# Supplementary material for: Spatial transcriptomics of the lacrimal gland features macrophage activity and epithelium metabolism as key alterations during chronic inflammation
Source: Front Immunol. 2022 Oct 17;13:1011125. doi: 10.3389/fimmu.2022.1011125 (PMC9628215; doi:10.3389/fimmu.2022.1011125)
Supplement: Supplementary file 1 [file DataSheet_1.zip]

Archive with 6 entries (5 files):
- Supplementary Materials/
- Supplementary Materials/Supplemental file 1.xlsx
- Supplementary Materials/Supplemental file 2.xlsx
- Supplementary Materials/Supplemental file 3.xlsx
- Supplementary Materials/Supplemental file 4.zip
- Supplementary Materials/Supplemental file 5.zip
