# Supplementary material for: Spatial transcriptomics of the lacrimal gland features macrophage activity and epithelium metabolism as key alterations during chronic inflammation
Source: Front Immunol. 2022 Oct 17;13:1011125. doi: 10.3389/fimmu.2022.1011125 (PMC9628215; doi:10.3389/fimmu.2022.1011125)
Supplement: Supplementary file 1 [file DataSheet_1.zip › Supplementary Materials/Supplemental file 1.xlsx]

## Sheet: Bulk RNAseq LG NOD vs BALBc (2)
Normalized gene expression of bulk RNAseq comparing BALB/c and NOD.B10.H2b at 2, 4 and 6 months																								Fold difference between NOD.B10.H2b vs BALB/c													Enter gene ID below gene list to obtain fold difference value
					Normalized Expression																			All NOD vs BALB/c			2 months NOD vs BALB/c			4 months NOD vs BALB/c			6 months NOD vs BALB/c				Enter gene ID here	All NOD vs BALB/c			2 months NOD vs BALB/c			4 months NOD vs BALB/c			6 months NOD vs BALB/c
Symbol	GeneID	Alias	Description	ensembl_gene_id	Balbc_2M_1	Balbc_2M_2	Balbc_2M_3	Balbc_4M_1	Balbc_4M_2	Balbc_4M_3	Balbc_6M_1	Balbc_6M_2	Balbc_6M_3	NOD_2M_1	NOD_2M_2	NOD_2M_3	NOD_4M_1	NOD_4M_2	NOD_4M_3	NOD_6M_1	NOD_6M_2	NOD_6M_3	baseMean	log2FoldChange	pvalue	padj	log2FoldChange	pvalue	padj	log2FoldChange	pvalue	padj	log2FoldChange	pvalue	padj		Gene List	log2FoldChange	pvalue	padj	log2FoldChange	pvalue	padj	log2FoldChange	pvalue	padj	log2FoldChange	pvalue	padj
Mtarc1	66112	ENSMUSG00000026621	mitochondrial amidoxime reducing component 1	ENSMUSG00000026621	3.83088	3.85155	4.19227	2.08065	2.79202	3.40429	3.98201	3.06873	3.9812	3.53493	3.03539	3.89863	2.2046	2.87898	4.03059	2.85561	3.05901	2.37905	9.69232	-0.426894	0.209126	0.402724	-0.310557	0.46836	0.81919	0.304609	0.673498	0.91963	-0.942505	0.163318	0.351686			#N/A	#N/A	#N/A	#N/A	#N/A	#N/A	#N/A	#N/A	#N/A	#N/A	#N/A	#N/A
Marchf1	72925	ENSMUSG00000036469	membrane-associated ring finger (C3HC4) 1	ENSMUSG00000036469	4.72015	5.90471	5.38063	6.0591	6.07406	7.1867	6.50849	6.36271	5.11354	7.79106	8.21454	7.98479	10.0417	9.28311	9.06829	10.5255	9.61791	9.99877	381.455	3.2409	7.59e-18	1.44e-16	2.40352	1.22e-22	5.19e-21	2.77101	5.4e-10	7.79e-09	3.8003	3.12e-17	5.58e-16			#N/A	#N/A	#N/A	#N/A	#N/A	#N/A	#N/A	#N/A	#N/A	#N/A	#N/A	#N/A
Mtarc2	67247	ENSMUSG00000073481	mitochondrial amidoxime reducing component 2	ENSMUSG00000073481	13.1204	13.1574	13.1816	12.9748	12.8042	12.9021	12.9131	12.8619	12.7591	12.7808	12.8054	12.797	12.455	12.6416	12.6442	12.225	12.4885	12.3825	7102.92	-0.378117	1.6e-05	8.02e-05	-0.357848	1.48e-12	3.07e-11	-0.311718	0.0012668	0.00675165	-0.476341	3.13e-06	2.07e-05			#N/A	#N/A	#N/A	#N/A	#N/A	#N/A	#N/A	#N/A	#N/A	#N/A	#N/A	#N/A
Marchf3	320253	ENSMUSG00000032656	membrane-associated ring finger (C3HC4) 3	ENSMUSG00000032656	7.64785	7.96621	7.79833	8.01303	7.88786	8.01189	7.85202	7.69995	7.85151	8.01163	7.71261	8.04683	8.36791	7.85009	7.99959	8.47489	8.31021	8.19493	255.222	0.263073	0.00959044	0.0286133	0.116247	0.487806	0.836727	0.116482	0.535792	0.853748	0.527399	0.00134592	0.00559585			#N/A	#N/A	#N/A	#N/A	#N/A	#N/A	#N/A	#N/A	#N/A	#N/A	#N/A	#N/A
Marchf4	381270	ENSMUSG00000039372	membrane-associated ring finger (C3HC4) 4	ENSMUSG00000039372	0	0	0	0	0	0	0	0	0	0	0	0	0	0	0	0	0	1.03597	0.0583605	0.0641881	0.944519	0.979618	0	1	1	0	1	1	0.18611	0.829637	0.906794			#N/A	#N/A	#N/A	#N/A	#N/A	#N/A	#N/A	#N/A	#N/A	#N/A	#N/A	#N/A
Marchf5	69104	ENSMUSG00000023307	membrane-associated ring finger (C3HC4) 5	ENSMUSG00000023307	9.78628	9.89141	9.75494	9.60028	9.78593	9.59638	9.71384	9.59257	9.68182	9.61251	9.71673	9.75127	9.49763	9.62752	9.62027	9.18081	9.37093	9.55478	795.923	-0.157884	0.0332677	0.0858336	-0.116053	0.215663	0.523388	-0.0796546	0.506965	0.832762	-0.288899	0.0302459	0.0873101			#N/A	#N/A	#N/A	#N/A	#N/A	#N/A	#N/A	#N/A	#N/A	#N/A	#N/A	#N/A
Marchf6	223455	ENSMUSG00000039100	membrane-associated ring finger (C3HC4) 6	ENSMUSG00000039100	12.0525	12.0436	12.1011	11.9528	12.005	11.9807	11.953	11.9801	12.036	12.0228	12.1019	12.0073	11.9203	11.8977	11.8291	11.9132	11.8354	11.9047	4028.59	-0.0724454	0.0810789	0.18458	-0.0212516	0.719207	0.932786	-0.0962792	0.24859	0.544478	-0.104537	0.225088	0.449804			#N/A	#N/A	#N/A	#N/A	#N/A	#N/A	#N/A	#N/A	#N/A	#N/A	#N/A	#N/A
Marchf7	57438	ENSMUSG00000026977	membrane-associated ring finger (C3HC4) 7	ENSMUSG00000026977	12.0844	12.1982	12.1328	12.1767	12.1725	11.955	12.4138	12.4251	12.1112	11.9788	12.0847	11.8527	11.9567	11.9417	11.7338	12.0356	12.0305	11.9286	4321.35	-0.239716	0.000312883	0.00126746	-0.163044	0.0241765	0.0958184	-0.222512	0.0394813	0.131805	-0.324396	0.00339342	0.0128974			#N/A	#N/A	#N/A	#N/A	#N/A	#N/A	#N/A	#N/A	#N/A	#N/A	#N/A	#N/A
Marchf8	71779	ENSMUSG00000025702	membrane-associated ring finger (C3HC4) 8	ENSMUSG00000025702	12.6406	12.681	12.7794	12.5846	12.716	12.5487	12.7566	12.736	12.6991	12.7146	12.5926	12.6268	12.302	12.4693	12.5927	12.0782	12.4314	12.2087	6106.67	-0.224263	0.00410497	0.0133506	-0.055855	0.370982	0.729081	-0.1582	0.131834	0.345475	-0.483178	9.19e-06	5.67e-05			#N/A	#N/A	#N/A	#N/A	#N/A	#N/A	#N/A	#N/A	#N/A	#N/A	#N/A	#N/A
Marchf9	216438	ENSMUSG00000040502	membrane-associated ring finger (C3HC4) 9	ENSMUSG00000040502	8.51543	8.15589	8.01791	7.88746	8.01228	8.02644	7.90124	7.71694	7.87649	8.06447	7.85958	7.90328	7.97128	7.96988	7.85264	7.77698	7.73226	7.62528	246.338	-0.161271	0.0952661	0.211471	-0.289929	0.0795731	0.252071	-0.0431849	0.793269	0.91963	-0.122093	0.475811	0.753757			#N/A	#N/A	#N/A	#N/A	#N/A	#N/A	#N/A	#N/A	#N/A	#N/A	#N/A	#N/A
Marchf10	632687	ENSMUSG00000078627	membrane-associated ring finger (C3HC4) 10	ENSMUSG00000078627	0	0	0	0	0	0	0	0	0	0	0	0	0	0	0	0	0	0	0	0	1	1	0	1	1	0	1	1	0	1	1			#N/A	#N/A	#N/A	#N/A	#N/A	#N/A	#N/A	#N/A	#N/A	#N/A	#N/A	#N/A
Marchf11	211147	ENSMUSG00000022269	membrane-associated ring finger (C3HC4) 11	ENSMUSG00000022269	0	0	0	0	0	0	0	0	0	0	0	0	0	0	0	0	1.63014	0	0.116413	0.161413	0.861079	0.979618	0	1	1	0	1	1	0.392919	0.649728	0.877598			#N/A	#N/A	#N/A	#N/A	#N/A	#N/A	#N/A	#N/A	#N/A	#N/A	#N/A	#N/A
Sept1	54204	ENSMUSG00000000486	septin 1	ENSMUSG00000000486	4.72015	4.21486	4.54619	5.74836	5.63207	6.53165	5.67118	5.75393	5.05638	6.40539	8.09619	7.4468	10.0986	9.44222	9.06193	10.1522	9.4003	9.8242	331.331	3.6449	4.92e-18	9.44e-17	2.53202	1.35e-14	3.3e-13	3.48275	9.09e-37	9.06e-35	4.25773	3.82e-76	5.07e-74			#N/A	#N/A	#N/A	#N/A	#N/A	#N/A	#N/A	#N/A	#N/A	#N/A	#N/A	#N/A
Sept2	18000	ENSMUSG00000026276	septin 2	ENSMUSG00000026276	8.4668	8.45254	8.4748	8.37302	8.26663	8.47113	8.15017	8.3495	8.77499	8.63546	8.76991	8.81369	9.02198	8.3926	8.76202	9.23596	9.07275	9.07655	407.788	0.458398	2.11e-05	0.000103566	0.272587	0.0278111	0.107473	0.37084	0.0430972	0.142016	0.688199	7.47e-05	0.000397602			#N/A	#N/A	#N/A	#N/A	#N/A	#N/A	#N/A	#N/A	#N/A	#N/A	#N/A	#N/A
Sept3	24050	ENSMUSG00000022456	septin 3	ENSMUSG00000022456	3.71453	4.80069	3.48095	4.7463	5.09532	6.49029	4.1913	5.09831	4.93479	5.03443	5.46572	4.80225	6.52573	5.84043	5.51879	5.71327	6.17482	5.82466	41.6522	0.745756	0.0228286	0.0617579	0.782395	0.0460646	0.163367	0.34306	0.44448	0.776254	1.14866	0.00256661	0.0100258			#N/A	#N/A	#N/A	#N/A	#N/A	#N/A	#N/A	#N/A	#N/A	#N/A	#N/A	#N/A
Sept4	18952	ENSMUSG00000020486	septin 4	ENSMUSG00000020486	6.04545	6.33234	6.30875	5.53044	5.88447	6.01405	5.65361	5.09831	5.05638	5.85315	6.20724	6.43198	6.66053	6.87319	6.21283	6.68859	6.27582	6.41005	70.6646	0.595867	0.000942302	0.00349815	-0.047149	0.856975	0.937334	0.770807	0.01061	0.0436247	1.14024	0.000318701	0.00151349			#N/A	#N/A	#N/A	#N/A	#N/A	#N/A	#N/A	#N/A	#N/A	#N/A	#N/A	#N/A
Sept5	18951	ENSMUSG00000072214	septin 5	ENSMUSG00000072214	3.12393	1.61683	0	3.09367	3.54434	2.42168	2.56898	3.59521	3.8528	4.53261	2.86767	2.90562	4.55821	3.77743	3.21125	3.47728	3.5207	3.23326	9.40564	0.805595	0.0457536	0.113287	0.739342	0.0963695	0.292043	0.810186	0.204619	0.476601	0.0232307	0.971939	0.990782			#N/A	#N/A	#N/A	#N/A	#N/A	#N/A	#N/A	#N/A	#N/A	#N/A	#N/A	#N/A
Sept6	56526	ENSMUSG00000050379	septin 6	ENSMUSG00000050379	5.18112	5.43874	5.38063	6.01174	5.79492	7.08849	6.20506	5.9391	5.36961	7.15516	8.39506	7.41579	10.1163	9.4516	9.2693	10.3191	9.65213	9.95363	371.489	3.35742	3.01e-18	5.91e-17	2.16656	4.47e-14	1.05e-12	3.01547	1.05e-11	1.83e-10	4.06524	1.85e-75	2.41e-73			#N/A	#N/A	#N/A	#N/A	#N/A	#N/A	#N/A	#N/A	#N/A	#N/A	#N/A	#N/A
Sept7	235072	ENSMUSG00000001833	septin 7	ENSMUSG00000001833	10.748	10.5838	10.5963	10.5577	10.6362	10.6959	10.8158	10.8599	11.1449	10.8709	11.045	10.9008	11.3346	11.0495	10.9955	11.6041	11.3252	11.4585	2033.43	0.448034	3.38e-05	0.00016098	0.294455	0.000358709	0.0023611	0.501388	2.54e-05	0.000190728	0.519764	2.86e-05	0.000162729			#N/A	#N/A	#N/A	#N/A	#N/A	#N/A	#N/A	#N/A	#N/A	#N/A	#N/A	#N/A
Sept8	20362	ENSMUSG00000018398	septin 8	ENSMUSG00000018398	10.1768	10.3364	9.96174	10.365	10.3574	10.3517	10.2961	10.4063	10.3768	10.3883	10.2402	10.3106	10.1222	10.3245	10.4013	10.1854	10.148	10.1558	1239.98	-0.0412189	0.519386	0.800219	0.146048	0.15494	0.416083	-0.0713317	0.524815	0.84658	-0.195386	0.0518651	0.138297			#N/A	#N/A	#N/A	#N/A	#N/A	#N/A	#N/A	#N/A	#N/A	#N/A	#N/A	#N/A
Sept9	53860	ENSMUSG00000059248	septin 9	ENSMUSG00000059248	9.3956	9.44407	9.65116	9.56174	9.63926	9.88274	9.63658	9.49251	9.09892	10.0939	10.004	10.0491	10.8825	10.588	10.5415	10.7327	10.505	10.5975	1084.38	0.922662	1.19e-13	1.51e-12	0.541412	4.21e-08	5.36e-07	0.971251	1.6e-12	3.03e-11	1.17878	8.86e-16	1.45e-14			#N/A	#N/A	#N/A	#N/A	#N/A	#N/A	#N/A	#N/A	#N/A	#N/A	#N/A	#N/A
Sept10	103080	ENSMUSG00000019917	septin 10	ENSMUSG00000019917	8.32024	8.37831	8.33646	8.41458	8.75627	8.66327	8.60107	8.57126	8.33275	8.4293	8.37565	8.39972	7.92917	8.33697	8.25501	7.97776	8.21168	8.40176	333.427	-0.229471	0.0101844	0.0301604	0.0552426	0.66834	0.930389	-0.431745	0.0133788	0.0530805	-0.304779	0.0719561	0.181998			#N/A	#N/A	#N/A	#N/A	#N/A	#N/A	#N/A	#N/A	#N/A	#N/A	#N/A	#N/A
Sept11	52398	ENSMUSG00000058013	septin 11	ENSMUSG00000058013	10.3526	10.3479	10.3113	10.078	10.2961	10.178	10.3352	10.3256	10.3203	10.6196	10.601	10.6747	11.0546	10.8403	10.9745	11.0581	10.8279	10.9674	1549.95	0.570727	4.81e-15	6.99e-14	0.292981	8.22e-05	0.000620542	0.769897	4.86e-12	8.85e-11	0.626463	2.08e-09	2.05e-08			#N/A	#N/A	#N/A	#N/A	#N/A	#N/A	#N/A	#N/A	#N/A	#N/A	#N/A	#N/A
Sept12	71089	ENSMUSG00000022542	septin 12	ENSMUSG00000022542	0	0	0	0	0	0	0	0	0	0	0	0	0	0	0	0	0	0	0	0	1	1	0	1	1	0	1	1	0	1	1			#N/A	#N/A	#N/A	#N/A	#N/A	#N/A	#N/A	#N/A	#N/A	#N/A	#N/A	#N/A
Sept14	74222	ENSMUSG00000034219	septin 14	ENSMUSG00000034219	0	0	0	0	1.12777	0	0	0	0	0	0	0	0	0	0	0	0	0	0.0658446	-0.130262	0.887691	0.979618	0	1	1	-0.152553	0.800899	0.91963	0	1	1			#N/A	#N/A	#N/A	#N/A	#N/A	#N/A	#N/A	#N/A	#N/A	#N/A	#N/A	#N/A
Selenof	93684	ENSMUSG00000037072	selenoprotein	ENSMUSG00000037072	13.3132	13.2679	13.3668	13.1456	13.2409	13.0596	13.3498	13.3001	13.444	13.2261	13.1226	13.153	12.8458	13.0127	13.1005	12.7612	13.0426	12.9308	9152.42	-0.25171	0.000206379	0.000862016	-0.148182	0.00811768	0.0381202	-0.159942	0.112531	0.306369	-0.448898	1.17e-05	7.09e-05			#N/A	#N/A	#N/A	#N/A	#N/A	#N/A	#N/A	#N/A	#N/A	#N/A	#N/A	#N/A
0610005C13Rik	71661	ENSMUSG00000109644	RIKEN cDNA 0610005C13 gene	ENSMUSG00000109644	4.30325	2.8482	3.19097	4.34907	3.54434	3.72271	3.98201	2.83968	3.3804	3.53493	3.56047	3.60069	1.48786	4.19004	2.51623	3.00322	3.38259	1.63272	10.0303	-0.481922	0.185994	0.366286	-0.0111315	0.979858	0.988411	-0.649241	0.346133	0.676045	-0.632685	0.388106	0.662912			#N/A	#N/A	#N/A	#N/A	#N/A	#N/A	#N/A	#N/A	#N/A	#N/A	#N/A	#N/A
0610006L08Rik	76253	ENSMUSG00000108652	RIKEN cDNA 0610006L08 gene	ENSMUSG00000108652	0	0	0	0	0	0	0	0	0	0	0	0	0	0	0	0	0	0	0	0	1	1	0	1	1	0	1	1	0	1	1			#N/A	#N/A	#N/A	#N/A	#N/A	#N/A	#N/A	#N/A	#N/A	#N/A	#N/A	#N/A
0610007P14Rik	58520	ENSMUSG00000021252	RIKEN cDNA 0610007P14 gene	ENSMUSG00000021252	7.97309	7.96023	8.07885	7.65291	8.00565	7.99721	8.17193	7.92135	7.98768	8.46118	8.42558	8.2139	8.49242	8.30833	8.18653	8.39025	8.38897	8.23069	287.993	0.368123	3.35e-07	2.11e-06	0.357166	0.0131386	0.057225	0.438101	0.0140926	0.0554992	0.301092	0.0591256	0.154431			#N/A	#N/A	#N/A	#N/A	#N/A	#N/A	#N/A	#N/A	#N/A	#N/A	#N/A	#N/A
0610009B22Rik	66050	ENSMUSG00000007777	RIKEN cDNA 0610009B22 gene	ENSMUSG00000007777	8.65613	8.64733	8.43721	8.40086	8.53443	8.72697	8.47171	8.58983	8.72084	8.72024	8.57603	8.67977	8.31165	8.53714	8.72225	8.11393	8.1963	8.34696	369.372	-0.0977098	0.290114	0.521104	0.0750755	0.55773	0.892163	-0.0307956	0.854988	0.93269	-0.371735	0.0156248	0.0493129			#N/A	#N/A	#N/A	#N/A	#N/A	#N/A	#N/A	#N/A	#N/A	#N/A	#N/A	#N/A
0610009E02Rik	100125929	ENSMUSG00000086714	RIKEN cDNA 0610009E02 gene	ENSMUSG00000086714	7.59124	7.12401	6.98925	7.09444	7.48204	7.51698	7.02807	6.54503	7.54367	6.67378	6.96783	6.94774	7.08164	6.3382	6.77584	6.43919	6.66649	6.51321	128.156	-0.516934	0.000339097	0.00136539	-0.365501	0.0942224	0.287176	-0.60461	0.0176983	0.0673991	-0.546135	0.047255	0.127975			#N/A	#N/A	#N/A	#N/A	#N/A	#N/A	#N/A	#N/A	#N/A	#N/A	#N/A	#N/A
0610009L18Rik	66838	ENSMUSG00000043644	RIKEN cDNA 0610009L18 gene	ENSMUSG00000043644	5.56393	5.29423	5.93015	5.71918	4.13692	5.78237	5.46505	5.09831	6.03454	4.85408	6.1166	5.38597	5.78507	6.52049	5.32002	6.10516	5.79393	6.00066	50.7877	0.310559	0.175857	0.350558	-0.0613987	0.856011	0.936745	0.540825	0.225921	0.510116	0.397081	0.238921	0.469791			#N/A	#N/A	#N/A	#N/A	#N/A	#N/A	#N/A	#N/A	#N/A	#N/A	#N/A	#N/A
0610009O20Rik	66839	ENSMUSG00000024442	RIKEN cDNA 0610009O20 gene	ENSMUSG00000024442	10.5037	10.5243	10.5686	10.6524	10.4845	10.61	10.5427	10.5731	10.5628	10.2377	10.2142	10.1932	10.0528	10.0982	10.0397	9.84235	9.77798	9.97788	1285.52	-0.502623	5.44e-16	8.67e-15	-0.315485	3.11e-05	0.000255396	-0.518983	4.75e-07	4.71e-06	-0.689944	7.7e-11	8.8e-10			#N/A	#N/A	#N/A	#N/A	#N/A	#N/A	#N/A	#N/A	#N/A	#N/A	#N/A	#N/A
0610010B08Rik	100039060	ENSMUSG00000078886	RIKEN cDNA 0610010B08 gene	ENSMUSG00000078886	0	0	0	0	0	0	0	0	1.22947	0.972923	0.925875	0	0	0.932092	0	0	1.03402	0	0.286845	0.475719	0.633106	0.912189	0.0813815	0.668411	0.930389	0.132613	0.826478	0.91963	-0.0323377	0.970471	0.989899			#N/A	#N/A	#N/A	#N/A	#N/A	#N/A	#N/A	#N/A	#N/A	#N/A	#N/A	#N/A
0610010F05Rik	71675	ENSMUSG00000042208	RIKEN cDNA 0610010F05 gene	ENSMUSG00000042208	10.0475	10.096	10.2258	10.0058	9.97958	9.90127	10.201	10.2546	10.1566	10.4362	10.1182	10.2193	9.77229	9.96556	9.98363	9.86304	9.96805	9.89116	1073.59	-0.0635297	0.451896	0.724998	0.136689	0.176439	0.455803	-0.0526926	0.645559	0.902591	-0.296708	0.00453507	0.016692			#N/A	#N/A	#N/A	#N/A	#N/A	#N/A	#N/A	#N/A	#N/A	#N/A	#N/A	#N/A
0610010K14Rik	104457	ENSMUSG00000020831	RIKEN cDNA 0610010K14 gene	ENSMUSG00000020831	4.94335	4.85322	4.72319	5.191	5.48712	5.68796	4.99263	4.99064	5.74005	5.26865	5.37478	5.28661	5.55522	5.07422	4.81481	5.29309	4.8197	5.42692	36.472	0.0237986	0.891534	0.979618	0.405318	0.222074	0.533973	-0.276281	0.470103	0.798434	-0.064628	0.870223	0.93133			#N/A	#N/A	#N/A	#N/A	#N/A	#N/A	#N/A	#N/A	#N/A	#N/A	#N/A	#N/A
0610011F06Rik	68347	ENSMUSG00000025731	RIKEN cDNA 0610011F06 gene	ENSMUSG00000025731	9.08596	9.02472	9.18348	9.18051	9.34801	9.28382	9.12709	9.19493	8.87342	9.29414	9.00789	9.21372	9.12583	9.26618	9.31813	8.74514	8.90631	8.92889	557.917	-0.0502177	0.560105	0.84287	0.0755134	0.519304	0.859429	-0.0341	0.788528	0.91963	-0.212536	0.135829	0.304074			#N/A	#N/A	#N/A	#N/A	#N/A	#N/A	#N/A	#N/A	#N/A	#N/A	#N/A	#N/A
0610012D04Rik	71676	ENSMUSG00000089755	RIKEN cDNA 0610012D04 gene	ENSMUSG00000089755	2.43564	0	1.01187	0	0	0	0	0	0	0	0.925875	0	1.48786	0	0	0.831685	1.63014	0	0.611463	0.0356558	0.970781	0.979618	-0.241193	0.39541	0.754415	0.275195	0.649165	0.902591	0.60642	0.504895	0.783478			#N/A	#N/A	#N/A	#N/A	#N/A	#N/A	#N/A	#N/A	#N/A	#N/A	#N/A	#N/A
0610012G03Rik	106264	ENSMUSG00000107002	RIKEN cDNA 0610012G03 gene	ENSMUSG00000107002	9.01702	9.26663	9.37234	9.55143	9.29999	9.37943	9.21206	9.207	9.26894	9.2583	9.01041	9.33057	9.08326	9.09708	9.23297	8.80421	8.83197	8.81573	580.197	-0.229175	0.00881139	0.0265671	-0.0207024	0.872211	0.947154	-0.275002	0.0350234	0.119482	-0.411109	0.000769111	0.00339364			#N/A	#N/A	#N/A	#N/A	#N/A	#N/A	#N/A	#N/A	#N/A	#N/A	#N/A	#N/A
0610025J13Rik	78687	ENSMUSG00000046683	RIKEN cDNA 0610025J13 gene	ENSMUSG00000046683	3.58798	3.74437	3.82933	3.09367	4.40248	3.81495	4.49735	4.60897	4.30941	1.54875	2.45922	3.60069	2.46253	3.57246	3.67832	2.04231	1.03402	2.05362	10.739	-1.39943	0.00012653	0.000548197	-0.569759	0.204805	0.504773	-0.490602	0.437413	0.770469	-2.7275	5.88e-05	0.000318227			#N/A	#N/A	#N/A	#N/A	#N/A	#N/A	#N/A	#N/A	#N/A	#N/A	#N/A	#N/A
0610030E20Rik	68364	ENSMUSG00000058706	RIKEN cDNA 0610030E20 gene	ENSMUSG00000058706	6.30885	6.35073	6.49912	6.67534	6.35039	6.62378	6.02549	6.36271	6.20202	6.13592	6.29252	6.55094	6.4533	6.72007	6.54004	6.71023	6.66649	7.0247	88.9943	0.199137	0.114489	0.246379	-0.0484465	0.842551	0.932786	0.016615	0.947541	0.986651	0.612106	0.0164558	0.0516622			#N/A	#N/A	#N/A	#N/A	#N/A	#N/A	#N/A	#N/A	#N/A	#N/A	#N/A	#N/A
0610031O16Rik	68369	ENSMUSG00000099146	RIKEN cDNA 0610031O16 gene	ENSMUSG00000099146	0	1.02396	0	0	1.75292	0.904265	0.693087	0	0	0.972923	0	0.946826	0.927792	2.21169	0	0	0	0	0.628733	0.274092	0.763825	0.979618	0.0497831	0.821579	0.932786	0.194024	0.813267	0.91963	-0.221635	0.797767	0.906794			#N/A	#N/A	#N/A	#N/A	#N/A	#N/A	#N/A	#N/A	#N/A	#N/A	#N/A	#N/A
0610033M10Rik	74093	ENSMUSG00000108236	RIKEN cDNA 0610033M10 gene	ENSMUSG00000108236	1.07211	1.02396	0	1.05427	3.54434	2.16555	3.26819	1.79221	0	3.12143	3.03539	2.23588	3.03895	2.68891	2.78682	1.35588	2.86519	3.06237	4.49127	0.756386	0.154138	0.314709	0.856915	0.0424666	0.152877	0.220703	0.773276	0.91963	0.253026	0.786217	0.906794			#N/A	#N/A	#N/A	#N/A	#N/A	#N/A	#N/A	#N/A	#N/A	#N/A	#N/A	#N/A
0610037L13Rik	74098	ENSMUSG00000028608	RIKEN cDNA 0610037L13 gene	ENSMUSG00000028608	9.79168	9.93013	9.80662	10.0178	9.9366	10.1328	9.91156	9.85106	10.2311	10.0759	10.0365	10.0094	9.81628	10.0789	10.1321	9.8509	9.81704	9.8006	997.243	-0.000209171	0.997689	0.998541	0.194757	0.0262743	0.102662	-0.0174894	0.890038	0.954314	-0.181778	0.161161	0.34819			#N/A	#N/A	#N/A	#N/A	#N/A	#N/A	#N/A	#N/A	#N/A	#N/A	#N/A	#N/A
0610038B21Rik	70345	ENSMUSG00000097882	RIKEN cDNA 0610038B21 gene	ENSMUSG00000097882	1.68033	1.02396	1.60077	2.4078	1.12777	1.45585	2.02988	1.15816	0	0.972923	2.45922	3.36124	1.89029	1.8969	1.12447	0.831685	1.63014	1.63272	2.3971	0.547073	0.338314	0.586242	0.450987	0.282015	0.624795	-0.0640116	0.939494	0.982551	0.0468168	0.964263	0.989899			#N/A	#N/A	#N/A	#N/A	#N/A	#N/A	#N/A	#N/A	#N/A	#N/A	#N/A	#N/A
0610039K10Rik	68386	ENSMUSG00000058812	RIKEN cDNA 0610039K10 gene	ENSMUSG00000058812	1.68033	1.61683	1.60077	2.89917	0	2.16555	0.693087	2.83968	2.33182	1.95919	2.67785	0	2.68126	2.68891	2.78682	0.831685	2.05073	2.86848	3.46322	0.373603	0.487996	0.76414	0.0995711	0.799106	0.932786	0.490276	0.541542	0.859107	-0.0306469	0.974325	0.992357			#N/A	#N/A	#N/A	#N/A	#N/A	#N/A	#N/A	#N/A	#N/A	#N/A	#N/A	#N/A
0610040B10Rik	67672	ENSMUSG00000089889	RIKEN cDNA 0610040B10 gene	ENSMUSG00000089889	6.69395	6.31372	6.17307	5.77697	6.45154	6.47623	6.63025	6.1288	6.79797	6.54582	6.80323	6.60693	6.17566	6.64352	5.75782	6.0721	5.94878	6.46255	83.0626	-0.0375144	0.814547	0.979618	0.231678	0.332748	0.687542	-0.0264631	0.935848	0.980722	-0.369022	0.199372	0.409842			#N/A	#N/A	#N/A	#N/A	#N/A	#N/A	#N/A	#N/A	#N/A	#N/A	#N/A	#N/A
0610040F04Rik	75394	ENSMUSG00000087341	RIKEN cDNA 0610040F04 gene	ENSMUSG00000087341	2.10686	0	2.01777	0	0	0	1.51107	0	0	2.95228	2.86767	1.51362	0.927792	1.49369	0	0.831685	0	1.03597	1.5361	0.955192	0.238104	0.446923	0.37942	0.365828	0.723872	0.389458	0.524032	0.84658	-0.0513354	0.958719	0.988444			#N/A	#N/A	#N/A	#N/A	#N/A	#N/A	#N/A	#N/A	#N/A	#N/A	#N/A	#N/A
0610040J01Rik	76261	ENSMUSG00000060512	RIKEN cDNA 0610040J01 gene	ENSMUSG00000060512	7.36872	7.37816	7.11094	7.64517	7.79852	7.77411	7.36678	7.42802	7.77385	8.46118	8.37955	8.13991	7.76532	8.17417	8.18653	7.85194	7.61379	7.96559	227.325	0.552696	1.09e-05	5.61e-05	1.01045	1.23e-09	1.9e-08	0.309514	0.0984408	0.275824	0.29097	0.138447	0.308756			#N/A	#N/A	#N/A	#N/A	#N/A	#N/A	#N/A	#N/A	#N/A	#N/A	#N/A	#N/A
0610043K17Rik	68400	ENSMUSG00000087361	RIKEN cDNA 0610043K17 gene	ENSMUSG00000087361	5.69252	6.57059	6.02328	6.1494	5.09532	5.53365	6.13082	6.36271	6.32811	5.0762	5.37478	5.3205	5.21313	5.67079	5.78895	5.73455	6.06622	6.27958	57.47	-0.390495	0.0513415	0.125165	-0.777176	0.0111754	0.0498328	-0.0824633	0.827464	0.91963	-0.231945	0.415732	0.693654			#N/A	#N/A	#N/A	#N/A	#N/A	#N/A	#N/A	#N/A	#N/A	#N/A	#N/A	#N/A
0710001A04Rik	68402	ENSMUSG00000114511	RIKEN cDNA 0710001A04 gene	ENSMUSG00000114511	0	0	0	0	0	0	0	0	0	0	0	0	0	0	0	0	0	0	0	0	1	1	0	1	1	0	1	1	0	1	1			#N/A	#N/A	#N/A	#N/A	#N/A	#N/A	#N/A	#N/A	#N/A	#N/A	#N/A	#N/A
1010001B22Rik	75403	ENSMUSG00000097863	RIKEN cDNA 1010001B22 gene	ENSMUSG00000097863	3.44924	2.0358	2.01777	3.41818	2.18764	4.93707	3.59709	3.73522	4.40409	3.53493	2.45922	2.90562	3.03895	3.0469	3.01459	3.25963	2.64122	3.87345	9.62019	-0.522433	0.191151	0.374375	0.200086	0.656474	0.930389	-0.802769	0.243498	0.537463	-0.586052	0.347797	0.617029			#N/A	#N/A	#N/A	#N/A	#N/A	#N/A	#N/A	#N/A	#N/A	#N/A	#N/A	#N/A
1010001N08Rik	68434	ENSMUSG00000097222	RIKEN cDNA 1010001N08 gene	ENSMUSG00000097222	0	0	0	1.05427	0	0.904265	1.51107	1.79221	0	1.54875	0.925875	0	1.48786	0	1.12447	1.73954	0	0	0.800645	0.261924	0.75768	0.979618	0.136151	0.495971	0.84309	0.174908	0.822475	0.91963	-0.365821	0.727317	0.906794			#N/A	#N/A	#N/A	#N/A	#N/A	#N/A	#N/A	#N/A	#N/A	#N/A	#N/A	#N/A
1100001I12Rik	75405	ENSMUSG00000115547	RIKEN cDNA 1100001I12 gene	ENSMUSG00000115547	0	0	0	0	0	0	0	0	0	0	0	0	0	0	0	0	0	0	0	0	1	1	0	1	1	0	1	1	0	1	1			#N/A	#N/A	#N/A	#N/A	#N/A	#N/A	#N/A	#N/A	#N/A	#N/A	#N/A	#N/A
1110001J03Rik	66117	ENSMUSG00000019689	RIKEN cDNA 1110001J03 gene	ENSMUSG00000019689	8.21711	8.27138	8.30435	8.3494	8.24988	8.39099	8.02254	8.15125	8.10507	8.2898	8.09144	8.40368	8.02725	8.061	8.40319	7.4567	7.60606	7.84553	282.33	-0.181128	0.125965	0.266587	0.00191927	0.989279	0.993787	-0.160906	0.341228	0.669391	-0.448628	0.0111555	0.0368082			#N/A	#N/A	#N/A	#N/A	#N/A	#N/A	#N/A	#N/A	#N/A	#N/A	#N/A	#N/A
1110002J07Rik	68488	ENSMUSG00000097134	RIKEN cDNA 1110002J07 gene	ENSMUSG00000097134	0	1.02396	0	1.65687	0	0	0.693087	1.15816	0	0.972923	0.925875	1.91948	1.89029	0.932092	2.1829	2.85561	1.63014	0	1.39834	1.66637	0.0262338	0.0697609	0.231645	0.434224	0.790323	0.686935	0.412214	0.745337	1.13348	0.282691	0.531224			#N/A	#N/A	#N/A	#N/A	#N/A	#N/A	#N/A	#N/A	#N/A	#N/A	#N/A	#N/A
1110002L01Rik	100043040	ENSMUSG00000071456	RIKEN cDNA 1110002L01 gene	ENSMUSG00000071456	7.61577	8.09175	7.98356	8.03688	8.07069	7.76836	7.87873	8.24209	8.12606	7.73348	8.06259	7.77474	8.16061	8.10924	7.88181	8.4036	8.30544	8.01915	260.156	0.0800823	0.443422	0.715393	-0.0453021	0.796986	0.932786	0.0953209	0.591233	0.902591	0.169918	0.340326	0.607385			#N/A	#N/A	#N/A	#N/A	#N/A	#N/A	#N/A	#N/A	#N/A	#N/A	#N/A	#N/A
1110002O04Rik	68483	ENSMUSG00000102531	RIKEN cDNA 1110002O04 gene	ENSMUSG00000102531	0	0	0	0	0	0	0	0	0	0	0	0	0	0	0	0	0	0	0	0	1	1	0	1	1	0	1	1	0	1	1			#N/A	#N/A	#N/A	#N/A	#N/A	#N/A	#N/A	#N/A	#N/A	#N/A	#N/A	#N/A
1110003F10Rik	68476	ENSMUSG00000106291	RIKEN cDNA 1110003F10 gene	ENSMUSG00000106291	4.13238	5.43874	4.60764	4.18797	4.23097	4.06079	5.38214	5.24609	4.65572	4.70228	4.55434	4.21916	4.55821	4.67339	4.47534	4.24295	4.45644	4.52734	23.8484	-0.282332	0.218832	0.417672	-0.256051	0.509798	0.85216	0.398658	0.399749	0.73591	-0.728816	0.0912975	0.220879			#N/A	#N/A	#N/A	#N/A	#N/A	#N/A	#N/A	#N/A	#N/A	#N/A	#N/A	#N/A
1110004E09Rik	68001	ENSMUSG00000022972	RIKEN cDNA 1110004E09 gene	ENSMUSG00000022972	8.19013	7.76841	8.00655	8.183	7.79082	7.48926	7.81694	7.99285	7.89291	7.85845	7.76726	7.95813	7.65983	7.8782	7.91746	7.68157	7.67424	8.06514	234.121	-0.0816766	0.392823	0.656776	-0.130472	0.425052	0.781071	-0.0245736	0.908278	0.965781	-0.0827891	0.651427	0.877598			#N/A	#N/A	#N/A	#N/A	#N/A	#N/A	#N/A	#N/A	#N/A	#N/A	#N/A	#N/A
1110004F10Rik	56372	ENSMUSG00000030663	RIKEN cDNA 1110004F10 gene	ENSMUSG00000030663	9.98142	9.97378	9.96467	10.065	10.1013	9.97308	10.0846	10.1922	10.1291	9.97881	9.82803	9.79109	9.79884	9.96687	9.87359	9.71563	9.90481	9.86864	995.329	-0.192869	7.83e-05	0.000350996	-0.104333	0.248023	0.574703	-0.164721	0.136461	0.35396	-0.303634	0.00639077	0.0225324			#N/A	#N/A	#N/A	#N/A	#N/A	#N/A	#N/A	#N/A	#N/A	#N/A	#N/A	#N/A
1110006O24Rik	66123	ENSMUSG00000107121	RIKEN cDNA 1110006O24 gene	ENSMUSG00000107121	5.81059	5.87961	5.34499	5.65897	5.19204	5.53365	5.12601	5.04548	5.16852	5.64684	4.93991	5.1799	5.3471	5.5076	5.13858	5.26411	5.10965	5.46173	40.5811	-0.146326	0.354923	0.608238	-0.3598	0.25922	0.591581	-0.131515	0.71331	0.91963	0.170069	0.642054	0.877598			#N/A	#N/A	#N/A	#N/A	#N/A	#N/A	#N/A	#N/A	#N/A	#N/A	#N/A	#N/A
1110007C09Rik	68480	ENSMUSG00000037960	RIKEN cDNA 1110007C09 gene	ENSMUSG00000037960	8.89203	8.77194	9.00945	8.95809	9.13035	9.17055	8.81769	8.80376	8.73912	9.16217	9.16087	9.01335	8.66911	9.05829	9.04592	8.50926	8.82532	8.73267	485.732	-0.00535037	0.95615	0.979618	0.215889	0.0654921	0.216462	-0.154593	0.314647	0.636768	-0.0957299	0.506018	0.784772			#N/A	#N/A	#N/A	#N/A	#N/A	#N/A	#N/A	#N/A	#N/A	#N/A	#N/A	#N/A
1110008E08Rik	68500	ENSMUSG00000046119	RIKEN cDNA 1110008E08 gene	ENSMUSG00000046119	0	0	0	0	0	0.904265	0	0	0	0	0	0	0	0	0	0	0	0	0.0484217	-0.130262	0.887691	0.979618	0	1	1	-0.152553	0.800899	0.91963	0	1	1			#N/A	#N/A	#N/A	#N/A	#N/A	#N/A	#N/A	#N/A	#N/A	#N/A	#N/A	#N/A
1110008F13Rik	67388	ENSMUSG00000027637	RIKEN cDNA 1110008F13 gene	ENSMUSG00000027637	11.7346	11.7488	11.6894	11.5531	11.5827	11.417	11.5993	11.5431	11.7299	11.6677	11.5404	11.7469	11.3477	11.4458	11.5615	11.0686	11.287	11.2497	2977.34	-0.176133	0.0362743	0.092643	-0.0699962	0.319247	0.672002	-0.0649104	0.523192	0.84658	-0.42071	6.77e-05	0.000362399			#N/A	#N/A	#N/A	#N/A	#N/A	#N/A	#N/A	#N/A	#N/A	#N/A	#N/A	#N/A
1110008L16Rik	66132	ENSMUSG00000021023	RIKEN cDNA 1110008L16 gene	ENSMUSG00000021023	8.2696	8.36932	8.46238	8.35415	8.58874	8.4096	8.33787	8.40298	8.69298	8.3292	8.38344	8.47311	7.77723	8.41581	8.41322	7.92781	8.04999	8.07642	321.853	-0.212547	0.0315048	0.0818325	0.0262468	0.844433	0.932786	-0.22156	0.26227	0.564156	-0.461614	0.00486881	0.0177756			#N/A	#N/A	#N/A	#N/A	#N/A	#N/A	#N/A	#N/A	#N/A	#N/A	#N/A	#N/A
1110008P14Rik	73737	ENSMUSG00000039195	RIKEN cDNA 1110008P14 gene	ENSMUSG00000039195	11.1659	11.2017	11.1164	10.9575	11.1631	11.093	11.1015	11.0778	11.3121	10.6605	10.5335	10.7419	10.3696	10.5648	10.9411	10.055	10.4606	10.2434	1862.46	-0.604933	2.37e-10	2.16e-09	-0.510508	4.78e-11	8.61e-10	-0.426931	0.00340494	0.0162158	-0.902727	3.51e-12	4.46e-11			#N/A	#N/A	#N/A	#N/A	#N/A	#N/A	#N/A	#N/A	#N/A	#N/A	#N/A	#N/A
1110012L19Rik	68618	ENSMUSG00000045237	RIKEN cDNA 1110012L19 gene	ENSMUSG00000045237	6.88101	7.36917	6.98925	7.34429	7.52909	7.44664	7.06841	6.97044	7.13812	7.47701	7.25807	7.49211	7.4525	7.43902	7.59526	7.17469	7.39776	7.40155	158.327	0.202897	0.0397342	0.100353	0.301934	0.130378	0.366862	0.0536627	0.776948	0.91963	0.264591	0.190293	0.395985			#N/A	#N/A	#N/A	#N/A	#N/A	#N/A	#N/A	#N/A	#N/A	#N/A	#N/A	#N/A
1110015O18Rik	100503859	ENSMUSG00000098659	RIKEN cDNA 1110015O18 gene	ENSMUSG00000098659	0	0	0	0	0	0	0	0	0	0	0	0	0	0	0	0	0	0	0	0	1	1	0	1	1	0	1	1	0	1	1			#N/A	#N/A	#N/A	#N/A	#N/A	#N/A	#N/A	#N/A	#N/A	#N/A	#N/A	#N/A
1110017D15Rik	73721	ENSMUSG00000028441	RIKEN cDNA 1110017D15 gene	ENSMUSG00000028441	2.43564	1.02396	1.01187	1.05427	0	0	1.15929	0	0	1.95919	1.48526	1.51362	1.89029	0.932092	2.51623	1.35588	0	2.05362	1.57559	0.962797	0.155227	0.316302	0.00694518	0.985963	0.991858	1.08509	0.195328	0.460792	0.690316	0.507018	0.785872			#N/A	#N/A	#N/A	#N/A	#N/A	#N/A	#N/A	#N/A	#N/A	#N/A	#N/A	#N/A
1110018N20Rik	68941	ENSMUSG00000085151	RIKEN cDNA 1110018N20 gene	ENSMUSG00000085151	0	0	1.01187	0	0	0	0.693087	0	0	0	0	0	0	0.932092	2.51623	0.831685	1.63014	0	0.563188	1.04883	0.279525	0.506569	-0.0529667	0.780416	0.932786	0.806086	0.261534	0.563357	0.501197	0.610684	0.869296			#N/A	#N/A	#N/A	#N/A	#N/A	#N/A	#N/A	#N/A	#N/A	#N/A	#N/A	#N/A
1110019B22Rik	68529	ENSMUSG00000112289	RIKEN cDNA 1110019B22 gene	ENSMUSG00000112289	0	0	0	0	0	0	0	0	0	0	0	0	0	0	0	0	0	0	0	0	1	1	0	1	1	0	1	1	0	1	1			#N/A	#N/A	#N/A	#N/A	#N/A	#N/A	#N/A	#N/A	#N/A	#N/A	#N/A	#N/A
1110019D14Rik	76311	ENSMUSG00000097616	RIKEN cDNA 1110019D14 gene	ENSMUSG00000097616	8.33016	8.55916	8.21833	8.00095	8.11453	8.19038	8.06302	8.39244	8.68829	8.59652	8.27865	8.27133	8.08112	8.1467	8.26611	7.74063	7.85486	8.06514	300.118	-0.13452	0.250222	0.464508	0.0130496	0.931687	0.979692	0.0594619	0.711461	0.91963	-0.501726	0.0102871	0.0343303			#N/A	#N/A	#N/A	#N/A	#N/A	#N/A	#N/A	#N/A	#N/A	#N/A	#N/A	#N/A
1110020A21Rik	68531	ENSMUSG00000097047	RIKEN cDNA 1110020A21 gene	ENSMUSG00000097047	2.92886	4.04461	3.34323	4.10013	3.54434	4.85254	4.41633	3.44013	4.20809	5.19472	5.02211	4.14546	4.98552	5.38756	5.13858	4.86153	4.92296	4.76883	22.6065	0.986502	5.1e-05	0.000235487	0.987009	0.016908	0.0710717	0.855388	0.0673047	0.204051	0.743182	0.118453	0.273258			#N/A	#N/A	#N/A	#N/A	#N/A	#N/A	#N/A	#N/A	#N/A	#N/A	#N/A	#N/A
1110025L11Rik	68637	ENSMUSG00000068073	RIKEN cDNA 1110025L11 gene	ENSMUSG00000068073	0	0	0	0	0	0	0	0	0	0	0	0	0	0	0	0	0	0	0	0	1	1	0	1	1	0	1	1	0	1	1			#N/A	#N/A	#N/A	#N/A	#N/A	#N/A	#N/A	#N/A	#N/A	#N/A	#N/A	#N/A
1110025M09Rik	68635	ENSMUSG00000103520	RIKEN cDNA 1110025M09 gene	ENSMUSG00000103520	6.06933	5.33174	5.60812	5.74836	5.32595	5.73594	5.75594	5.84948	5.3219	5.75368	5.57868	4.89513	5.80849	5.44883	5.93525	5.95004	6.47587	5.82466	52.0546	0.129471	0.460759	0.735365	-0.213787	0.509659	0.85216	0.118199	0.725123	0.91963	0.438471	0.176744	0.373445			#N/A	#N/A	#N/A	#N/A	#N/A	#N/A	#N/A	#N/A	#N/A	#N/A	#N/A	#N/A
1110028F11Rik	68690	ENSMUSG00000085972	RIKEN cDNA 1110028F11 gene	ENSMUSG00000085972	6.83994	6.74753	6.43277	6.69046	6.3917	6.62378	6.75906	6.72378	6.42161	6.89997	6.71947	6.40065	6.36129	6.41697	6.44553	5.89439	6.47587	6.21983	92.396	-0.191173	0.122731	0.261106	0.00445162	0.984796	0.991578	-0.166895	0.508439	0.833995	-0.437043	0.105764	0.249327			#N/A	#N/A	#N/A	#N/A	#N/A	#N/A	#N/A	#N/A	#N/A	#N/A	#N/A	#N/A
1110028F18Rik	68692	ENSMUSG00000099139	RIKEN cDNA 1110028F18 gene	ENSMUSG00000099139	0	0	0	0	0	0	0	0	0	0	1.48526	0.946826	0	0	0	0.831685	1.03402	0	0.253043	0.699437	0.484911	0.760962	0.130337	0.509784	0.85216	0	1	1	0.387931	0.653858	0.877598			#N/A	#N/A	#N/A	#N/A	#N/A	#N/A	#N/A	#N/A	#N/A	#N/A	#N/A	#N/A
1110032A03Rik	68721	ENSMUSG00000037971	RIKEN cDNA 1110032A03 gene	ENSMUSG00000037971	9.48266	9.48001	9.43936	9.5679	9.51389	9.54849	9.71702	9.57869	9.45459	9.34842	9.13108	9.1772	8.891	9.20313	8.87149	8.8778	8.98896	8.87504	634.702	-0.484146	3.84e-11	3.82e-10	-0.242919	0.0203799	0.0829053	-0.542873	7.21e-05	0.000499632	-0.675294	1.69e-07	1.35e-06			#N/A	#N/A	#N/A	#N/A	#N/A	#N/A	#N/A	#N/A	#N/A	#N/A	#N/A	#N/A
1110032F04Rik	68725	ENSMUSG00000046999	RIKEN cDNA 1110032F04 gene	ENSMUSG00000046999	0	0	0	0	0	0	0.693087	0	0	0	3.03539	2.90562	4.25151	3.19729	4.03059	3.66635	2.37598	3.65023	4.62855	4.45502	1.04e-09	8.86e-09	0.57187	0.0927198	0.283622	3.48059	2.18e-05	0.000165239	3.16274	0.00112412	0.00477163			#N/A	#N/A	#N/A	#N/A	#N/A	#N/A	#N/A	#N/A	#N/A	#N/A	#N/A	#N/A
1110034G24Rik	73747	ENSMUSG00000044991	RIKEN cDNA 1110034G24 gene	ENSMUSG00000044991	5.99646	6.48994	6.06769	6.70542	6.52764	6.23046	6.11807	6.20304	6.84935	7.09547	7.26653	7.24985	7.00263	7.19265	6.97846	7.07809	7.15423	7.13663	110.821	0.767399	7.71e-12	8.22e-11	0.946085	2.51e-05	0.000210039	0.559204	0.0214485	0.0794303	0.707899	0.00571083	0.0204199			#N/A	#N/A	#N/A	#N/A	#N/A	#N/A	#N/A	#N/A	#N/A	#N/A	#N/A	#N/A
1110035H17Rik	68686	ENSMUSG00000099098	RIKEN cDNA 1110035H17 gene	ENSMUSG00000099098	3.12393	3.36478	3.02072	3.90656	3.21667	4.06079	2.84145	3.06873	3.18092	2.27836	3.03539	3.70699	3.32533	4.26009	2.51623	4.24295	3.5207	3.76616	9.9875	0.206056	0.524837	0.80614	-0.0327052	0.942009	0.979692	-0.203983	0.746327	0.91963	0.85625	0.176317	0.372727			#N/A	#N/A	#N/A	#N/A	#N/A	#N/A	#N/A	#N/A	#N/A	#N/A	#N/A	#N/A
1110036E04Rik	68697	ENSMUSG00000097036	RIKEN cDNA 1110036E04 gene	ENSMUSG00000097036	0	0	0	0	0	0	0	0	0	0	0	0.946826	0.927792	0.932092	1.12447	0	0	1.03597	0.276041	0.829397	0.405898	0.672348	0.0365988	0.84725	0.932786	0.517275	0.444479	0.776254	0.18611	0.829637	0.906794			#N/A	#N/A	#N/A	#N/A	#N/A	#N/A	#N/A	#N/A	#N/A	#N/A	#N/A	#N/A
1110037F02Rik	66185	ENSMUSG00000040720	RIKEN cDNA 1110037F02 gene	ENSMUSG00000040720	11.1638	11.156	11.1998	11.103	11.1743	11.1389	11.2215	11.0546	11.2867	11.1413	11.1487	11.2432	11.3417	11.2548	11.2847	11.2049	11.1888	11.3035	2355.44	0.0678998	0.0878767	0.197355	0.00509261	0.939372	0.979692	0.154987	0.0806824	0.236322	0.0420331	0.683435	0.896106			#N/A	#N/A	#N/A	#N/A	#N/A	#N/A	#N/A	#N/A	#N/A	#N/A	#N/A	#N/A
1110038B12Rik	68763	ENSMUSG00000092203	RIKEN cDNA 1110038B12 gene	ENSMUSG00000092203	6.11594	6.25636	6.46632	6.31463	6.26403	6.55858	5.94112	5.78649	6.09255	6.09586	6.13519	6.50747	6.71111	6.695	6.55822	7.02725	6.63642	6.51321	83.631	0.353348	0.0111484	0.032661	-0.0270802	0.915219	0.973192	0.266006	0.29098	0.605685	0.800475	0.00337803	0.0128455			#N/A	#N/A	#N/A	#N/A	#N/A	#N/A	#N/A	#N/A	#N/A	#N/A	#N/A	#N/A
1110038F14Rik	117171	ENSMUSG00000063236	RIKEN cDNA 1110038F14 gene	ENSMUSG00000063236	8.65218	8.76167	8.56275	8.76094	8.50649	8.50614	8.51856	8.59443	8.80999	8.84329	8.73377	8.85474	8.50322	8.62272	8.62641	8.66148	8.57882	8.69294	403.387	0.0525706	0.430815	0.700307	0.14786	0.224975	0.538733	-0.0111229	0.94067	0.983349	0.00431495	0.976333	0.993386			#N/A	#N/A	#N/A	#N/A	#N/A	#N/A	#N/A	#N/A	#N/A	#N/A	#N/A	#N/A
1110046J04Rik	68808	ENSMUSG00000085457	RIKEN cDNA 1110046J04 gene	ENSMUSG00000085457	3.29574	3.21226	4.60764	4.56132	4.93688	5.29829	5.27132	5.14927	4.49293	4.3403	5.24387	4.53997	4.61244	4.99428	4.39669	4.93692	5.15278	4.31533	25.5894	0.0607168	0.820224	0.979618	0.657184	0.11428	0.332976	-0.263802	0.547426	0.86439	-0.178294	0.68108	0.89458			#N/A	#N/A	#N/A	#N/A	#N/A	#N/A	#N/A	#N/A	#N/A	#N/A	#N/A	#N/A
1110051M20Rik	228356	ENSMUSG00000040591	RIKEN cDNA 1110051M20 gene	ENSMUSG00000040591	4.94335	4.21486	4.34441	4.68724	4.75886	5.36083	4.37404	4.28361	5.11354	4.80523	5.34315	4.59638	5.68741	6.03278	5.93525	6.05528	5.82092	4.92665	35.8218	0.848171	0.00037391	0.00149564	0.337054	0.368604	0.726233	0.88893	0.0148742	0.0581013	1.04479	0.0154808	0.0489518			#N/A	#N/A	#N/A	#N/A	#N/A	#N/A	#N/A	#N/A	#N/A	#N/A	#N/A	#N/A
1110057P08Rik	68844	ENSMUSG00000068067	RIKEN cDNA 1110057P08 gene	ENSMUSG00000068067	0	0	0	0	0	0	0	0	0	0	0	0	0	0	0	0	0	0	0	0	1	1	0	1	1	0	1	1	0	1	1			#N/A	#N/A	#N/A	#N/A	#N/A	#N/A	#N/A	#N/A	#N/A	#N/A	#N/A	#N/A
1110059E24Rik	66206	ENSMUSG00000035171	RIKEN cDNA 1110059E24 gene	ENSMUSG00000035171	7.47981	7.41358	7.71004	7.67588	7.35202	7.68527	7.59561	7.74206	7.83461	8.39257	8.46285	8.01096	9.4886	8.94591	8.85688	9.75261	9.11425	9.54264	363.029	1.42884	4e-14	5.34e-13	0.735536	1.99e-05	0.000169755	1.52798	3.1e-14	6.96e-13	1.76503	2.84e-22	6.62e-21			#N/A	#N/A	#N/A	#N/A	#N/A	#N/A	#N/A	#N/A	#N/A	#N/A	#N/A	#N/A
1110059G10Rik	66202	ENSMUSG00000032551	RIKEN cDNA 1110059G10 gene	ENSMUSG00000032551	8.04712	8.08078	8.17332	7.91989	8.03202	7.88997	8.03955	8.11325	8.18057	7.96791	8.14745	8.2139	8.03223	8.05608	7.85264	8.42667	8.1331	8.1315	270.687	0.0650062	0.39581	0.660489	0.0118372	0.935519	0.979692	0.0378718	0.820881	0.91963	0.131016	0.424415	0.702016			#N/A	#N/A	#N/A	#N/A	#N/A	#N/A	#N/A	#N/A	#N/A	#N/A	#N/A	#N/A
1110060G06Rik	68814	ENSMUSG00000105036	RIKEN cDNA 1110060G06 gene	ENSMUSG00000105036	0	0	0	0	0	0	0	0	0	0	0	0	0	0	0	0	0	0	0	0	1	1	0	1	1	0	1	1	0	1	1			#N/A	#N/A	#N/A	#N/A	#N/A	#N/A	#N/A	#N/A	#N/A	#N/A	#N/A	#N/A
1110065P20Rik	68920	ENSMUSG00000078570	RIKEN cDNA 1110065P20 gene	ENSMUSG00000078570	9.57523	9.45048	9.52744	9.16165	9.09639	9.35083	9.26508	9.39294	9.27522	9.78459	9.64881	9.76364	9.30115	9.35489	9.67128	8.97489	9.27171	9.37016	683.371	0.129821	0.222033	0.422613	0.212763	0.0263927	0.103022	0.239922	0.103042	0.28598	-0.0982378	0.487857	0.766816			#N/A	#N/A	#N/A	#N/A	#N/A	#N/A	#N/A	#N/A	#N/A	#N/A	#N/A	#N/A
1190001M18Rik	68924	ENSMUSG00000111857	RIKEN cDNA 1190001M18 gene	ENSMUSG00000111857	3.71453	2.62468	3.02072	3.09367	3.54434	1.45585	3.66881	2.56728	1.88347	3.53493	1.88733	3.22476	3.03895	0.932092	1.12447	2.85561	2.86519	2.05362	6.12856	-0.43101	0.324992	0.569052	-0.0889317	0.843599	0.932786	-0.693828	0.391123	0.725618	-0.295351	0.713644	0.906794			#N/A	#N/A	#N/A	#N/A	#N/A	#N/A	#N/A	#N/A	#N/A	#N/A	#N/A	#N/A
1190002N15Rik	68861	ENSMUSG00000045414	RIKEN cDNA 1190002N15 gene	ENSMUSG00000045414	8.99225	8.88348	9.1269	8.76809	8.76808	8.81336	8.89448	8.79578	8.88578	8.29865	8.73682	8.56432	8.55606	8.53007	8.38293	8.92021	8.66699	8.80222	431.944	-0.265794	0.00144041	0.00515578	-0.449052	0.00126944	0.0074035	-0.289035	0.037546	0.126584	-0.0582499	0.671244	0.887928			#N/A	#N/A	#N/A	#N/A	#N/A	#N/A	#N/A	#N/A	#N/A	#N/A	#N/A	#N/A
1190003K10Rik	68880	ENSMUSG00000096537	RIKEN cDNA 1190003K10 gene	ENSMUSG00000096537	0	0	0	0	0	0	0	0	0	0	0	0	0	0	0	0	0	0	0	0	1	1	0	1	1	0	1	1	0	1	1			#N/A	#N/A	#N/A	#N/A	#N/A	#N/A	#N/A	#N/A	#N/A	#N/A	#N/A	#N/A
1190005I06Rik	68918	ENSMUSG00000043687	RIKEN cDNA 1190005I06 gene	ENSMUSG00000043687	2.10686	1.02396	2.01777	2.4078	3.01992	2.16555	2.41066	1.79221	3.55562	1.54875	0.925875	0.946826	2.2046	1.8969	1.12447	2.29243	0	1.63272	3.17225	-1.05677	0.0392257	0.0992485	-0.227213	0.553084	0.888003	-0.636908	0.426389	0.759627	-1.08198	0.248351	0.483571			#N/A	#N/A	#N/A	#N/A	#N/A	#N/A	#N/A	#N/A	#N/A	#N/A	#N/A	#N/A
1190007I07Rik	544717	ENSMUSG00000063320	RIKEN cDNA 1190007I07 gene	ENSMUSG00000063320	9.28266	9.10002	9.46863	9.2149	8.91701	9.20505	9.17867	9.16738	9.29388	8.5565	8.68729	8.46556	8.19211	8.33291	8.75809	8.09348	8.19114	8.03078	462.726	-0.822025	1.18e-15	1.82e-14	-0.705091	5.58e-08	7e-07	-0.669404	0.000166671	0.00107076	-1.10488	5.93e-16	9.83e-15			#N/A	#N/A	#N/A	#N/A	#N/A	#N/A	#N/A	#N/A	#N/A	#N/A	#N/A	#N/A
1190028D05Rik	330767	ENSMUSG00000110013	RIKEN cDNA 1190028D05 gene	ENSMUSG00000110013	0	0	0	0	0	0	0	0	0	0	0	0	0	0	0	0	0	0	0	0	1	1	0	1	1	0	1	1	0	1	1			#N/A	#N/A	#N/A	#N/A	#N/A	#N/A	#N/A	#N/A	#N/A	#N/A	#N/A	#N/A
1200007C13Rik	74119	ENSMUSG00000087684	RIKEN cDNA 1200007C13 gene	ENSMUSG00000087684	0	0	0	0	2.52125	0.904265	0	0	0	0.972923	0.925875	0	1.48786	1.8969	0	0	0	1.63272	0.783604	0.436804	0.641475	0.919197	0.0813815	0.668411	0.930389	-0.106468	0.898973	0.959857	0.392919	0.649728	0.877598			#N/A	#N/A	#N/A	#N/A	#N/A	#N/A	#N/A	#N/A	#N/A	#N/A	#N/A	#N/A
1200014J11Rik	66874	ENSMUSG00000020783	RIKEN cDNA 1200014J11 gene	ENSMUSG00000020783	10.1823	10.2174	10.2787	10.2137	10.1712	10.0593	10.1797	10.1661	10.2488	10.1658	10.4167	10.1109	10.2645	10.3427	10.2941	10.4527	10.3092	10.5629	1227.67	0.139009	0.0178619	0.0495749	0.0107301	0.912381	0.971717	0.151661	0.144616	0.370716	0.246757	0.0258928	0.0763247			#N/A	#N/A	#N/A	#N/A	#N/A	#N/A	#N/A	#N/A	#N/A	#N/A	#N/A	#N/A
1300002E11Rik	100043489	ENSMUSG00000097290	RIKEN cDNA 1300002E11 gene	ENSMUSG00000097290	8.84783	8.87398	8.87222	9.08077	8.91346	8.78798	9.09165	9.22196	8.62089	8.97058	9.01543	8.65675	8.97876	9.04347	8.93201	9.26733	8.93748	9.22069	501.62	0.0780204	0.380532	0.641888	0.0242982	0.849419	0.934096	0.0547657	0.692705	0.91963	0.145995	0.39913	0.675628			#N/A	#N/A	#N/A	#N/A	#N/A	#N/A	#N/A	#N/A	#N/A	#N/A	#N/A	#N/A
1300014J16Rik	74160	ENSMUSG00000112545	RIKEN cDNA 1300014J16 gene	ENSMUSG00000112545	6.76879	7.14523	6.79162	6.29498	6.82775	6.57186	6.8467	7.07957	6.84935	7.17452	6.99861	6.56514	7.12891	7.05165	7.10753	7.16688	7.33361	7.3374	124.477	0.296816	0.0123685	0.0358037	0.0200976	0.929596	0.979692	0.511564	0.0318546	0.110416	0.352817	0.089306	0.217153			#N/A	#N/A	#N/A	#N/A	#N/A	#N/A	#N/A	#N/A	#N/A	#N/A	#N/A	#N/A
1300017J02Rik	71775	ENSMUSG00000033688	RIKEN cDNA 1300017J02 gene	ENSMUSG00000033688	3.12393	2.0358	0	3.26503	2.79202	2.16555	2.41066	2.56728	3.18092	2.76062	2.67785	1.51362	2.87116	3.19729	1.74865	2.50553	2.05073	2.64442	4.95063	-0.0572144	0.889964	0.979618	0.0893422	0.832127	0.932786	-0.0516237	0.944509	0.985183	-0.30951	0.700586	0.906794			#N/A	#N/A	#N/A	#N/A	#N/A	#N/A	#N/A	#N/A	#N/A	#N/A	#N/A	#N/A
1500002C15Rik	68946	ENSMUSG00000096221	RIKEN cDNA 1500002C15 gene	ENSMUSG00000096221	2.92886	3.36478	3.19097	3.90656	3.92813	3.98341	4.33048	4.18936	2.67338	4.40729	4.24768	2.90562	4.94383	3.95686	3.38429	4.51307	4.70848	4.59161	15.4097	0.597755	0.0456342	0.113051	0.537603	0.222566	0.534751	0.29065	0.604877	0.902591	0.657835	0.219724	0.441402			#N/A	#N/A	#N/A	#N/A	#N/A	#N/A	#N/A	#N/A	#N/A	#N/A	#N/A	#N/A
1500002F19Rik	76683	ENSMUSG00000097595	RIKEN cDNA 1500002F19 gene	ENSMUSG00000097595	7.28959	7.47353	7.11094	6.80602	7.28782	7.06989	6.65695	6.70687	7.55404	8.75923	8.81672	8.61298	8.759	8.38479	8.53756	8.36317	8.70371	8.55871	266.02	1.48824	1.24e-35	8.74e-34	1.39604	1.18e-19	4.1e-18	1.48992	2.3e-14	5.23e-13	1.51735	1.26e-10	1.41e-09			#N/A	#N/A	#N/A	#N/A	#N/A	#N/A	#N/A	#N/A	#N/A	#N/A	#N/A	#N/A
1500004A13Rik	319830	ENSMUSG00000098912	RIKEN cDNA 1500004A13 gene	ENSMUSG00000098912	0	1.02396	1.01187	0	2.18764	2.16555	1.15929	0	0	4.53261	4.55434	4.59638	6.2287	5.14997	5.32002	6.4521	5.10965	6.09236	22.9397	4.85418	6.52e-23	1.94e-21	2.26516	4.14e-07	4.6e-06	3.67677	9.05e-10	1.27e-08	5.48139	1.64e-13	2.33e-12			#N/A	#N/A	#N/A	#N/A	#N/A	#N/A	#N/A	#N/A	#N/A	#N/A	#N/A	#N/A
1500005C15Rik	72019	ENSMUSG00000104888	RIKEN cDNA 1500005C15 gene	ENSMUSG00000104888	5.42275	5.09051	5.63788	5.71918	6.04846	5.42076	6.1052	5.65159	5.22148	5.53145	5.82756	6.0631	6.21123	5.84043	6.0164	5.95004	5.55764	5.87718	53.367	0.255489	0.0980596	0.216632	0.375042	0.218461	0.527765	0.280408	0.38196	0.717366	0.0786147	0.818423	0.906794			#N/A	#N/A	#N/A	#N/A	#N/A	#N/A	#N/A	#N/A	#N/A	#N/A	#N/A	#N/A
1500009C09Rik	76505	ENSMUSG00000068099	RIKEN cDNA 1500009C09 gene	ENSMUSG00000068099	0	0	0	0	0	0	0	0	0	0	0	0	0	0	0	0	0	0	0	0	1	1	0	1	1	0	1	1	0	1	1			#N/A	#N/A	#N/A	#N/A	#N/A	#N/A	#N/A	#N/A	#N/A	#N/A	#N/A	#N/A
1500009L16Rik	69784	ENSMUSG00000087651	RIKEN cDNA 1500009L16 gene	ENSMUSG00000087651	3.58798	3.21226	3.19097	2.89917	3.54434	3.40429	3.73712	3.86284	3.8528	3.53493	3.66651	4.21916	3.32533	4.03885	3.53878	4.30117	4.06314	3.76616	11.9724	0.390953	0.12127	0.258569	0.343275	0.429865	0.785748	0.334508	0.587895	0.902237	0.251636	0.643784	0.877598			#N/A	#N/A	#N/A	#N/A	#N/A	#N/A	#N/A	#N/A	#N/A	#N/A	#N/A	#N/A
1500011B03Rik	66236	ENSMUSG00000072694	RIKEN cDNA 1500011B03 gene	ENSMUSG00000072694	8.10026	8.2617	7.92442	8.0777	8.01228	7.64186	7.89003	7.93594	7.55404	7.94555	7.98273	7.53604	8.10022	7.93818	7.64715	8.00866	7.73226	8.07079	241.591	-0.0502306	0.625225	0.904212	-0.257685	0.133423	0.372832	-0.00971914	0.961216	0.993378	0.137222	0.4612	0.739766			#N/A	#N/A	#N/A	#N/A	#N/A	#N/A	#N/A	#N/A	#N/A	#N/A	#N/A	#N/A
1500011K16Rik	67885	ENSMUSG00000051319	RIKEN cDNA 1500011K16 gene	ENSMUSG00000051319	7.92809	7.91152	8.15285	7.84079	7.80618	7.79691	7.89751	7.90662	7.65375	7.58223	7.59667	7.57866	7.36833	7.52688	7.53227	7.22819	7.64434	7.28976	206.876	-0.398569	7.62e-07	4.59e-06	-0.404896	0.0106744	0.0480429	-0.335917	0.0592067	0.18409	-0.429566	0.0283536	0.0826152			#N/A	#N/A	#N/A	#N/A	#N/A	#N/A	#N/A	#N/A	#N/A	#N/A	#N/A	#N/A
1500012K07Rik	68954	ENSMUSG00000097247	RIKEN cDNA 1500012K07 gene	ENSMUSG00000097247	1.07211	2.0358	2.01777	2.6743	0	3.40429	1.79367	1.15816	1.88347	1.54875	1.48526	2.23588	0.927792	1.49369	1.12447	0	1.63014	2.64442	2.62745	-0.607121	0.297636	0.531661	0.00877161	0.982862	0.990361	-1.06542	0.20773	0.481544	0.102685	0.919566	0.962617			#N/A	#N/A	#N/A	#N/A	#N/A	#N/A	#N/A	#N/A	#N/A	#N/A	#N/A	#N/A
1500015A07Rik	68982	ENSMUSG00000098702	RIKEN cDNA 1500015A07 gene	ENSMUSG00000098702	6.09282	5.85406	6.27127	6.08221	5.69943	5.84933	6.25252	5.75393	5.84503	6.05466	5.7811	6.00177	6.19356	6.32192	5.81942	6.18464	6.06622	6.1575	64.2622	0.0852153	0.484516	0.760535	-0.121919	0.649103	0.930389	0.241116	0.430188	0.763194	0.152314	0.601339	0.861317			#N/A	#N/A	#N/A	#N/A	#N/A	#N/A	#N/A	#N/A	#N/A	#N/A	#N/A	#N/A
1500015L24Rik	68994	ENSMUSG00000094732	RIKEN cDNA 1500015L24 gene	ENSMUSG00000094732	0	1.61683	0	1.05427	0	0	0.693087	1.15816	0	0	0	0	0	0	0	0	0	0	0.27734	-0.804684	0.422131	0.690802	-0.0977495	0.606917	0.913157	-0.152553	0.800899	0.91963	-0.408522	0.637305	0.877598			#N/A	#N/A	#N/A	#N/A	#N/A	#N/A	#N/A	#N/A	#N/A	#N/A	#N/A	#N/A
1500015O10Rik	78896	ENSMUSG00000026051	RIKEN cDNA 1500015O10 gene	ENSMUSG00000026051	2.43564	1.02396	2.01777	0	1.75292	2.99507	2.02988	1.15816	3.3804	2.95228	1.88733	2.90562	2.46253	3.45791	0	3.75234	2.05073	2.86848	4.66225	0.706244	0.172152	0.344808	0.338802	0.438308	0.793503	0.344447	0.684295	0.91963	0.59021	0.481106	0.759242			#N/A	#N/A	#N/A	#N/A	#N/A	#N/A	#N/A	#N/A	#N/A	#N/A	#N/A	#N/A
1500026H17Rik	69002	ENSMUSG00000097383	RIKEN cDNA 1500026H17 gene	ENSMUSG00000097383	3.93853	3.50271	3.60666	2.6743	3.81119	3.81495	4.28556	4.45545	3.9812	3.12143	3.85774	2.23588	1.89029	2.21169	2.78682	2.85561	2.86519	1.03597	9.57244	-1.21717	0.000463787	0.00181701	-0.303928	0.494117	0.842559	-1.07504	0.128442	0.338893	-1.75433	0.00867302	0.0295015			#N/A	#N/A	#N/A	#N/A	#N/A	#N/A	#N/A	#N/A	#N/A	#N/A	#N/A	#N/A
1500035N22Rik	70258	ENSMUSG00000059631	RIKEN cDNA 1500035N22 gene	ENSMUSG00000059631	0	0	0	0	0	0	0	0	0	0	0	0	0	0	0	0	0	0	0	0	1	1	0	1	1	0	1	1	0	1	1			#N/A	#N/A	#N/A	#N/A	#N/A	#N/A	#N/A	#N/A	#N/A	#N/A	#N/A	#N/A
1520401A03Rik	320309	ENSMUSG00000043747	RIKEN cDNA 1520401A03 gene	ENSMUSG00000043747	1.07211	2.36008	2.01777	1.05427	0	0	0.693087	0	2.33182	2.53955	3.18563	2.71496	3.18923	3.45791	2.78682	3.25963	3.22986	2.05362	4.25631	2.08752	2.67e-05	0.000129014	0.458139	0.300743	0.647508	2.37887	0.00423405	0.019641	1.6077	0.0864019	0.211436			#N/A	#N/A	#N/A	#N/A	#N/A	#N/A	#N/A	#N/A	#N/A	#N/A	#N/A	#N/A
1600002H07Rik	72016	ENSMUSG00000024118	RIKEN cDNA 1600002H07 gene	ENSMUSG00000024118	7.3297	7.28563	6.96597	7.48965	7.23204	7.3727	7.21335	6.88281	7.37861	7.31199	6.94694	7.01137	6.86422	7.06149	7.00521	7.1272	7.24671	6.57809	140.532	-0.219919	0.0365105	0.093188	-0.0987004	0.627933	0.930389	-0.38757	0.0631319	0.193847	-0.157858	0.521085	0.796705			#N/A	#N/A	#N/A	#N/A	#N/A	#N/A	#N/A	#N/A	#N/A	#N/A	#N/A	#N/A
1600002K03Rik	69770	ENSMUSG00000035595	RIKEN cDNA 1600002K03 gene	ENSMUSG00000035595	7.19507	7.19695	7.05689	7.23511	7.40343	7.44664	7.05509	7.3098	7.13812	7.17452	7.37217	7.35169	6.90824	7.34546	7.5596	6.74211	6.84801	6.71422	144.856	-0.0905622	0.454398	0.727943	0.146131	0.432254	0.788189	-0.0729966	0.747719	0.91963	-0.397109	0.063551	0.164206			#N/A	#N/A	#N/A	#N/A	#N/A	#N/A	#N/A	#N/A	#N/A	#N/A	#N/A	#N/A
1600010M07Rik	69781	ENSMUSG00000101585	RIKEN cDNA 1600010M07 gene	ENSMUSG00000101585	2.43564	1.61683	1.60077	0	1.12777	2.63913	0	1.15816	1.22947	2.53955	2.45922	1.91948	2.2046	1.8969	2.78682	3.13711	2.64122	1.63272	3.16496	1.09869	0.036105	0.092249	0.182657	0.672672	0.932269	0.506392	0.54686	0.86387	1.77469	0.0743165	0.187159			#N/A	#N/A	#N/A	#N/A	#N/A	#N/A	#N/A	#N/A	#N/A	#N/A	#N/A	#N/A
1600012H06Rik	67912	ENSMUSG00000050088	RIKEN cDNA 1600012H06 gene	ENSMUSG00000050088	10.2202	10.2895	10.3954	10.3184	10.2934	10.1249	10.2876	10.2834	10.3578	10.2342	10.3104	10.2689	9.88397	10.0886	10.1532	9.88818	10.0023	9.99729	1172.55	-0.187498	0.00435633	0.0140996	-0.0319755	0.70114	0.932786	-0.200992	0.0956811	0.270052	-0.346096	0.00086105	0.00375598			#N/A	#N/A	#N/A	#N/A	#N/A	#N/A	#N/A	#N/A	#N/A	#N/A	#N/A	#N/A
1600012P17Rik	72025	ENSMUSG00000047661	RIKEN cDNA 1600012P17 gene	ENSMUSG00000047661	0	0	0	0	0	0	0	0	0	0	0	0	1.48786	0	0	0.831685	2.05073	1.03597	0.376563	1.02344	0.307671	0.545691	0	1	1	0.275195	0.649165	0.902591	1.21192	0.237653	0.468118			#N/A	#N/A	#N/A	#N/A	#N/A	#N/A	#N/A	#N/A	#N/A	#N/A	#N/A	#N/A
1600014C10Rik	72244	ENSMUSG00000054676	RIKEN cDNA 1600014C10 gene	ENSMUSG00000054676	9.71237	9.73398	9.0897	9.30114	9.69602	9.77921	9.64993	9.48012	9.60667	11.7119	11.6361	11.8198	11.2865	11.3351	11.2827	11.4709	11.2106	11.2391	1789.11	1.87916	5.03e-69	1.15e-66	2.14083	2.47e-63	4.82e-61	1.68508	2.06e-37	2.13e-35	1.72589	1.22e-49	7.66e-48			#N/A	#N/A	#N/A	#N/A	#N/A	#N/A	#N/A	#N/A	#N/A	#N/A	#N/A	#N/A
1600014C23Rik	72240	ENSMUSG00000094690	RIKEN cDNA 1600014C23 gene	ENSMUSG00000094690	1.07211	0	1.60077	1.05427	2.52125	0	0.693087	0	0	0	0.925875	0	0	0.932092	0	0	1.03402	1.03597	0.748659	-0.941751	0.284078	0.512639	-0.133052	0.589648	0.913157	-0.699517	0.369876	0.704329	0.293914	0.756197	0.906794			#N/A	#N/A	#N/A	#N/A	#N/A	#N/A	#N/A	#N/A	#N/A	#N/A	#N/A	#N/A
1600014K23Rik	71996	ENSMUSG00000035491	RIKEN cDNA 1600014K23 gene	ENSMUSG00000035491	0	0	0	0	0	0	0	0	0	0	0	0	0	0	0	0	0	0	0	0	1	1	0	1	1	0	1	1	0	1	1			#N/A	#N/A	#N/A	#N/A	#N/A	#N/A	#N/A	#N/A	#N/A	#N/A	#N/A	#N/A
1600015I10Rik	69761	ENSMUSG00000029813	RIKEN cDNA 1600015I10 gene	ENSMUSG00000029813	0	0	0	0	0	0	0.693087	0	0	0	0	0	0	0	0	0	0	0	0.0342633	-0.130262	0.887691	0.979618	0	1	1	0	1	1	-0.221635	0.797767	0.906794			#N/A	#N/A	#N/A	#N/A	#N/A	#N/A	#N/A	#N/A	#N/A	#N/A	#N/A	#N/A
1600017P15Rik	73249	ENSMUSG00000065361	RIKEN cDNA 1600017P15 gene	ENSMUSG00000065361	0	0	0	0	0	0	0	0	0	0	0	0	0	0	0	0	0	0	0	0	1	1	0	1	1	0	1	1	0	1	1			#N/A	#N/A	#N/A	#N/A	#N/A	#N/A	#N/A	#N/A	#N/A	#N/A	#N/A	#N/A
1600019K03Rik	69768	ENSMUSG00000099429	RIKEN cDNA 1600019K03 gene	ENSMUSG00000099429	0	0	0	0	0	0	0	0	0	0	0	0	0	0	0	0	0	0	0	0	1	1	0	1	1	0	1	1	0	1	1			#N/A	#N/A	#N/A	#N/A	#N/A	#N/A	#N/A	#N/A	#N/A	#N/A	#N/A	#N/A
1600020E01Rik	72012	ENSMUSG00000097048	RIKEN cDNA 1600020E01 gene	ENSMUSG00000097048	8.48468	8.38278	8.48302	8.28113	8.2386	8.03605	8.44132	8.22437	8.25866	7.97345	8.37565	8.29283	8.70699	8.30004	8.23254	8.76854	8.41578	8.59051	330.799	0.104932	0.30318	0.539447	-0.22037	0.133743	0.373387	0.24138	0.183523	0.441747	0.283869	0.0753784	0.189366			#N/A	#N/A	#N/A	#N/A	#N/A	#N/A	#N/A	#N/A	#N/A	#N/A	#N/A	#N/A
1600023N17Rik	69788	ENSMUSG00000104986	RIKEN cDNA 1600023N17 gene	ENSMUSG00000104986	3.29574	3.04168	3.48095	0	0	2.42168	1.51107	1.79221	2.94935	2.95228	2.67785	2.23588	3.32533	3.86993	3.21125	2.29243	2.64122	1.03597	5.47547	0.432307	0.388415	0.651398	-0.381846	0.396393	0.755485	1.7763	0.0268985	0.0958588	-0.0437805	0.962047	0.989899			#N/A	#N/A	#N/A	#N/A	#N/A	#N/A	#N/A	#N/A	#N/A	#N/A	#N/A	#N/A
1600025M17Rik	72030	ENSMUSG00000085114	RIKEN cDNA 1600025M17 gene	ENSMUSG00000085114	0	0	0	0	0	0	0	0	0	0	0	0	0	0	0	0	0	0	0	0	1	1	0	1	1	0	1	1	0	1	1			#N/A	#N/A	#N/A	#N/A	#N/A	#N/A	#N/A	#N/A	#N/A	#N/A	#N/A	#N/A
1600027J07Rik	69794	ENSMUSG00000110340	RIKEN cDNA 1600027J07 gene	ENSMUSG00000110340	0	0	0	0	0	0	0	0	0	0	0	0	0	0	0	0	0	0	0	0	1	1	0	1	1	0	1	1	0	1	1			#N/A	#N/A	#N/A	#N/A	#N/A	#N/A	#N/A	#N/A	#N/A	#N/A	#N/A	#N/A
1600029I14Rik	69797	ENSMUSG00000046242	RIKEN cDNA 1600029I14 gene	ENSMUSG00000046242	0	0	0	0	0	0	0	0	0	0	0	1.51362	1.89029	0.932092	0	0	1.03402	0	0.362117	0.999225	0.319248	0.561379	0.0813815	0.668411	0.930389	0.539866	0.410538	0.743224	0.18611	0.829637	0.906794			#N/A	#N/A	#N/A	#N/A	#N/A	#N/A	#N/A	#N/A	#N/A	#N/A	#N/A	#N/A
1600029O15Rik	665268	ENSMUSG00000057818	ribosomal protein L17 pseudogene	ENSMUSG00000057818	0	1.02396	1.60077	1.05427	1.12777	0.904265	2.23279	1.15816	1.22947	3.12143	0	0	0	0	0	0	1.03402	1.63272	1.29601	-0.20477	0.802218	0.979618	0.182149	0.566807	0.899155	-0.562546	0.409609	0.742827	-0.622849	0.552009	0.823801			#N/A	#N/A	#N/A	#N/A	#N/A	#N/A	#N/A	#N/A	#N/A	#N/A	#N/A	#N/A
1700001C02Rik	75434	ENSMUSG00000029182	RIKEN cDNA 1700001C02 gene	ENSMUSG00000029182	0	0	0	0	0	0	0	0	0	0	0	0	0	0	0	0	0	0	0	0	1	1	0	1	1	0	1	1	0	1	1			#N/A	#N/A	#N/A	#N/A	#N/A	#N/A	#N/A	#N/A	#N/A	#N/A	#N/A	#N/A
1700001C19Rik	75462	ENSMUSG00000047150	RIKEN cDNA 1700001C19 gene	ENSMUSG00000047150	0	0	1.60077	0	0	0	0	0	0	0	0	0	0	0	1.74865	0	0	0	0.244083	-0.0330368	0.971428	0.979618	-0.0977495	0.606917	0.913157	0.275195	0.649165	0.902591	0	1	1			#N/A	#N/A	#N/A	#N/A	#N/A	#N/A	#N/A	#N/A	#N/A	#N/A	#N/A	#N/A
1700001D01Rik	69279	ENSMUSG00000099419	RIKEN cDNA 1700001D01 gene	ENSMUSG00000099419	0	0	0	0	0	0	0	0	0	0	0	0	0	0	0	0	0	0	0	0	1	1	0	1	1	0	1	1	0	1	1			#N/A	#N/A	#N/A	#N/A	#N/A	#N/A	#N/A	#N/A	#N/A	#N/A	#N/A	#N/A
1700001F09Rik	71826	ENSMUSG00000095384	RIKEN cDNA 1700001F09 gene	ENSMUSG00000095384	0	0	0	0	0	0	0	0	0	0	0	0	0	0	0	0	0	0	0	0	1	1	0	1	1	0	1	1	0	1	1			#N/A	#N/A	#N/A	#N/A	#N/A	#N/A	#N/A	#N/A	#N/A	#N/A	#N/A	#N/A
1700001G01Rik	75433	ENSMUSG00000087170	RIKEN cDNA 1700001G01 gene	ENSMUSG00000087170	0	0	0	0	0	0	0	0	0	0	0	0	0	0	0	0	0	0	0	0	1	1	0	1	1	0	1	1	0	1	1			#N/A	#N/A	#N/A	#N/A	#N/A	#N/A	#N/A	#N/A	#N/A	#N/A	#N/A	#N/A
1700001G11Rik	69303	ENSMUSG00000085984	RIKEN cDNA 1700001G11 gene	ENSMUSG00000085984	0	0	1.01187	0	0	0	0	0	1.22947	0.972923	0.925875	0	0	0.932092	1.74865	0	1.63014	1.63272	0.649382	1.28622	0.148254	0.304655	0.0481543	0.82659	0.932786	0.470936	0.460203	0.789197	0.652455	0.527335	0.801704			#N/A	#N/A	#N/A	#N/A	#N/A	#N/A	#N/A	#N/A	#N/A	#N/A	#N/A	#N/A
1700001G17Rik	67503	ENSMUSG00000103746	RIKEN cDNA 1700001G17 gene	ENSMUSG00000103746	3.12393	3.95131	4.48202	4.42335	3.54434	2.82805	3.92458	4.68001	3.9812	4.40729	4.02655	4.06778	3.76904	4.67339	4.22522	4.11894	2.64122	4.31533	15.6129	0.135891	0.630863	0.910118	0.158061	0.705869	0.932786	0.492721	0.398228	0.733995	-0.353806	0.546883	0.818627			#N/A	#N/A	#N/A	#N/A	#N/A	#N/A	#N/A	#N/A	#N/A	#N/A	#N/A	#N/A
1700001J03Rik	69282	ENSMUSG00000095040	RIKEN cDNA 1700001J03 gene	ENSMUSG00000095040	1.07211	2.0358	2.34088	2.4078	1.12777	1.45585	0.693087	3.06873	3.18092	3.27282	0.925875	2.71496	1.48786	3.0469	1.12447	1.73954	2.86519	2.64442	3.93546	0.346972	0.504618	0.783914	0.291336	0.496133	0.843155	0.306699	0.714197	0.91963	-0.125507	0.886714	0.941255			#N/A	#N/A	#N/A	#N/A	#N/A	#N/A	#N/A	#N/A	#N/A	#N/A	#N/A	#N/A
1700001J04Rik	78126	ENSMUSG00000086135	RIKEN cDNA 1700001J04 gene	ENSMUSG00000086135	0	0	0	0	0	0	0	0	0	0	0	0.946826	0	0	0	0	0	0	0.0515348	0.0641881	0.944519	0.979618	0.0365988	0.84725	0.932786	0	1	1	0	1	1			#N/A	#N/A	#N/A	#N/A	#N/A	#N/A	#N/A	#N/A	#N/A	#N/A	#N/A	#N/A
1700001J11Rik	72224	ENSMUSG00000101963	ring finger protein 19A pseudogene	ENSMUSG00000101963	0	0	0	0	0	0	0	0	0	3.12143	0	1.91948	0	3.19729	0	2.29243	1.63014	2.37905	1.603	2.97512	0.000976626	0.0036133	0.452709	0.148151	0.403136	0.857108	0.236472	0.526296	2.15319	0.0417221	0.115166			#N/A	#N/A	#N/A	#N/A	#N/A	#N/A	#N/A	#N/A	#N/A	#N/A	#N/A	#N/A
1700001K19Rik	66323	ENSMUSG00000056508	RIKEN cDNA 1700001K19 gene	ENSMUSG00000056508	0	0	0	0	0	0	0	0	0	0	0	0	0	0	0	0	0	0	0	0	1	1	0	1	1	0	1	1	0	1	1			#N/A	#N/A	#N/A	#N/A	#N/A	#N/A	#N/A	#N/A	#N/A	#N/A	#N/A	#N/A
1700001L05Rik	69291	ENSMUSG00000075511	RIKEN cDNA 1700001L05 gene	ENSMUSG00000075511	8.31525	7.96621	8.07885	8.04278	7.37281	7.98237	7.81694	7.81489	8.13299	7.53807	7.542	7.71866	7.27895	7.42384	7.00521	7.58528	7.93116	7.46297	215.866	-0.447191	0.00026031	0.00106876	-0.509014	0.00177879	0.0100174	-0.574891	0.0129352	0.0515931	-0.251527	0.198636	0.408615			#N/A	#N/A	#N/A	#N/A	#N/A	#N/A	#N/A	#N/A	#N/A	#N/A	#N/A	#N/A
1700001L19Rik	69315	ENSMUSG00000021534	RIKEN cDNA 1700001L19 gene	ENSMUSG00000021534	4.30325	3.85155	4.19227	3.68294	4.55575	4.45406	4.41633	5.09831	4.0991	4.85408	4.75997	4.35616	3.32533	4.39073	3.53878	0.831685	4.23352	3.52418	17.5945	-0.286382	0.405016	0.671509	0.431746	0.265561	0.600374	-0.416753	0.455349	0.786224	-1.13262	0.0976426	0.233623			#N/A	#N/A	#N/A	#N/A	#N/A	#N/A	#N/A	#N/A	#N/A	#N/A	#N/A	#N/A
1700001N15Rik	76379	ENSMUSG00000106210	RIKEN cDNA 1700001N15 gene	ENSMUSG00000106210	0	0	0	0	0	0	0	0	0	0	0	0	0	0	0	0	0	0	0	0	1	1	0	1	1	0	1	1	0	1	1			#N/A	#N/A	#N/A	#N/A	#N/A	#N/A	#N/A	#N/A	#N/A	#N/A	#N/A	#N/A
1700001O22Rik	73598	ENSMUSG00000044320	RIKEN cDNA 1700001O22 gene	ENSMUSG00000044320	7.80547	7.87388	7.61599	8.10051	8.16306	7.83596	7.88251	7.89173	7.40174	5.96855	5.65795	5.8242	5.60956	5.9291	6.04247	5.40352	5.97305	5.42692	142.345	-2.09986	7.68e-67	1.63e-64	-1.85558	4.27e-19	1.44e-17	-2.15196	2.72e-21	1.04e-19	-2.11856	2.22e-16	3.8e-15			#N/A	#N/A	#N/A	#N/A	#N/A	#N/A	#N/A	#N/A	#N/A	#N/A	#N/A	#N/A
1700001P01Rik	72215	ENSMUSG00000018543	RIKEN cDNA 1700001P01 gene	ENSMUSG00000018543	2.43564	1.61683	2.34088	3.79908	2.79202	1.45585	3.59709	2.56728	2.67338	1.95919	3.18563	3.60069	3.32533	2.21169	3.01459	3.75234	4.15084	3.06237	7.27713	0.534791	0.187299	0.36835	0.46237	0.301281	0.64823	-0.0361888	0.961251	0.993378	0.636902	0.346753	0.615725			#N/A	#N/A	#N/A	#N/A	#N/A	#N/A	#N/A	#N/A	#N/A	#N/A	#N/A	#N/A
1700003C15Rik	69345	ENSMUSG00000099391	RIKEN cDNA 1700003C15 gene	ENSMUSG00000099391	0	0	0	0	0	0	0	0	0	0	0	0	0	0	0	0	0	0	0	0	1	1	0	1	1	0	1	1	0	1	1			#N/A	#N/A	#N/A	#N/A	#N/A	#N/A	#N/A	#N/A	#N/A	#N/A	#N/A	#N/A
1700003D09Rik	69338	ENSMUSG00000085944	RIKEN cDNA 1700003D09 gene	ENSMUSG00000085944	2.70322	2.8482	4.02218	1.65687	3.38979	1.45585	3.26819	3.98009	3.71185	1.54875	2.45922	3.22476	2.2046	2.46994	1.12447	3.25963	0	1.63272	6.14664	-1.01106	0.0350063	0.0898174	-0.412723	0.359508	0.716292	-0.303847	0.710025	0.91963	-1.35868	0.0964463	0.231235			#N/A	#N/A	#N/A	#N/A	#N/A	#N/A	#N/A	#N/A	#N/A	#N/A	#N/A	#N/A
1700003E16Rik	71837	ENSMUSG00000030030	RIKEN cDNA 1700003E16 gene	ENSMUSG00000030030	4.72015	3.21226	4.02218	4.00659	4.69428	4.45406	4.41633	3.98009	3.8528	4.40729	3.85774	3.48593	1.48786	3.19729	4.54992	3.25963	2.86519	3.23326	14.3292	-0.669531	0.0388835	0.0984856	-0.100489	0.813825	0.932786	-0.77316	0.230867	0.517463	-0.981532	0.101363	0.240778			#N/A	#N/A	#N/A	#N/A	#N/A	#N/A	#N/A	#N/A	#N/A	#N/A	#N/A	#N/A
1700003E24Rik	100042663	ENSMUSG00000095110	Gm5941 pseudogene	ENSMUSG00000095110	0	0	0	0	0	0	0	0	0	0	0	0	0	0	0	0	0	0	0	0	1	1	0	1	1	0	1	1	0	1	1			#N/A	#N/A	#N/A	#N/A	#N/A	#N/A	#N/A	#N/A	#N/A	#N/A	#N/A	#N/A
1700003F12Rik	75480	ENSMUSG00000038523	RIKEN cDNA 1700003F12 gene	ENSMUSG00000038523	0	2.0358	1.60077	1.65687	0	0	0.693087	1.79221	0	2.27836	3.18563	0	1.48786	2.21169	1.12447	2.69116	2.05073	1.03597	2.14366	1.28898	0.053785	0.130255	0.275897	0.470474	0.821703	0.638852	0.444079	0.776254	1.04368	0.308426	0.566173			#N/A	#N/A	#N/A	#N/A	#N/A	#N/A	#N/A	#N/A	#N/A	#N/A	#N/A	#N/A
1700003G13Rik	72229	ENSMUSG00000085831	RIKEN cDNA 1700003G13 gene	ENSMUSG00000085831	1.07211	0	1.01187	2.4078	0	1.85391	0.693087	1.15816	1.22947	2.76062	1.88733	1.91948	1.48786	1.49369	1.74865	1.35588	0	1.03597	1.78246	0.628547	0.320237	0.562561	0.529538	0.174811	0.452688	-0.120995	0.886845	0.951901	-0.104059	0.921621	0.963867			#N/A	#N/A	#N/A	#N/A	#N/A	#N/A	#N/A	#N/A	#N/A	#N/A	#N/A	#N/A
1700003G18Rik	69350	ENSMUSG00000087621	RIKEN cDNA 1700003G18 gene	ENSMUSG00000087621	2.10686	1.02396	1.01187	2.4078	1.75292	1.45585	2.41066	2.23118	1.88347	2.95228	2.20143	1.91948	2.46253	1.49369	3.38429	3.00322	1.63014	1.03597	3.52973	0.615201	0.199675	0.387734	0.402364	0.338823	0.693248	0.591132	0.461998	0.790486	-0.0426026	0.963084	0.989899			#N/A	#N/A	#N/A	#N/A	#N/A	#N/A	#N/A	#N/A	#N/A	#N/A	#N/A	#N/A
1700003H04Rik	384775	ENSMUSG00000039174	RIKEN cDNA 1700003H04 gene	ENSMUSG00000039174	0	0	0	0	0	0	0	0	0	0	0	0	0	0	0	0	0	0	0	0	1	1	0	1	1	0	1	1	0	1	1			#N/A	#N/A	#N/A	#N/A	#N/A	#N/A	#N/A	#N/A	#N/A	#N/A	#N/A	#N/A
1700003I16Rik	76699	ENSMUSG00000107526	RIKEN cDNA 1700003I16 gene	ENSMUSG00000107526	0	0	0	0	0	0	0	0	0	0	0	0	0	0	0	0	0	0	0	0	1	1	0	1	1	0	1	1	0	1	1			#N/A	#N/A	#N/A	#N/A	#N/A	#N/A	#N/A	#N/A	#N/A	#N/A	#N/A	#N/A
1700003I22Rik	69356	ENSMUSG00000100372	RIKEN cDNA 1700003I22 gene	ENSMUSG00000100372	0	0	0	0	0	0	0	0	0	0	0	0	0	0	0	0	0	0	0	0	1	1	0	1	1	0	1	1	0	1	1			#N/A	#N/A	#N/A	#N/A	#N/A	#N/A	#N/A	#N/A	#N/A	#N/A	#N/A	#N/A
1700003L19Rik	75493	ENSMUSG00000101565	RIKEN cDNA 1700003L19 gene	ENSMUSG00000101565	0	0	0	0	0	0	0	0	0	0	0	0	0	0	0	0	0	0	0	0	1	1	0	1	1	0	1	1	0	1	1			#N/A	#N/A	#N/A	#N/A	#N/A	#N/A	#N/A	#N/A	#N/A	#N/A	#N/A	#N/A
1700003M02Rik	69329	ENSMUSG00000028294	RIKEN cDNA 1700003M02 gene	ENSMUSG00000028294	0	0	0	0	0	0	0	0	0	0.972923	0	0	0	0.932092	0	0	0	0	0.103936	0.161413	0.861079	0.979618	0.0365988	0.84725	0.932786	0.132613	0.826478	0.91963	0	1	1			#N/A	#N/A	#N/A	#N/A	#N/A	#N/A	#N/A	#N/A	#N/A	#N/A	#N/A	#N/A
1700003M07Rik	72225	ENSMUSG00000085389	RIKEN cDNA 1700003M07 gene	ENSMUSG00000085389	0	0	0	0	0	0	0	0	0	0	0	0	0	0.932092	0	0	0	0	0.0504467	0.0641881	0.944519	0.979618	0	1	1	0.132613	0.826478	0.91963	0	1	1			#N/A	#N/A	#N/A	#N/A	#N/A	#N/A	#N/A	#N/A	#N/A	#N/A	#N/A	#N/A
1700003N22Rik	NULL	ENSMUSG00000102463	RIKEN cDNA 1700003N22 gene	ENSMUSG00000102463	0	0	0	0	0	0	0	0	0	0	0	0.946826	0	0	0	0	1.03402	0	0.109741	0.161413	0.861079	0.979618	0.0365988	0.84725	0.932786	0	1	1	0.18611	0.829637	0.906794			#N/A	#N/A	#N/A	#N/A	#N/A	#N/A	#N/A	#N/A	#N/A	#N/A	#N/A	#N/A
1700003P14Rik	75890	ENSMUSG00000100727	RIKEN cDNA 1700003P14 gene	ENSMUSG00000100727	0	0	0	0	0	0	0	0	0	0	0	0	0	0	0	0	0	0	0	0	1	1	0	1	1	0	1	1	0	1	1			#N/A	#N/A	#N/A	#N/A	#N/A	#N/A	#N/A	#N/A	#N/A	#N/A	#N/A	#N/A
1700006A11Rik	71824	ENSMUSG00000027973	RIKEN cDNA 1700006A11 gene	ENSMUSG00000027973	0	0	0	0	0	0	0	0	0	0	0	0	0	0	0	0	0	0	0	0	1	1	0	1	1	0	1	1	0	1	1			#N/A	#N/A	#N/A	#N/A	#N/A	#N/A	#N/A	#N/A	#N/A	#N/A	#N/A	#N/A
1700006E09Rik	75437	ENSMUSG00000010841	RIKEN cDNA 1700006E09 gene	ENSMUSG00000010841	0	0	0	0	0	0	0	0	1.22947	0	0	0	0	0	0	0	0	0	0.0747114	-0.130262	0.887691	0.979618	0	1	1	0	1	1	-0.221635	0.797767	0.906794			#N/A	#N/A	#N/A	#N/A	#N/A	#N/A	#N/A	#N/A	#N/A	#N/A	#N/A	#N/A
1700006F04Rik	75432	ENSMUSG00000100274	RIKEN cDNA 1700006F04 gene	ENSMUSG00000100274	1.68033	1.61683	1.60077	2.08065	1.75292	1.45585	0.693087	1.15816	1.22947	0	0	0	0	0.932092	1.12447	1.35588	0	1.03597	1.19668	-1.51893	0.0365479	0.0932762	-0.389583	0.185075	0.47122	-0.811786	0.338492	0.665761	-0.104059	0.921621	0.963867			#N/A	#N/A	#N/A	#N/A	#N/A	#N/A	#N/A	#N/A	#N/A	#N/A	#N/A	#N/A
1700006H21Rik	72257	ENSMUSG00000102000	RIKEN cDNA 1700006H21 gene	ENSMUSG00000102000	0	0	0	0	0	0	0	0	0	2.27836	0	0	0	0	0	0	0	0	0.213959	0.355863	0.699631	0.962759	0.155363	0.437465	0.79273	0	1	1	0	1	1			#N/A	#N/A	#N/A	#N/A	#N/A	#N/A	#N/A	#N/A	#N/A	#N/A	#N/A	#N/A
1700006J14Rik	321010	ENSMUSG00000034764	RIKEN cDNA 1700006J14 gene	ENSMUSG00000034764	2.43564	2.62468	2.01777	2.08065	0	1.45585	1.51107	1.15816	0	2.53955	0	2.71496	0.927792	1.49369	0	3.00322	0	1.63272	2.3833	0.102415	0.877792	0.979618	-0.094341	0.823863	0.932786	-0.318805	0.699338	0.91963	0.860172	0.410785	0.68794			#N/A	#N/A	#N/A	#N/A	#N/A	#N/A	#N/A	#N/A	#N/A	#N/A	#N/A	#N/A
1700006P03Rik	78378	ENSMUSG00000102738	RIKEN cDNA 1700006P03 gene	ENSMUSG00000102738	0	0	0	0	0	0	0	0	0	0	0	0	0	0	0	0	0	0	0	0	1	1	0	1	1	0	1	1	0	1	1			#N/A	#N/A	#N/A	#N/A	#N/A	#N/A	#N/A	#N/A	#N/A	#N/A	#N/A	#N/A
1700007B14Rik	71831	ENSMUSG00000031620	RIKEN cDNA 1700007B14 gene	ENSMUSG00000031620	0	0	1.01187	0	0	0	1.15929	0	0	0	0	0	0	0	0	0	0	0	0.125	-0.324711	0.724804	0.979618	-0.0529667	0.780416	0.932786	0	1	1	-0.381612	0.659522	0.877598			#N/A	#N/A	#N/A	#N/A	#N/A	#N/A	#N/A	#N/A	#N/A	#N/A	#N/A	#N/A
1700007E05Rik	114672	ENSMUSG00000101234	RIKEN cDNA 1700007E05 gene	ENSMUSG00000101234	0	0	0	0	0	0	0	0	0	0	0	0	0	0	0	0	0	0	0	0	1	1	0	1	1	0	1	1	0	1	1			#N/A	#N/A	#N/A	#N/A	#N/A	#N/A	#N/A	#N/A	#N/A	#N/A	#N/A	#N/A
1700007F19Rik	67850	ENSMUSG00000100666	RIKEN cDNA 1700007F19 gene	ENSMUSG00000100666	0	0	0	0	0	0	0	0	0	0	0.925875	0	0	0	0	0	0	0	0.0499909	0.0641881	0.944519	0.979618	0.0365988	0.84725	0.932786	0	1	1	0	1	1			#N/A	#N/A	#N/A	#N/A	#N/A	#N/A	#N/A	#N/A	#N/A	#N/A	#N/A	#N/A
1700007G11Rik	75784	ENSMUSG00000057816	RIKEN cDNA 1700007G11 gene	ENSMUSG00000057816	1.68033	0	0	0	0	0	0	0	0	0	0	0	1.48786	0	1.74865	0	1.63014	0	0.470312	0.602605	0.548062	0.831242	-0.0977495	0.606917	0.913157	0.622191	0.359759	0.691172	0.392919	0.649728	0.877598			#N/A	#N/A	#N/A	#N/A	#N/A	#N/A	#N/A	#N/A	#N/A	#N/A	#N/A	#N/A
1700007J10Rik	69320	ENSMUSG00000086330	RIKEN cDNA 1700007J10 gene	ENSMUSG00000086330	0	0	1.01187	0	1.12777	0	0	0	0	0	0	0	0	0	0	0.831685	0	0	0.165639	-0.146725	0.877462	0.979618	-0.0529667	0.780416	0.932786	-0.152553	0.800899	0.91963	0.18611	0.829637	0.906794			#N/A	#N/A	#N/A	#N/A	#N/A	#N/A	#N/A	#N/A	#N/A	#N/A	#N/A	#N/A
1700007K09Rik	69318	ENSMUSG00000030858	RIKEN cDNA 1700007K09 gene	ENSMUSG00000030858	2.43564	3.04168	1.60077	1.05427	1.75292	0.904265	2.56898	0	1.22947	1.95919	2.86767	0.946826	1.48786	2.68891	3.01459	0.831685	2.86519	2.05362	3.27454	0.413379	0.447553	0.719967	-0.15351	0.722334	0.932786	1.04184	0.20989	0.484523	0.381788	0.703545	0.906794			#N/A	#N/A	#N/A	#N/A	#N/A	#N/A	#N/A	#N/A	#N/A	#N/A	#N/A	#N/A
1700007K13Rik	69327	ENSMUSG00000026831	RIKEN cDNA 1700007K13 gene	ENSMUSG00000026831	1.07211	0	0	0	1.12777	0.904265	0	0	0	1.54875	0	0	0	0	0	0	0	0	0.282496	-0.212295	0.832273	0.979618	0.0432099	0.831769	0.932786	-0.295136	0.625631	0.902591	0	1	1			#N/A	#N/A	#N/A	#N/A	#N/A	#N/A	#N/A	#N/A	#N/A	#N/A	#N/A	#N/A
1700007L15Rik	100502742	ENSMUSG00000097318	RIKEN cDNA 1700007L15 gene	ENSMUSG00000097318	6.6629	6.76134	6.8048	6.40904	6.91535	6.31185	6.75906	6.70687	6.86608	6.84061	6.41928	6.36861	6.51154	6.60366	5.90715	5.91318	6.35181	6.24002	92.6123	-0.319719	0.0141526	0.0403727	-0.175765	0.444035	0.79875	-0.183428	0.538131	0.855647	-0.601731	0.0174676	0.0545116			#N/A	#N/A	#N/A	#N/A	#N/A	#N/A	#N/A	#N/A	#N/A	#N/A	#N/A	#N/A
1700007M16Rik	72237	ENSMUSG00000086613	RIKEN cDNA 1700007M16 gene	ENSMUSG00000086613	0	0	0	0	0	0	0	0	0	0	0	0	0	0	0	0	0	0	0	0	1	1	0	1	1	0	1	1	0	1	1			#N/A	#N/A	#N/A	#N/A	#N/A	#N/A	#N/A	#N/A	#N/A	#N/A	#N/A	#N/A
1700007P06Rik	69308	ENSMUSG00000089730	RIKEN cDNA 1700007P06 gene	ENSMUSG00000089730	0	0	0	0	0	0	0	0	0	0	0	0	0	0	0	0	0	0	0	0	1	1	0	1	1	0	1	1	0	1	1			#N/A	#N/A	#N/A	#N/A	#N/A	#N/A	#N/A	#N/A	#N/A	#N/A	#N/A	#N/A
1700008A23Rik	75463	ENSMUSG00000103452	RIKEN cDNA 1700008A23 gene	ENSMUSG00000103452	0	2.0358	0	0	0	0	0	0	0	0	0.925875	1.91948	0	0	0	0	0	0	0.376845	0.0749261	0.939304	0.979618	0.0280551	0.922108	0.975815	0	1	1	0	1	1			#N/A	#N/A	#N/A	#N/A	#N/A	#N/A	#N/A	#N/A	#N/A	#N/A	#N/A	#N/A
1700008B11Rik	66321	ENSMUSG00000104872	RIKEN cDNA 1700008B11 gene	ENSMUSG00000104872	0	0	0	2.08065	1.75292	0	0	0	0	1.54875	0	0	0	0.932092	0	0	1.63014	1.63272	0.701693	0.214029	0.82488	0.979618	0.0813815	0.668411	0.930389	-0.696085	0.373425	0.708922	0.900616	0.354388	0.62397			#N/A	#N/A	#N/A	#N/A	#N/A	#N/A	#N/A	#N/A	#N/A	#N/A	#N/A	#N/A
1700008C04Rik	75494	ENSMUSG00000111986	RIKEN cDNA 1700008C04 gene	ENSMUSG00000111986	0	0	0	0	0	0	0	0	0	0	0	0	0	0	0	0	0	0	0	0	1	1	0	1	1	0	1	1	0	1	1			#N/A	#N/A	#N/A	#N/A	#N/A	#N/A	#N/A	#N/A	#N/A	#N/A	#N/A	#N/A
1700008H02Rik	66325	ENSMUSG00000106860	RIKEN cDNA 1700008H02 gene	ENSMUSG00000106860	0	0	0	0	1.12777	0	0	0	0	0	0	0	0	0.932092	0	0	0	0	0.116291	-0.0330368	0.971428	0.979618	0	1	1	-0.00997007	0.98685	0.993378	0	1	1			#N/A	#N/A	#N/A	#N/A	#N/A	#N/A	#N/A	#N/A	#N/A	#N/A	#N/A	#N/A
1700008J07Rik	629159	ENSMUSG00000101225	RIKEN cDNA 1700008J07 gene	ENSMUSG00000101225	6.36782	6.77502	6.84362	6.61323	6.35039	6.24711	6.75082	6.75702	6.39879	6.57525	6.46408	6.4474	6.4533	6.61707	5.96281	6.24521	5.82092	6.21983	87.257	-0.248791	0.0514808	0.125468	-0.170937	0.461287	0.811791	-0.0332923	0.907106	0.965165	-0.537351	0.0449674	0.122649			#N/A	#N/A	#N/A	#N/A	#N/A	#N/A	#N/A	#N/A	#N/A	#N/A	#N/A	#N/A
1700008K24Rik	69311	ENSMUSG00000101012	RIKEN cDNA 1700008K24 gene	ENSMUSG00000101012	0	0	0	0	0	0	0	0	0	0	0	0	0	0	0	0	0	0	0	0	1	1	0	1	1	0	1	1	0	1	1			#N/A	#N/A	#N/A	#N/A	#N/A	#N/A	#N/A	#N/A	#N/A	#N/A	#N/A	#N/A
1700008N11Rik	75442	ENSMUSG00000109657	RIKEN cDNA 1700008N11 gene	ENSMUSG00000109657	0	0	0	0	0	0	0	0	0	0	0	0	0	0	0	0	0	0	0	0	1	1	0	1	1	0	1	1	0	1	1			#N/A	#N/A	#N/A	#N/A	#N/A	#N/A	#N/A	#N/A	#N/A	#N/A	#N/A	#N/A
1700008O03Rik	69349	ENSMUSG00000008028	RIKEN cDNA 1700008O03 gene	ENSMUSG00000008028	0	0	1.60077	0	0	1.45585	0.693087	0	0	0.972923	0	0	0	0	1.12447	2.69116	1.03402	1.03597	0.78292	0.749688	0.412224	0.679919	-0.0575875	0.776632	0.932786	-0.134972	0.827849	0.91963	1.47344	0.163751	0.35228			#N/A	#N/A	#N/A	#N/A	#N/A	#N/A	#N/A	#N/A	#N/A	#N/A	#N/A	#N/A
1700008P02Rik	69347	ENSMUSG00000069118	RIKEN cDNA 1700008P02 gene	ENSMUSG00000069118	0	0	0	0	0	0	0	0	0	0	0	0	0	0	0	0	0	0	0	0	1	1	0	1	1	0	1	1	0	1	1			#N/A	#N/A	#N/A	#N/A	#N/A	#N/A	#N/A	#N/A	#N/A	#N/A	#N/A	#N/A
1700009C05Rik	74220	ENSMUSG00000101404	RIKEN cDNA 1700009C05 gene	ENSMUSG00000101404	0	0	0	0	0	0	0	1.15816	0	0	0	0	0	0	0	0	1.03402	0	0.126636	-0.0330368	0.971428	0.979618	0	1	1	0	1	1	-0.0316462	0.97085	0.989899			#N/A	#N/A	#N/A	#N/A	#N/A	#N/A	#N/A	#N/A	#N/A	#N/A	#N/A	#N/A
1700009J07Rik	75188	ENSMUSG00000096573	RIKEN cDNA 1700009J07 gene	ENSMUSG00000096573	1.68033	1.02396	2.01777	2.08065	1.75292	2.82805	0.693087	0	0	0.972923	0.925875	0.946826	0.927792	1.49369	2.1829	1.73954	1.03402	2.05362	1.89968	-0.275197	0.652808	0.92872	-0.236745	0.517516	0.858006	-0.582356	0.481699	0.810102	1.34026	0.205109	0.418724			#N/A	#N/A	#N/A	#N/A	#N/A	#N/A	#N/A	#N/A	#N/A	#N/A	#N/A	#N/A
1700009N14Rik	75471	ENSMUSG00000028287	RIKEN cDNA 1700009N14 gene	ENSMUSG00000028287	0	0	0	0	0	0	0	0	0	0	0	0	0	0	0	0	0	0	0	0	1	1	0	1	1	0	1	1	0	1	1			#N/A	#N/A	#N/A	#N/A	#N/A	#N/A	#N/A	#N/A	#N/A	#N/A	#N/A	#N/A
1700010B08Rik	75485	ENSMUSG00000057047	RIKEN cDNA 1700010B08 gene	ENSMUSG00000057047	1.07211	0	0	0	0	0	0	0	0	0	0	0	2.2046	2.21169	0	0	0	1.03597	0.521923	1.02436	0.307208	0.545076	-0.0529667	0.780416	0.932786	1.03825	0.174327	0.425551	0.18611	0.829637	0.906794			#N/A	#N/A	#N/A	#N/A	#N/A	#N/A	#N/A	#N/A	#N/A	#N/A	#N/A	#N/A
1700010B13Rik	100503661	ENSMUSG00000099958	RIKEN cDNA 1700010B13 gene	ENSMUSG00000099958	0	0	0	0	0	0.904265	0	0	0	0	0	0.946826	0	0	0	0.831685	0	0	0.143277	0.0686932	0.941712	0.979618	0.0365988	0.84725	0.932786	-0.152553	0.800899	0.91963	0.18611	0.829637	0.906794			#N/A	#N/A	#N/A	#N/A	#N/A	#N/A	#N/A	#N/A	#N/A	#N/A	#N/A	#N/A
1700010D01Rik	76386	ENSMUSG00000071721	RIKEN cDNA 1700010D01 gene	ENSMUSG00000071721	0	0	0	0	0	0	0	0	0	0	0	0	0	0	0	0	0	0	0	0	1	1	0	1	1	0	1	1	0	1	1			#N/A	#N/A	#N/A	#N/A	#N/A	#N/A	#N/A	#N/A	#N/A	#N/A	#N/A	#N/A
1700010G06Rik	74217	ENSMUSG00000115752	RIKEN cDNA 1700010G06 gene	ENSMUSG00000115752	2.10686	3.04168	1.60077	2.4078	1.75292	2.63913	2.02988	1.79221	4.0991	2.95228	1.48526	1.91948	2.87116	2.21169	2.1829	2.69116	1.03402	2.05362	4.47976	-0.348675	0.449685	0.722546	-0.0576144	0.894506	0.961037	0.121707	0.875661	0.945207	-0.850028	0.336547	0.603074			#N/A	#N/A	#N/A	#N/A	#N/A	#N/A	#N/A	#N/A	#N/A	#N/A	#N/A	#N/A
1700010H22Rik	75500	ENSMUSG00000067101	RIKEN cDNA 1700010H22 gene	ENSMUSG00000067101	0	0	0	0	0	0	0	0	0	0	0	0	0	0	0	0	0	0	0	0	1	1	0	1	1	0	1	1	0	1	1			#N/A	#N/A	#N/A	#N/A	#N/A	#N/A	#N/A	#N/A	#N/A	#N/A	#N/A	#N/A
1700010I02Rik	75476	ENSMUSG00000100010	RIKEN cDNA 1700010I02 gene	ENSMUSG00000100010	0	0	0	0	0	0	0	0	0	0	0	0	0	0	0	0	0	0	0	0	1	1	0	1	1	0	1	1	0	1	1			#N/A	#N/A	#N/A	#N/A	#N/A	#N/A	#N/A	#N/A	#N/A	#N/A	#N/A	#N/A
1700010I14Rik	66931	ENSMUSG00000023873	RIKEN cDNA 1700010I14 gene	ENSMUSG00000023873	1.07211	0	2.34088	3.55663	3.68392	3.14475	3.59709	4.18936	1.22947	3.12143	3.85774	3.36124	4.1079	3.86993	4.39669	5.14199	4.97195	4.31533	12.7404	1.25455	0.00428592	0.0138909	0.98811	0.0264397	0.103163	0.627059	0.264651	0.567526	1.34461	0.0253017	0.0748486			#N/A	#N/A	#N/A	#N/A	#N/A	#N/A	#N/A	#N/A	#N/A	#N/A	#N/A	#N/A
1700010J16Rik	69355	ENSMUSG00000100314	RIKEN cDNA 1700010J16 gene	ENSMUSG00000100314	0	0	0	0	0	0	0	0	0	0	0	0	0	0	0	0	0	0	0	0	1	1	0	1	1	0	1	1	0	1	1			#N/A	#N/A	#N/A	#N/A	#N/A	#N/A	#N/A	#N/A	#N/A	#N/A	#N/A	#N/A
1700010K23Rik	75501	ENSMUSG00000092599	RIKEN cDNA 1700010K23 gene	ENSMUSG00000092599	0	0	0	0	0	0	0	0	0	0	0	0	0	0	0	0	0	0	0	0	1	1	0	1	1	0	1	1	0	1	1			#N/A	#N/A	#N/A	#N/A	#N/A	#N/A	#N/A	#N/A	#N/A	#N/A	#N/A	#N/A
1700010K24Rik	75440	ENSMUSG00000085102	RIKEN cDNA 1700010K24 gene	ENSMUSG00000085102	2.10686	1.02396	2.82765	1.05427	2.18764	1.45585	1.15929	3.44013	1.22947	0.972923	2.67785	1.51362	0	1.8969	2.1829	2.69116	1.63014	2.05362	3.02416	-0.154737	0.780364	0.979618	-0.104127	0.802059	0.932786	-0.0177124	0.983397	0.993378	-0.116089	0.900469	0.950615			#N/A	#N/A	#N/A	#N/A	#N/A	#N/A	#N/A	#N/A	#N/A	#N/A	#N/A	#N/A
1700010L04Rik	619808	ENSMUSG00000030636	RIKEN cDNA 1700010L04 gene	ENSMUSG00000030636	0	0	0	0	0	0	0	0	0	0	0	0	0	0	0	0	0	0	0	0	1	1	0	1	1	0	1	1	0	1	1			#N/A	#N/A	#N/A	#N/A	#N/A	#N/A	#N/A	#N/A	#N/A	#N/A	#N/A	#N/A
1700010N08Rik	545951	ENSMUSG00000101855	RIKEN cDNA 1700010N08 gene	ENSMUSG00000101855	0	0	0	0	0	0	0	0	0	0	0.925875	0	0	0	0	0.831685	0	0	0.0933111	0.161413	0.861079	0.979618	0.0365988	0.84725	0.932786	0	1	1	0.18611	0.829637	0.906794			#N/A	#N/A	#N/A	#N/A	#N/A	#N/A	#N/A	#N/A	#N/A	#N/A	#N/A	#N/A
1700011A15Rik	66322	ENSMUSG00000063971	RIKEN cDNA 1700011A15 gene	ENSMUSG00000063971	0	0	0	1.05427	0	0.904265	0	0	0	0	0	0	0	0.932092	0	0	0	0	0.158683	-0.144549	0.878829	0.979618	0	1	1	-0.181406	0.785734	0.91963	0	1	1			#N/A	#N/A	#N/A	#N/A	#N/A	#N/A	#N/A	#N/A	#N/A	#N/A	#N/A	#N/A
1700011B04Rik	100503727	ENSMUSG00000102099	RIKEN cDNA 1700011B04 gene	ENSMUSG00000102099	0	0	0	0	0	0	0	0	0	0	0	0	0.927792	0	0	0	0	1.03597	0.108492	0.161413	0.861079	0.979618	0	1	1	0.132613	0.826478	0.91963	0.18611	0.829637	0.906794			#N/A	#N/A	#N/A	#N/A	#N/A	#N/A	#N/A	#N/A	#N/A	#N/A	#N/A	#N/A
1700011C11Rik	75451	ENSMUSG00000108800	RIKEN cDNA 1700011C11 gene	ENSMUSG00000108800	0	0	0	0	0	0	0	0	0	0	0	0	0	0	0	0	0	0	0	0	1	1	0	1	1	0	1	1	0	1	1			#N/A	#N/A	#N/A	#N/A	#N/A	#N/A	#N/A	#N/A	#N/A	#N/A	#N/A	#N/A
1700011D18Rik	75464	ENSMUSG00000108791	RIKEN cDNA 1700011D18 gene	ENSMUSG00000108791	0	0	0	0	0	0	0	0	0	0.972923	0	0	0	0	0	0	0	0	0.0534897	0.0641881	0.944519	0.979618	0.0365988	0.84725	0.932786	0	1	1	0	1	1			#N/A	#N/A	#N/A	#N/A	#N/A	#N/A	#N/A	#N/A	#N/A	#N/A	#N/A	#N/A
1700011E24Rik	75467	ENSMUSG00000036557	RIKEN cDNA 1700011E24 gene	ENSMUSG00000036557	2.10686	1.61683	0	1.65687	0	0.904265	0.693087	1.79221	1.22947	0	0	0	0.927792	1.49369	1.12447	1.73954	1.03402	0	1.11723	-0.622814	0.405395	0.671901	-0.271148	0.284523	0.62829	0.14188	0.864689	0.939196	-0.158852	0.880338	0.936942			#N/A	#N/A	#N/A	#N/A	#N/A	#N/A	#N/A	#N/A	#N/A	#N/A	#N/A	#N/A
1700011H14Rik	67082	ENSMUSG00000021850	RIKEN cDNA 1700011H14 gene	ENSMUSG00000021850	0	0	0	0	0	0	0	0	0	0	0	0	0.927792	0.932092	0	0	1.03402	2.37905	0.392227	1.03689	0.301283	0.536801	0	1	1	0.275195	0.649165	0.902591	1.09012	0.274493	0.519352			#N/A	#N/A	#N/A	#N/A	#N/A	#N/A	#N/A	#N/A	#N/A	#N/A	#N/A	#N/A
1700011I03Rik	75444	ENSMUSG00000058925	RIKEN cDNA 1700011I03 gene	ENSMUSG00000058925	1.68033	0	0	0	0	0	0	0	0	0	0.925875	0	0	0	0	0	0	1.03597	0.230853	-0.0408244	0.966474	0.979618	-0.0622465	0.760883	0.932786	0	1	1	0.18611	0.829637	0.906794			#N/A	#N/A	#N/A	#N/A	#N/A	#N/A	#N/A	#N/A	#N/A	#N/A	#N/A	#N/A
1700011L03Rik	69285	ENSMUSG00000109759	RIKEN cDNA 1700011L03 gene	ENSMUSG00000109759	0	0	0	0	0	0	0	0	0	0	0	0	0	0	0	0	1.03402	0	0.0582066	0.0641881	0.944519	0.979618	0	1	1	0	1	1	0.18611	0.829637	0.906794			#N/A	#N/A	#N/A	#N/A	#N/A	#N/A	#N/A	#N/A	#N/A	#N/A	#N/A	#N/A
1700011L22Rik	67687	ENSMUSG00000031682	RIKEN cDNA 1700011L22 gene	ENSMUSG00000031682	0	0	0	0	0	0.904265	0	0	0	0	0	0	0	0	0	0	0	1.03597	0.106782	-0.0330368	0.971428	0.979618	0	1	1	-0.152553	0.800899	0.91963	0.18611	0.829637	0.906794			#N/A	#N/A	#N/A	#N/A	#N/A	#N/A	#N/A	#N/A	#N/A	#N/A	#N/A	#N/A
1700011M02Rik	75443	ENSMUSG00000079476	RIKEN cDNA 1700011M02 gene	ENSMUSG00000079476	0	0	0	0	0	0	0	0	0	0	0	0	0	0	0	0	0	0	0	0	1	1	0	1	1	0	1	1	0	1	1			#N/A	#N/A	#N/A	#N/A	#N/A	#N/A	#N/A	#N/A	#N/A	#N/A	#N/A	#N/A
1700012A03Rik	76382	ENSMUSG00000029766	RIKEN cDNA 1700012A03 gene	ENSMUSG00000029766	0	0	0	0	0	0	0	0	0	0	0	0	0	0	0	0	0	0	0	0	1	1	0	1	1	0	1	1	0	1	1			#N/A	#N/A	#N/A	#N/A	#N/A	#N/A	#N/A	#N/A	#N/A	#N/A	#N/A	#N/A
1700012B07Rik	69324	ENSMUSG00000020617	RIKEN cDNA 1700012B07 gene	ENSMUSG00000020617	0	0	0	0	0	0	0	1.15816	0	0	0	0	0	0.932092	1.12447	0.831685	0	0	0.227764	0.247176	0.804913	0.979618	0	1	1	0.275195	0.649165	0.902591	-0.0316461	0.97085	0.989899			#N/A	#N/A	#N/A	#N/A	#N/A	#N/A	#N/A	#N/A	#N/A	#N/A	#N/A	#N/A
1700012B09Rik	69325	ENSMUSG00000031927	RIKEN cDNA 1700012B09 gene	ENSMUSG00000031927	1.07211	0	0	0	0	0	0.693087	0	0	0	0.925875	0.946826	0.927792	0.932092	0	0	1.03402	0	0.355824	0.567474	0.548839	0.832182	0.0472185	0.830812	0.932786	0.275195	0.649165	0.902591	-0.00871745	0.991966	0.994633			#N/A	#N/A	#N/A	#N/A	#N/A	#N/A	#N/A	#N/A	#N/A	#N/A	#N/A	#N/A
1700012C08Rik	76385	ENSMUSG00000086482	RIKEN cDNA 1700012C08 gene	ENSMUSG00000086482	0	0	0	0	0	0	0	0	0	0	0	0	0	0	0	0	0	0	0	0	1	1	0	1	1	0	1	1	0	1	1			#N/A	#N/A	#N/A	#N/A	#N/A	#N/A	#N/A	#N/A	#N/A	#N/A	#N/A	#N/A
1700012C14Rik	69337	ENSMUSG00000085470	RIKEN cDNA 1700012C14 gene	ENSMUSG00000085470	0	0	0	0	1.12777	0	0	0	0	0	0	0	0	0	0	0	0	0	0.0658446	-0.130262	0.887691	0.979618	0	1	1	-0.152553	0.800899	0.91963	0	1	1			#N/A	#N/A	#N/A	#N/A	#N/A	#N/A	#N/A	#N/A	#N/A	#N/A	#N/A	#N/A
1700012D14Rik	75479	ENSMUSG00000110424	RIKEN cDNA 1700012D14 gene	ENSMUSG00000110424	7.89506	8.19203	7.98356	8.31567	7.75169	7.82491	8.3678	8.322	8.0694	7.89392	7.94635	7.46206	7.86919	8.04124	7.43723	7.70872	7.97987	8.22564	252.1	-0.236859	0.0441184	0.109835	-0.23755	0.174369	0.452156	-0.176141	0.429922	0.762905	-0.27861	0.132113	0.297804			#N/A	#N/A	#N/A	#N/A	#N/A	#N/A	#N/A	#N/A	#N/A	#N/A	#N/A	#N/A
1700012D16Rik	75489	ENSMUSG00000105023	RIKEN cDNA 1700012D16 gene	ENSMUSG00000105023	1.68033	0	0	1.65687	0	2.99507	0.693087	1.15816	0	0.972923	1.88733	0.946826	3.67024	4.19004	3.38429	4.51307	2.05073	4.15444	5.44328	2.29618	0.000642068	0.0024579	0.142266	0.646034	0.930389	1.48915	0.0454532	0.148527	3.24014	0.000335787	0.0015878			#N/A	#N/A	#N/A	#N/A	#N/A	#N/A	#N/A	#N/A	#N/A	#N/A	#N/A	#N/A
1700012E03Rik	76567	ENSMUSG00000101275	RIKEN cDNA 1700012E03 gene	ENSMUSG00000101275	0	0	0	0	0	0	0	0	0	0	0	0	0	0	0	0	0	0	0	0	1	1	0	1	1	0	1	1	0	1	1			#N/A	#N/A	#N/A	#N/A	#N/A	#N/A	#N/A	#N/A	#N/A	#N/A	#N/A	#N/A
1700012I11Rik	69334	ENSMUSG00000102069	RIKEN cDNA 1700012I11 gene	ENSMUSG00000102069	0	0	0	0	0	0	0.693087	0	0	0	0	0	0	0	0	0	0	0	0.0342633	-0.130262	0.887691	0.979618	0	1	1	0	1	1	-0.221635	0.797767	0.906794			#N/A	#N/A	#N/A	#N/A	#N/A	#N/A	#N/A	#N/A	#N/A	#N/A	#N/A	#N/A
1700012J15Rik	75487	ENSMUSG00000107394	RIKEN cDNA 1700012J15 gene	ENSMUSG00000107394	0	0	0	0	0	0	0	0	0	0	0	0	0	0	0	0	0	0	0	0	1	1	0	1	1	0	1	1	0	1	1			#N/A	#N/A	#N/A	#N/A	#N/A	#N/A	#N/A	#N/A	#N/A	#N/A	#N/A	#N/A
1700012J22Rik	75496	ENSMUSG00000103545	RIKEN cDNA 1700012J22 gene	ENSMUSG00000103545	0	0	0	0	0	0	0	0	0	0	0	0	0	0	0	0	0	0	0	0	1	1	0	1	1	0	1	1	0	1	1			#N/A	#N/A	#N/A	#N/A	#N/A	#N/A	#N/A	#N/A	#N/A	#N/A	#N/A	#N/A
1700012L04Rik	76383	ENSMUSG00000100200	RIKEN cDNA 1700012L04 gene	ENSMUSG00000100200	2.43564	3.04168	3.34323	2.08065	2.79202	3.14475	3.26819	0	1.22947	2.27836	2.20143	2.23588	2.68126	1.8969	3.01459	1.73954	1.63014	2.05362	4.54109	-0.536393	0.21754	0.415678	-0.411141	0.360242	0.717448	-0.134294	0.857527	0.93425	-0.333955	0.73641	0.906794			#N/A	#N/A	#N/A	#N/A	#N/A	#N/A	#N/A	#N/A	#N/A	#N/A	#N/A	#N/A
1700012P22Rik	69364	ENSMUSG00000028589	RIKEN cDNA 1700012P22 gene	ENSMUSG00000028589	0	0	0	0	0	0	0	0	0	0	0	0	0	0	0	0	0	0	0	0	1	1	0	1	1	0	1	1	0	1	1			#N/A	#N/A	#N/A	#N/A	#N/A	#N/A	#N/A	#N/A	#N/A	#N/A	#N/A	#N/A
1700013A02Rik	69366	ENSMUSG00000106899	RIKEN cDNA 1700013A02 gene	ENSMUSG00000106899	0	0	0	0	0	0	0	0	0	0	0	0	0	0	0	0	0	0	0	0	1	1	0	1	1	0	1	1	0	1	1			#N/A	#N/A	#N/A	#N/A	#N/A	#N/A	#N/A	#N/A	#N/A	#N/A	#N/A	#N/A
1700013D24Rik	76921	ENSMUSG00000079346	RIKEN cDNA 1700013D24 gene	ENSMUSG00000079346	0	0	0	0	0	0	0	0	0	0	0	0	0	0	0	0	0	0	0	0	1	1	0	1	1	0	1	1	0	1	1			#N/A	#N/A	#N/A	#N/A	#N/A	#N/A	#N/A	#N/A	#N/A	#N/A	#N/A	#N/A
1700013F07Rik	75504	ENSMUSG00000027886	RIKEN cDNA 1700013F07 gene	ENSMUSG00000027886	1.68033	0	0	2.4078	1.12777	0	1.79367	1.15816	0	1.54875	1.48526	0.946826	0	1.8969	0	0	1.03402	2.64442	1.39293	0.185189	0.810826	0.979618	0.147815	0.636726	0.930389	-0.316177	0.692661	0.91963	0.350656	0.739799	0.906794			#N/A	#N/A	#N/A	#N/A	#N/A	#N/A	#N/A	#N/A	#N/A	#N/A	#N/A	#N/A
1700013G24Rik	69380	ENSMUSG00000041399	RIKEN cDNA 1700013G24 gene	ENSMUSG00000041399	0	0	0	0	0	0	0	0	0	0	0	0	0	0	0	0	0	0	0	0	1	1	0	1	1	0	1	1	0	1	1			#N/A	#N/A	#N/A	#N/A	#N/A	#N/A	#N/A	#N/A	#N/A	#N/A	#N/A	#N/A
1700013H16Rik	75514	ENSMUSG00000054727	RIKEN cDNA 1700013H16 gene	ENSMUSG00000054727	0	0	0	0	0	0.904265	0	0	0	0	0	0	0	0	0	0	0	0	0.0484217	-0.130262	0.887691	0.979618	0	1	1	-0.152553	0.800899	0.91963	0	1	1			#N/A	#N/A	#N/A	#N/A	#N/A	#N/A	#N/A	#N/A	#N/A	#N/A	#N/A	#N/A
1700013M08Rik	75505	ENSMUSG00000106586	RIKEN cDNA 1700013M08 gene	ENSMUSG00000106586	0	0	0	0	0	0	0	0	0	0	0	0	0	0	0	0	0	0	0	0	1	1	0	1	1	0	1	1	0	1	1			#N/A	#N/A	#N/A	#N/A	#N/A	#N/A	#N/A	#N/A	#N/A	#N/A	#N/A	#N/A
1700013N06Rik	75634	ENSMUSG00000085801	RIKEN cDNA 1700013N06 gene	ENSMUSG00000085801	0	0	0	0	0	0	0	0	0	0	0	0	0	0	0	0	0	0	0	0	1	1	0	1	1	0	1	1	0	1	1			#N/A	#N/A	#N/A	#N/A	#N/A	#N/A	#N/A	#N/A	#N/A	#N/A	#N/A	#N/A
1700014F14Rik	76922	ENSMUSG00000105903	RIKEN cDNA 1700014F14 gene	ENSMUSG00000105903	0	0	0	0	0	0	0	0	0	0	0	0	0	0	0	0	0	0	0	0	1	1	0	1	1	0	1	1	0	1	1			#N/A	#N/A	#N/A	#N/A	#N/A	#N/A	#N/A	#N/A	#N/A	#N/A	#N/A	#N/A
1700014L14Rik	76923	ENSMUSG00000110056	RIKEN cDNA 1700014L14 gene	ENSMUSG00000110056	0	0	0	0	0	0	0	0	0	0	0	0	0	0	0	0	0	0	0	0	1	1	0	1	1	0	1	1	0	1	1			#N/A	#N/A	#N/A	#N/A	#N/A	#N/A	#N/A	#N/A	#N/A	#N/A	#N/A	#N/A
1700015C15Rik	75532	ENSMUSG00000113696	RIKEN cDNA 1700015C15 gene	ENSMUSG00000113696	0	1.02396	0	0	0	0	0	0	0	0	0	0	0	0	0	0	0	0	0.0574166	-0.130262	0.887691	0.979618	-0.0529667	0.780416	0.932786	0	1	1	0	1	1			#N/A	#N/A	#N/A	#N/A	#N/A	#N/A	#N/A	#N/A	#N/A	#N/A	#N/A	#N/A
1700015C17Rik	76928	ENSMUSG00000104908	RIKEN cDNA 1700015C17 gene	ENSMUSG00000104908	0	0	0	0	1.12777	0.904265	0.693087	0	0	0.972923	1.48526	0	3.18923	3.0469	0	2.29243	2.37598	2.05362	1.78126	2.56671	0.00124173	0.00449517	0.132421	0.504794	0.850055	1.37564	0.106034	0.292374	2.00239	0.0551443	0.145678			#N/A	#N/A	#N/A	#N/A	#N/A	#N/A	#N/A	#N/A	#N/A	#N/A	#N/A	#N/A
1700015E13Rik	76925	ENSMUSG00000042800	RIKEN cDNA 1700015E13 gene	ENSMUSG00000042800	0	0	0	0	0	0	0	0	0	0	0	0	0	0	0	0	0	0	0	0	1	1	0	1	1	0	1	1	0	1	1			#N/A	#N/A	#N/A	#N/A	#N/A	#N/A	#N/A	#N/A	#N/A	#N/A	#N/A	#N/A
1700015F17Rik	381716	ENSMUSG00000079666	RIKEN cDNA 1700015F17 gene	ENSMUSG00000079666	0	0	0	0	0	0	0	0	0	1.54875	2.20143	0	1.48786	0	0	0	1.03402	0	0.465412	1.2291	0.220356	0.42002	0.270982	0.28917	0.633719	0.275195	0.649165	0.902591	0.18611	0.829637	0.906794			#N/A	#N/A	#N/A	#N/A	#N/A	#N/A	#N/A	#N/A	#N/A	#N/A	#N/A	#N/A
1700015G11Rik	100503036	ENSMUSG00000094445	RIKEN cDNA 1700015G11 gene	ENSMUSG00000094445	0	0	0	0	0	0	0	0	0	0	0	0	0	0	0	0	0	0	0	0	1	1	0	1	1	0	1	1	0	1	1			#N/A	#N/A	#N/A	#N/A	#N/A	#N/A	#N/A	#N/A	#N/A	#N/A	#N/A	#N/A
1700015H07Rik	75527	ENSMUSG00000115761	RIKEN cDNA 1700015H07 gene	ENSMUSG00000115761	0	0	0	0	0	0	0	0	0	0	0	0	0	0	0	0	0	0	0	0	1	1	0	1	1	0	1	1	0	1	1			#N/A	#N/A	#N/A	#N/A	#N/A	#N/A	#N/A	#N/A	#N/A	#N/A	#N/A	#N/A
1700015I17Rik	75534	ENSMUSG00000110335	RIKEN cDNA 1700015I17 gene	ENSMUSG00000110335	0	0	0	0	0	0	0	0	0	0	0	0	0	0	0	0	0	1.03597	0.0583605	0.0641881	0.944519	0.979618	0	1	1	0	1	1	0.18611	0.829637	0.906794			#N/A	#N/A	#N/A	#N/A	#N/A	#N/A	#N/A	#N/A	#N/A	#N/A	#N/A	#N/A
1700015O11Rik	71855	ENSMUSG00000097671	RIKEN cDNA 1700015O11 gene	ENSMUSG00000097671	0	1.02396	0	0	0	1.45585	0	1.15816	1.22947	0	0.925875	0	1.48786	1.49369	1.12447	0.831685	0	0	0.657435	0.257613	0.767829	0.979618	-0.00818398	0.965642	0.979692	0.48314	0.553421	0.870059	-0.398739	0.681522	0.89458			#N/A	#N/A	#N/A	#N/A	#N/A	#N/A	#N/A	#N/A	#N/A	#N/A	#N/A	#N/A
1700016A09Rik	74227	ENSMUSG00000102737	RIKEN cDNA 1700016A09 gene	ENSMUSG00000102737	1.68033	2.36008	1.01187	2.08065	3.01992	1.45585	2.41066	3.06873	0	0	2.67785	0	2.68126	3.33348	2.1829	0.831685	1.63014	1.63272	3.30877	-0.116172	0.845586	0.979618	-0.0836611	0.813784	0.932786	0.43796	0.569641	0.886149	-0.850724	0.391823	0.667121			#N/A	#N/A	#N/A	#N/A	#N/A	#N/A	#N/A	#N/A	#N/A	#N/A	#N/A	#N/A
1700016B01Rik	75640	ENSMUSG00000104538	RIKEN cDNA 1700016B01 gene	ENSMUSG00000104538	0	0	0	0	0	0	0	0	0	0	0	0	0	0	0	0	0	0	0	0	1	1	0	1	1	0	1	1	0	1	1			#N/A	#N/A	#N/A	#N/A	#N/A	#N/A	#N/A	#N/A	#N/A	#N/A	#N/A	#N/A
1700016B15Rik	69427	ENSMUSG00000108979	RIKEN cDNA 1700016B15 gene	ENSMUSG00000108979	0	0	0	0	0	0.904265	0	0	0	0	0	0.946826	2.46253	0	1.12447	0	1.03402	1.03597	0.532748	1.29888	0.179896	0.356723	0.0365988	0.84725	0.932786	0.699331	0.369156	0.703448	0.392919	0.649728	0.877598			#N/A	#N/A	#N/A	#N/A	#N/A	#N/A	#N/A	#N/A	#N/A	#N/A	#N/A	#N/A
1700016C15Rik	69428	ENSMUSG00000015962	RIKEN cDNA 1700016C15 gene	ENSMUSG00000015962	0	1.61683	0	0	2.18764	0	0	1.79221	0	0	0.925875	0.946826	2.68126	0.932092	2.1829	1.35588	1.63014	2.64442	1.59354	1.16326	0.129622	0.272931	-0.0139769	0.954077	0.979692	0.688273	0.417478	0.750364	1.07651	0.304148	0.56055			#N/A	#N/A	#N/A	#N/A	#N/A	#N/A	#N/A	#N/A	#N/A	#N/A	#N/A	#N/A
1700016D06Rik	76413	ENSMUSG00000031509	RIKEN cDNA 1700016D06 gene	ENSMUSG00000031509	0	0	0	0	0	0	0	0	0	0	0	0	0	0	0	0	0	0	0	0	1	1	0	1	1	0	1	1	0	1	1			#N/A	#N/A	#N/A	#N/A	#N/A	#N/A	#N/A	#N/A	#N/A	#N/A	#N/A	#N/A
1700016D08Rik	78377	ENSMUSG00000103481	RIKEN cDNA 1700016D08 gene	ENSMUSG00000103481	0	0	0	0	0	0	0	0	0	1.54875	0	0	0	0	0	0	0	0	0.106979	0.161413	0.861079	0.979618	0.0813815	0.668411	0.930389	0	1	1	0	1	1			#N/A	#N/A	#N/A	#N/A	#N/A	#N/A	#N/A	#N/A	#N/A	#N/A	#N/A	#N/A
1700016F12Rik	69424	ENSMUSG00000104955	RIKEN cDNA 1700016F12 gene	ENSMUSG00000104955	0	1.02396	0	0	0	0	0	0	0	0	0	0	0.927792	1.49369	0	0	0	0	0.208441	0.193075	0.841378	0.979618	-0.0529667	0.780416	0.932786	0.389458	0.524032	0.84658	0	1	1			#N/A	#N/A	#N/A	#N/A	#N/A	#N/A	#N/A	#N/A	#N/A	#N/A	#N/A	#N/A
1700016G14Rik	666145	ENSMUSG00000085861	RIKEN cDNA 1700016G14 gene	ENSMUSG00000085861	1.07211	2.0358	1.60077	1.05427	0	0	0	0	0	0.972923	0	0	0.927792	1.49369	0	1.35588	1.03402	1.03597	0.813984	0.030538	0.970688	0.979618	-0.337092	0.293054	0.638	0.290045	0.683104	0.91963	0.931892	0.349304	0.618377			#N/A	#N/A	#N/A	#N/A	#N/A	#N/A	#N/A	#N/A	#N/A	#N/A	#N/A	#N/A
1700016G22Rik	71867	ENSMUSG00000100625	RIKEN cDNA 1700016G22 gene	ENSMUSG00000100625	0	0	0	1.05427	0	0	0.693087	0	1.22947	0.972923	0.925875	0	0	0.932092	1.12447	1.73954	0	0	0.518244	0.696342	0.442829	0.714803	0.0813815	0.668411	0.930389	0.170487	0.802236	0.91963	0.113645	0.910212	0.956316			#N/A	#N/A	#N/A	#N/A	#N/A	#N/A	#N/A	#N/A	#N/A	#N/A	#N/A	#N/A
1700016H03Rik	75653	ENSMUSG00000114673	RIKEN cDNA 1700016H03 gene	ENSMUSG00000114673	0	0	0	0	0	0	0	0	0	0	0	0	0	0	0	0	0	0	0	0	1	1	0	1	1	0	1	1	0	1	1			#N/A	#N/A	#N/A	#N/A	#N/A	#N/A	#N/A	#N/A	#N/A	#N/A	#N/A	#N/A
1700016H13Rik	74218	ENSMUSG00000029320	RIKEN cDNA 1700016H13 gene	ENSMUSG00000029320	1.68033	3.36478	2.01777	2.89917	2.52125	2.82805	2.96054	3.26635	3.18092	1.54875	1.48526	2.49522	1.89029	1.49369	1.74865	1.35588	2.05073	0	4.18237	-1.39198	0.00169719	0.00597827	-0.282932	0.512096	0.85388	-0.918155	0.242587	0.536139	-1.7719	0.0452124	0.123204			#N/A	#N/A	#N/A	#N/A	#N/A	#N/A	#N/A	#N/A	#N/A	#N/A	#N/A	#N/A
1700016J18Rik	75561	ENSMUSG00000111103	RIKEN cDNA 1700016J18 gene	ENSMUSG00000111103	1.07211	0	0	2.6743	1.75292	1.85391	2.02988	1.15816	0	0.972923	0.925875	0.946826	0	1.49369	3.01459	0	1.03402	0	1.58454	-0.33401	0.660322	0.933069	0.118783	0.650326	0.930389	-0.147948	0.860516	0.936435	-0.793666	0.441976	0.720397			#N/A	#N/A	#N/A	#N/A	#N/A	#N/A	#N/A	#N/A	#N/A	#N/A	#N/A	#N/A
1700016K05Rik	75544	ENSMUSG00000114563	RIKEN cDNA 1700016K05 gene	ENSMUSG00000114563	0	0	0	0	0	0	0	0	0	0	0	0	0	0	0	0	0	0	0	0	1	1	0	1	1	0	1	1	0	1	1			#N/A	#N/A	#N/A	#N/A	#N/A	#N/A	#N/A	#N/A	#N/A	#N/A	#N/A	#N/A
1700016K19Rik	74230	ENSMUSG00000053783	RIKEN cDNA 1700016K19 gene	ENSMUSG00000053783	0	1.02396	0	1.05427	0	0	0	0	0	0.972923	0.925875	0.946826	2.46253	0.932092	0	1.35588	2.05073	1.63272	0.951331	1.98886	0.0139985	0.0399852	0.12219	0.639035	0.930389	0.641633	0.410391	0.743224	1.60955	0.125925	0.286332			#N/A	#N/A	#N/A	#N/A	#N/A	#N/A	#N/A	#N/A	#N/A	#N/A	#N/A	#N/A
1700016L21Rik	72208	ENSMUSG00000101483	RIKEN cDNA 1700016L21 gene	ENSMUSG00000101483	0	0	0	0	0	0	0	0	0	0	0	0	0	0	0	0	0	0	0	0	1	1	0	1	1	0	1	1	0	1	1			#N/A	#N/A	#N/A	#N/A	#N/A	#N/A	#N/A	#N/A	#N/A	#N/A	#N/A	#N/A
1700016P03Rik	668604	ENSMUSG00000085609	RIKEN cDNA 1700016P03 gene	ENSMUSG00000085609	0	1.02396	0	1.05427	0	0	2.02988	0	2.33182	0.972923	0	0	1.48786	0	0	0	1.63014	0	0.782847	-0.646785	0.488101	0.764232	-0.00818398	0.965642	0.979692	0.118034	0.848561	0.929355	-0.863672	0.414298	0.691959			#N/A	#N/A	#N/A	#N/A	#N/A	#N/A	#N/A	#N/A	#N/A	#N/A	#N/A	#N/A
1700016P04Rik	69413	ENSMUSG00000101894	RIKEN cDNA 1700016P04 gene	ENSMUSG00000101894	0	0	0	0	0	0	0	0	0	0	0	0	0	0	0	0	0	0	0	0	1	1	0	1	1	0	1	1	0	1	1			#N/A	#N/A	#N/A	#N/A	#N/A	#N/A	#N/A	#N/A	#N/A	#N/A	#N/A	#N/A
1700017B05Rik	74211	ENSMUSG00000032300	RIKEN cDNA 1700017B05 gene	ENSMUSG00000032300	11.4722	11.491	11.6407	11.4564	11.1609	11.4913	10.963	11.0199	11.3431	11.0188	10.7652	10.8761	10.6308	10.8019	10.8435	10.9462	10.8746	10.6532	2217.06	-0.524928	7.38e-09	5.67e-08	-0.641255	1.55e-14	3.79e-13	-0.613474	3.85e-07	3.87e-06	-0.285796	0.030854	0.088859			#N/A	#N/A	#N/A	#N/A	#N/A	#N/A	#N/A	#N/A	#N/A	#N/A	#N/A	#N/A
1700017D01Rik	69369	ENSMUSG00000024729	RIKEN cDNA 1700017D01 gene	ENSMUSG00000024729	0	0	0	0	0	0	0	0	0	0	0	0	0	0	0	0	0	0	0	0	1	1	0	1	1	0	1	1	0	1	1			#N/A	#N/A	#N/A	#N/A	#N/A	#N/A	#N/A	#N/A	#N/A	#N/A	#N/A	#N/A
1700017G19Rik	100040882	ENSMUSG00000037884	RIKEN cDNA 1700017G19 gene	ENSMUSG00000037884	0	0	0	0	0	0	0	0	0	0	0	0	0	0	0	0	0	0	0	0	1	1	0	1	1	0	1	1	0	1	1			#N/A	#N/A	#N/A	#N/A	#N/A	#N/A	#N/A	#N/A	#N/A	#N/A	#N/A	#N/A
1700017I07Rik	75506	ENSMUSG00000098727	RIKEN cDNA 1700017I07 gene	ENSMUSG00000098727	0	0	0	0	0	0	0	0	0	0	0	0	0	0	0	0	0	0	0	0	1	1	0	1	1	0	1	1	0	1	1			#N/A	#N/A	#N/A	#N/A	#N/A	#N/A	#N/A	#N/A	#N/A	#N/A	#N/A	#N/A
1700017J07Rik	75508	ENSMUSG00000086348	RIKEN cDNA 1700017J07 gene	ENSMUSG00000086348	0	0	0	0	0	0	0	0	0	0	0	0	0	0	0	0.831685	0	0	0.0433202	0.0641881	0.944519	0.979618	0	1	1	0	1	1	0.18611	0.829637	0.906794			#N/A	#N/A	#N/A	#N/A	#N/A	#N/A	#N/A	#N/A	#N/A	#N/A	#N/A	#N/A
1700017L05Rik	69370	ENSMUSG00000107232	RIKEN cDNA 1700017L05 gene	ENSMUSG00000107232	0	0	0	0	0	0	0	0	0	0	0	0	0	0	0	0	0	0	0	0	1	1	0	1	1	0	1	1	0	1	1			#N/A	#N/A	#N/A	#N/A	#N/A	#N/A	#N/A	#N/A	#N/A	#N/A	#N/A	#N/A
1700017M07Rik	76398	ENSMUSG00000105651	RIKEN cDNA 1700017M07 gene	ENSMUSG00000105651	0	0	0	0	0	0	0	0	0	0	0	0	0	0	0	0	0	0	0	0	1	1	0	1	1	0	1	1	0	1	1			#N/A	#N/A	#N/A	#N/A	#N/A	#N/A	#N/A	#N/A	#N/A	#N/A	#N/A	#N/A
1700017N19Rik	66605	ENSMUSG00000056912	RIKEN cDNA 1700017N19 gene	ENSMUSG00000056912	0	0	0	0	0	0	0	0	0	0	0	0	0	0	0	0	0	0	0	0	1	1	0	1	1	0	1	1	0	1	1			#N/A	#N/A	#N/A	#N/A	#N/A	#N/A	#N/A	#N/A	#N/A	#N/A	#N/A	#N/A
1700018A04Rik	71307	ENSMUSG00000038408	RIKEN cDNA 1700018A04 gene	ENSMUSG00000038408	0	0	0	0	0	0	0	0	0	0	0	0	0	0	0	0	0	1.03597	0.0583605	0.0641881	0.944519	0.979618	0	1	1	0	1	1	0.18611	0.829637	0.906794			#N/A	#N/A	#N/A	#N/A	#N/A	#N/A	#N/A	#N/A	#N/A	#N/A	#N/A	#N/A
1700018A14Rik	69391	ENSMUSG00000103616	RIKEN cDNA 1700018A14 gene	ENSMUSG00000103616	1.68033	0	0	0	0	0	0.693087	2.56728	2.67338	0.972923	0.925875	0.946826	1.48786	1.49369	0	0	1.63014	0	1.20191	-0.421431	0.61105	0.890787	0.0390442	0.889767	0.957784	0.547666	0.40633	0.742346	-1.33632	0.200635	0.411851			#N/A	#N/A	#N/A	#N/A	#N/A	#N/A	#N/A	#N/A	#N/A	#N/A	#N/A	#N/A
1700018A23Rik	72231	ENSMUSG00000107368	RIKEN cDNA 1700018A23 gene	ENSMUSG00000107368	1.07211	0	0	0	0	0	0	0	0	0	0	0	1.48786	2.21169	2.1829	0.831685	1.63014	0	0.719736	1.65661	0.080367	0.183265	-0.0529667	0.780416	0.932786	1.4622	0.0749996	0.22302	0.60642	0.504895	0.783478			#N/A	#N/A	#N/A	#N/A	#N/A	#N/A	#N/A	#N/A	#N/A	#N/A	#N/A	#N/A
1700018B08Rik	76405	ENSMUSG00000031809	RIKEN cDNA 1700018B08 gene	ENSMUSG00000031809	1.07211	1.02396	0	0	0	0	0	1.15816	0	0	0.925875	0	0	0.932092	0	0	0	1.03597	0.345894	-0.0790146	0.935187	0.979618	-0.0746133	0.737578	0.932786	0.132613	0.826478	0.91963	-0.0316462	0.97085	0.989899			#N/A	#N/A	#N/A	#N/A	#N/A	#N/A	#N/A	#N/A	#N/A	#N/A	#N/A	#N/A
1700018B24Rik	66332	ENSMUSG00000037910	enhancer of rudimentary homolog pseudogene	ENSMUSG00000037910	0	0	0	0	0	0	0	0	0	0	0	0	0	0	0	0	0	0	0	0	1	1	0	1	1	0	1	1	0	1	1			#N/A	#N/A	#N/A	#N/A	#N/A	#N/A	#N/A	#N/A	#N/A	#N/A	#N/A	#N/A
1700018C11Rik	75524	ENSMUSG00000058935	RIKEN cDNA 1700018C11 gene	ENSMUSG00000058935	0	0	0	0	0	0	0	0	0	0	0	0	0	0	0	0	0	0	0	0	1	1	0	1	1	0	1	1	0	1	1			#N/A	#N/A	#N/A	#N/A	#N/A	#N/A	#N/A	#N/A	#N/A	#N/A	#N/A	#N/A
1700018F24Rik	69396	ENSMUSG00000029620	RIKEN cDNA 1700018F24 gene	ENSMUSG00000029620	0	0	0	0	0	0	0	0	0	0	0	0	0	0	0	0	0	0	0	0	1	1	0	1	1	0	1	1	0	1	1			#N/A	#N/A	#N/A	#N/A	#N/A	#N/A	#N/A	#N/A	#N/A	#N/A	#N/A	#N/A
1700018G05Rik	69388	ENSMUSG00000109745	RIKEN cDNA 1700018G05 gene	ENSMUSG00000109745	0	0	0	0	0	0	0	0	0	0	0	0	0	0	0	0	0	0	0	0	1	1	0	1	1	0	1	1	0	1	1			#N/A	#N/A	#N/A	#N/A	#N/A	#N/A	#N/A	#N/A	#N/A	#N/A	#N/A	#N/A
1700018L02Rik	67329	ENSMUSG00000100075	RIKEN cDNA 1700018L02 gene	ENSMUSG00000100075	6.88101	6.76134	7.29962	7.00052	6.73448	6.94278	7.12049	6.38414	6.48795	6.91156	6.89334	6.68705	6.6214	6.98082	6.09323	5.7762	6.45879	5.92785	104.159	-0.333142	0.0534809	0.129629	-0.157156	0.474428	0.825439	-0.276557	0.313995	0.635712	-0.631486	0.0406413	0.112579			#N/A	#N/A	#N/A	#N/A	#N/A	#N/A	#N/A	#N/A	#N/A	#N/A	#N/A	#N/A
1700018M17Rik	72245	ENSMUSG00000046145	RIKEN cDNA 1700018M17 gene	ENSMUSG00000046145	1.68033	2.0358	0	0	1.12777	0.904265	0.693087	1.79221	0	1.95919	2.20143	1.51362	1.89029	0	1.74865	1.35588	2.37598	2.37905	1.87808	1.0461	0.0942873	0.209627	0.163327	0.676111	0.932786	0.452375	0.579639	0.895287	1.07245	0.291801	0.544286			#N/A	#N/A	#N/A	#N/A	#N/A	#N/A	#N/A	#N/A	#N/A	#N/A	#N/A	#N/A
1700018P08Rik	73330	ENSMUSG00000110709	RIKEN cDNA 1700018P08 gene	ENSMUSG00000110709	0	0	0	0	0	0	0	0	0	0	0	0	0	0	0	0	0	0	0	0	1	1	0	1	1	0	1	1	0	1	1			#N/A	#N/A	#N/A	#N/A	#N/A	#N/A	#N/A	#N/A	#N/A	#N/A	#N/A	#N/A
1700019A02Rik	69397	ENSMUSG00000060715	RIKEN cDNA 1700019A02 gene	ENSMUSG00000060715	1.07211	1.02396	1.60077	0	0	0	0.693087	0	2.33182	0	3.56047	0	0.927792	2.21169	2.51623	2.50553	2.05073	2.05362	2.21371	1.58235	0.029951	0.0782992	0.254478	0.475063	0.825676	1.44295	0.0780852	0.230117	0.888004	0.372497	0.644629			#N/A	#N/A	#N/A	#N/A	#N/A	#N/A	#N/A	#N/A	#N/A	#N/A	#N/A	#N/A
1700019A23Rik	68220	ENSMUSG00000109102	RIKEN cDNA 1700019A23 gene	ENSMUSG00000109102	0	0	0	0	0	0	0	0	0	0	0	0	0	0	0	0	0	0	0	0	1	1	0	1	1	0	1	1	0	1	1			#N/A	#N/A	#N/A	#N/A	#N/A	#N/A	#N/A	#N/A	#N/A	#N/A	#N/A	#N/A
1700019B03Rik	76406	ENSMUSG00000040340	RIKEN cDNA 1700019B03 gene	ENSMUSG00000040340	1.68033	3.50271	4.27034	3.09367	4.0363	3.81495	3.52162	3.26635	3.55562	3.27282	3.76529	3.48593	2.46253	3.0469	3.67832	3.13711	3.5207	2.37905	9.68015	-0.321451	0.308926	0.547413	0.0131619	0.976583	0.986253	-0.519723	0.418908	0.751874	-0.363913	0.590412	0.855267			#N/A	#N/A	#N/A	#N/A	#N/A	#N/A	#N/A	#N/A	#N/A	#N/A	#N/A	#N/A
1700019C18Rik	75543	ENSMUSG00000113770	RIKEN cDNA 1700019C18 gene	ENSMUSG00000113770	0	0	0	0	0	0	0	0	0	0	0	0	0	0	0	0	0	0	0	0	1	1	0	1	1	0	1	1	0	1	1			#N/A	#N/A	#N/A	#N/A	#N/A	#N/A	#N/A	#N/A	#N/A	#N/A	#N/A	#N/A
1700019D03Rik	67080	ENSMUSG00000043629	RIKEN cDNA 1700019D03 gene	ENSMUSG00000043629	10.7453	10.7111	10.6872	10.7476	10.5199	10.4312	10.8552	10.7424	10.9468	10.413	10.3889	10.4701	10.1081	10.0183	10.1843	10.0175	10.3352	10.3094	1453.08	-0.458231	1.65e-08	1.21e-07	-0.288464	8.65e-05	0.000649997	-0.465491	0.000116526	0.000774055	-0.622362	3.69e-07	2.8e-06			#N/A	#N/A	#N/A	#N/A	#N/A	#N/A	#N/A	#N/A	#N/A	#N/A	#N/A	#N/A
1700019E08Rik	69405	ENSMUSG00000086202	RIKEN cDNA 1700019E08 gene	ENSMUSG00000086202	0	0	0	0	0	0	0	0	0	0	0	0	0	0	0	0	0	0	0	0	1	1	0	1	1	0	1	1	0	1	1			#N/A	#N/A	#N/A	#N/A	#N/A	#N/A	#N/A	#N/A	#N/A	#N/A	#N/A	#N/A
1700019F05Rik	69402	ENSMUSG00000107027	RIKEN cDNA 1700019F05 gene	ENSMUSG00000107027	0	0	0	0	0	0	0	0	1.22947	0	0	0	0	0	0	0	0	0	0.0747114	-0.130262	0.887691	0.979618	0	1	1	0	1	1	-0.221635	0.797767	0.906794			#N/A	#N/A	#N/A	#N/A	#N/A	#N/A	#N/A	#N/A	#N/A	#N/A	#N/A	#N/A
1700019G17Rik	75541	ENSMUSG00000068299	RIKEN cDNA 1700019G17 gene	ENSMUSG00000068299	4.77927	4.74618	4.27034	4.27077	4.48115	3.72271	4.7497	4.60897	2.67338	6.30356	5.99974	6.25054	6.15754	6.01263	6.25803	6.61015	6.3702	6.42777	48.1232	1.92467	1.42e-27	6.23e-26	1.39378	6.44e-06	5.95e-05	1.92335	3.89e-07	3.9e-06	2.12881	1.49e-07	1.2e-06			#N/A	#N/A	#N/A	#N/A	#N/A	#N/A	#N/A	#N/A	#N/A	#N/A	#N/A	#N/A
1700019G24Rik	72249	ENSMUSG00000085416	RIKEN cDNA 1700019G24 gene	ENSMUSG00000085416	0	0	0	0	0	0	0	0	0	0	0	0	0	0	0	0	0	0	0	0	1	1	0	1	1	0	1	1	0	1	1			#N/A	#N/A	#N/A	#N/A	#N/A	#N/A	#N/A	#N/A	#N/A	#N/A	#N/A	#N/A
1700019J19Rik	76412	ENSMUSG00000111489	RIKEN cDNA 1700019J19 gene	ENSMUSG00000111489	0	0	0	0	0	0	1.15929	0	0	0	0	0	0.927792	0	1.12447	0.831685	0	0	0.227546	0.0964681	0.923099	0.979618	0	1	1	0.275195	0.649165	0.902591	-0.14534	0.866945	0.928885			#N/A	#N/A	#N/A	#N/A	#N/A	#N/A	#N/A	#N/A	#N/A	#N/A	#N/A	#N/A
1700019L03Rik	227736	ENSMUSG00000038987	RIKEN cDNA 1700019L03 gene	ENSMUSG00000038987	3.71453	3.21226	4.19227	3.09367	1.75292	3.14475	3.92458	3.59521	4.49293	2.53955	3.76529	2.71496	2.2046	2.87898	3.38429	3.13711	3.64673	3.23326	9.57371	-0.532706	0.1154	0.247939	-0.411364	0.355267	0.710758	0.0749998	0.918544	0.972287	-0.685639	0.25004	0.484992			#N/A	#N/A	#N/A	#N/A	#N/A	#N/A	#N/A	#N/A	#N/A	#N/A	#N/A	#N/A
1700019L13Rik	72226	ENSMUSG00000111639	RIKEN cDNA 1700019L13 gene	ENSMUSG00000111639	2.43564	0	0	2.6743	2.18764	2.16555	0	1.15816	1.22947	0	1.48526	1.51362	0.927792	0	0	0.831685	1.63014	0	1.49135	-1.10096	0.153763	0.314079	-0.0323221	0.914555	0.972731	-1.59544	0.0608483	0.188335	0.104752	0.920256	0.963002			#N/A	#N/A	#N/A	#N/A	#N/A	#N/A	#N/A	#N/A	#N/A	#N/A	#N/A	#N/A
1700019M22Rik	69423	ENSMUSG00000059695	NFX-like protein	ENSMUSG00000059695	0	0	0	0	0	0	0	0	0	0	0	0	0	0	0	0	0	0	0	0	1	1	0	1	1	0	1	1	0	1	1			#N/A	#N/A	#N/A	#N/A	#N/A	#N/A	#N/A	#N/A	#N/A	#N/A	#N/A	#N/A
1700019N19Rik	67507	ENSMUSG00000026931	RIKEN cDNA 1700019N19 gene	ENSMUSG00000026931	0	0	0	0	0	0	0	0	0	0	0	0	0.927792	0	0	0	0	0	0.0501313	0.0641881	0.944519	0.979618	0	1	1	0.132613	0.826478	0.91963	0	1	1			#N/A	#N/A	#N/A	#N/A	#N/A	#N/A	#N/A	#N/A	#N/A	#N/A	#N/A	#N/A
1700019O17Rik	71863	ENSMUSG00000036574	RIKEN cDNA 1700019O17 gene	ENSMUSG00000036574	0	0	0	0	0	0	0	0	0	0	0	0	0	0	0	0	0	0	0	0	1	1	0	1	1	0	1	1	0	1	1			#N/A	#N/A	#N/A	#N/A	#N/A	#N/A	#N/A	#N/A	#N/A	#N/A	#N/A	#N/A
1700019P21Rik	75546	ENSMUSG00000099808	RIKEN cDNA 1700019P21 gene	ENSMUSG00000099808	0	0	0	0	0	0	0	0	0	0	0	0	0	0	0	0	0	0	0	0	1	1	0	1	1	0	1	1	0	1	1			#N/A	#N/A	#N/A	#N/A	#N/A	#N/A	#N/A	#N/A	#N/A	#N/A	#N/A	#N/A
1700020A23Rik	75656	ENSMUSG00000027409	RIKEN cDNA 1700020A23 gene	ENSMUSG00000027409	0	0	0	0	0	0	0	0	0	0	0	0	0	0	0	0	0	1.63272	0.116721	0.161413	0.861079	0.979618	0	1	1	0	1	1	0.392919	0.649728	0.877598			#N/A	#N/A	#N/A	#N/A	#N/A	#N/A	#N/A	#N/A	#N/A	#N/A	#N/A	#N/A
1700020D05Rik	75555	ENSMUSG00000100937	RIKEN cDNA 1700020D05 gene	ENSMUSG00000100937	2.43564	2.0358	2.82765	1.05427	4.0363	2.82805	3.26819	3.06873	1.22947	2.76062	3.32169	0.946826	5.58264	4.56688	3.92245	5.10977	2.37598	5.11335	12.4661	1.54631	0.00310783	0.010388	0.0823679	0.851945	0.93557	1.57211	0.0154823	0.0601146	1.72081	0.0173384	0.0541473			#N/A	#N/A	#N/A	#N/A	#N/A	#N/A	#N/A	#N/A	#N/A	#N/A	#N/A	#N/A
1700020D12Rik	69437	ENSMUSG00000113628	RIKEN cDNA 1700020D12 gene	ENSMUSG00000113628	0	0	0	0	0	0	0	0	0	0	0	0	0	0	0	0	0	0	0	0	1	1	0	1	1	0	1	1	0	1	1			#N/A	#N/A	#N/A	#N/A	#N/A	#N/A	#N/A	#N/A	#N/A	#N/A	#N/A	#N/A
1700020G03Rik	74235	ENSMUSG00000110052	RIKEN cDNA 1700020G03 gene	ENSMUSG00000110052	0	0	0	0	0	0.904265	0	1.15816	0	0	0.925875	0	0	0	0	0	0	0	0.166842	-0.147093	0.877231	0.979618	0.0365988	0.84725	0.932786	-0.152553	0.800899	0.91963	-0.221635	0.797767	0.906794			#N/A	#N/A	#N/A	#N/A	#N/A	#N/A	#N/A	#N/A	#N/A	#N/A	#N/A	#N/A
1700020G17Rik	75630	ENSMUSG00000101801	RIKEN cDNA 1700020G17 gene	ENSMUSG00000101801	0	0	0	0	0	0	0	0	0	0	0	0	0	0	0	0	0	0	0	0	1	1	0	1	1	0	1	1	0	1	1			#N/A	#N/A	#N/A	#N/A	#N/A	#N/A	#N/A	#N/A	#N/A	#N/A	#N/A	#N/A
1700020I14Rik	66602	ENSMUSG00000085438	RIKEN cDNA 1700020I14 gene	ENSMUSG00000085438	12.2771	12.4226	12.4229	12.2836	12.2598	12.2034	12.419	12.4042	12.231	12.2408	12.3301	12.1799	12.242	12.1159	11.9346	12.344	12.3202	12.295	4966.77	-0.0996516	0.0864889	0.194735	-0.123631	0.0671305	0.220782	-0.145345	0.159656	0.398569	-0.0344568	0.709747	0.906794			#N/A	#N/A	#N/A	#N/A	#N/A	#N/A	#N/A	#N/A	#N/A	#N/A	#N/A	#N/A
1700020L24Rik	66330	ENSMUSG00000035085	RIKEN cDNA 1700020L24 gene	ENSMUSG00000035085	1.07211	2.62468	1.01187	2.08065	0	2.42168	1.79367	1.79221	0	1.95919	0	1.51362	2.2046	0.932092	3.53878	0.831685	0	2.05362	2.42329	0.166562	0.801404	0.979618	-0.1342	0.717124	0.932786	0.556612	0.505955	0.831709	-0.203279	0.847415	0.918318			#N/A	#N/A	#N/A	#N/A	#N/A	#N/A	#N/A	#N/A	#N/A	#N/A	#N/A	#N/A
1700020M21Rik	76402	ENSMUSG00000100146	RIKEN cDNA 1700020M21 gene	ENSMUSG00000100146	0	0	0	0	0	0	0	0	0	0	0	0	0	0	0	0	0	0	0	0	1	1	0	1	1	0	1	1	0	1	1			#N/A	#N/A	#N/A	#N/A	#N/A	#N/A	#N/A	#N/A	#N/A	#N/A	#N/A	#N/A
1700020N01Rik	67692	ENSMUSG00000050844	RIKEN cDNA 1700020N01 gene	ENSMUSG00000050844	0	0	0	0	0	0	0	0	0	0	0	0	0	0	0	0	0	0	0	0	1	1	0	1	1	0	1	1	0	1	1			#N/A	#N/A	#N/A	#N/A	#N/A	#N/A	#N/A	#N/A	#N/A	#N/A	#N/A	#N/A
1700020N15Rik	75509	ENSMUSG00000059690	RIKEN cDNA 1700020N15 gene	ENSMUSG00000059690	0	0	0	0	0	0	0	0	0	0	0.925875	0	0	0	0	0	0	0	0.0499909	0.0641881	0.944519	0.979618	0.0365988	0.84725	0.932786	0	1	1	0	1	1			#N/A	#N/A	#N/A	#N/A	#N/A	#N/A	#N/A	#N/A	#N/A	#N/A	#N/A	#N/A
1700020N18Rik	67086	ENSMUSG00000100253	RIKEN cDNA 1700020N18 gene	ENSMUSG00000100253	0	0	0	0	0	0	0	0	0	0	0	0	0	0	0	1.73954	0	0	0.12996	0.258638	0.779163	0.979618	0	1	1	0	1	1	0.482782	0.577895	0.845594			#N/A	#N/A	#N/A	#N/A	#N/A	#N/A	#N/A	#N/A	#N/A	#N/A	#N/A	#N/A
1700021A07Rik	76924	ENSMUSG00000037535	RIKEN cDNA 1700021A07 gene	ENSMUSG00000037535	0	0	0	0	0	0	0	0	0	0	0	0	0	0	0	0	0	0	0	0	1	1	0	1	1	0	1	1	0	1	1			#N/A	#N/A	#N/A	#N/A	#N/A	#N/A	#N/A	#N/A	#N/A	#N/A	#N/A	#N/A
1700021F02Rik	75519	ENSMUSG00000105426	RIKEN cDNA 1700021F02 gene	ENSMUSG00000105426	0	0	0	0	0	0	0	0	0	0	0	0	0	0	0	0	0	0	0	0	1	1	0	1	1	0	1	1	0	1	1			#N/A	#N/A	#N/A	#N/A	#N/A	#N/A	#N/A	#N/A	#N/A	#N/A	#N/A	#N/A
1700021F05Rik	67851	ENSMUSG00000019797	RIKEN cDNA 1700021F05 gene	ENSMUSG00000019797	9.12067	9.20733	9.21837	9.11759	8.83326	9.0571	9.00598	9.08797	9.30619	9.09009	8.94606	9.04156	8.6723	8.9055	9.23014	8.6192	8.771	8.81909	516.448	-0.200597	0.0194533	0.0535235	-0.154294	0.153035	0.412474	-0.0565469	0.739242	0.91963	-0.396681	0.00537655	0.0193522			#N/A	#N/A	#N/A	#N/A	#N/A	#N/A	#N/A	#N/A	#N/A	#N/A	#N/A	#N/A
1700021F07Rik	72221	ENSMUSG00000027518	RIKEN cDNA 1700021F07 gene	ENSMUSG00000027518	0	0	0	0	0	0	0	0	0	0	0	0	0	0	0	0	0	0	0	0	1	1	0	1	1	0	1	1	0	1	1			#N/A	#N/A	#N/A	#N/A	#N/A	#N/A	#N/A	#N/A	#N/A	#N/A	#N/A	#N/A
1700021F13Rik	76926	ENSMUSG00000107053	RIKEN cDNA 1700021F13 gene	ENSMUSG00000107053	0	0	0	0	0	0	0	0	0	0	0	0	0	0	0	0.831685	0	0	0.0433202	0.0641881	0.944519	0.979618	0	1	1	0	1	1	0.18611	0.829637	0.906794			#N/A	#N/A	#N/A	#N/A	#N/A	#N/A	#N/A	#N/A	#N/A	#N/A	#N/A	#N/A
1700021G15Rik	73256	ENSMUSG00000112387	RIKEN cDNA 1700021G15 gene	ENSMUSG00000112387	0	0	0	0	0	0	0	0	0	0	0	0	0	0	0	0	0	0	0	0	1	1	0	1	1	0	1	1	0	1	1			#N/A	#N/A	#N/A	#N/A	#N/A	#N/A	#N/A	#N/A	#N/A	#N/A	#N/A	#N/A
1700021J08Rik	72235	ENSMUSG00000086890	RIKEN cDNA 1700021J08 gene	ENSMUSG00000086890	1.68033	1.02396	0	1.05427	0	0	0.693087	1.79221	0	0	0	0	1.48786	0	0	0.831685	0	0	0.554436	-0.853183	0.361429	0.616501	-0.171991	0.409503	0.76831	0.118034	0.848561	0.929355	-0.563982	0.570169	0.841098			#N/A	#N/A	#N/A	#N/A	#N/A	#N/A	#N/A	#N/A	#N/A	#N/A	#N/A	#N/A
1700021K19Rik	100502698	ENSMUSG00000035629	RIKEN cDNA 1700021K19 gene	ENSMUSG00000035629	10.1477	10.0031	9.87849	10.065	10.1682	10.2155	10.0261	10.0129	10.1378	10.0849	10.1356	10.1515	10.5225	10.402	10.4385	10.4551	10.2533	10.4019	1179.7	0.248163	0.000390265	0.00155518	0.109855	0.239302	0.561545	0.303114	0.00369352	0.0174325	0.313733	0.00441272	0.0162839			#N/A	#N/A	#N/A	#N/A	#N/A	#N/A	#N/A	#N/A	#N/A	#N/A	#N/A	#N/A
1700021L23Rik	76410	ENSMUSG00000086955	RIKEN cDNA 1700021L23 gene	ENSMUSG00000086955	0	0	0	0	0	0	0	0	0	0	0	0	0	0	0	0	0	0	0	0	1	1	0	1	1	0	1	1	0	1	1			#N/A	#N/A	#N/A	#N/A	#N/A	#N/A	#N/A	#N/A	#N/A	#N/A	#N/A	#N/A
1700021N21Rik	69409	ENSMUSG00000087343	RIKEN cDNA 1700021N21 gene	ENSMUSG00000087343	0	1.02396	0	0	0	0	0.693087	0	1.22947	0	0	0.946826	0	0	0	0	0	0	0.217926	-0.342759	0.731795	0.979618	-0.00818398	0.965642	0.979692	0	1	1	-0.408522	0.637305	0.877598			#N/A	#N/A	#N/A	#N/A	#N/A	#N/A	#N/A	#N/A	#N/A	#N/A	#N/A	#N/A
1700021P04Rik	75521	ENSMUSG00000096796	RIKEN cDNA 1700021P04 gene	ENSMUSG00000096796	0	0	0	0	0	0	0	0	0	0	0	0	0	0	0	0	0	0	0	0	1	1	0	1	1	0	1	1	0	1	1			#N/A	#N/A	#N/A	#N/A	#N/A	#N/A	#N/A	#N/A	#N/A	#N/A	#N/A	#N/A
1700022A21Rik	72252	ENSMUSG00000038165	glycerol-3-phosphate dehydrogenase 1-like pseudogene	ENSMUSG00000038165	0	0	0	0	0	0	0	0	0	0	0	0	0	0	0	0	0	0	0	0	1	1	0	1	1	0	1	1	0	1	1			#N/A	#N/A	#N/A	#N/A	#N/A	#N/A	#N/A	#N/A	#N/A	#N/A	#N/A	#N/A
1700022A22Rik	71120	ENSMUSG00000099751	RIKEN cDNA 1700022A22 gene	ENSMUSG00000099751	0	0	0	0	0	0	0	0	0	0	0	0	0	0	0	0	0	0	0	0	1	1	0	1	1	0	1	1	0	1	1			#N/A	#N/A	#N/A	#N/A	#N/A	#N/A	#N/A	#N/A	#N/A	#N/A	#N/A	#N/A
1700022E09Rik	75636	ENSMUSG00000099983	RIKEN cDNA 1700022E09 gene	ENSMUSG00000099983	0	0	0	0	0	0	0	0	0	0	0	0	0	0	0	0	0	0	0	0	1	1	0	1	1	0	1	1	0	1	1			#N/A	#N/A	#N/A	#N/A	#N/A	#N/A	#N/A	#N/A	#N/A	#N/A	#N/A	#N/A
1700022H01Rik	75539	ENSMUSG00000112581	RIKEN cDNA 1700022H01 gene	ENSMUSG00000112581	1.68033	0	1.60077	0	0	1.45585	0	0	0	0.972923	0	0.946826	0.927792	0.932092	1.12447	1.73954	0	0	0.733423	0.211699	0.806207	0.979618	-0.144088	0.632264	0.930389	0.206347	0.790346	0.91963	0.482782	0.577895	0.845594			#N/A	#N/A	#N/A	#N/A	#N/A	#N/A	#N/A	#N/A	#N/A	#N/A	#N/A	#N/A
1700022H16Rik	69420	ENSMUSG00000099360	RIKEN cDNA 1700022H16 gene	ENSMUSG00000099360	0	0	0	0	0	0	0	0	0	0	0	0	0	0	0	0.831685	0	0	0.0433202	0.0641881	0.944519	0.979618	0	1	1	0	1	1	0.18611	0.829637	0.906794			#N/A	#N/A	#N/A	#N/A	#N/A	#N/A	#N/A	#N/A	#N/A	#N/A	#N/A	#N/A
1700022I11Rik	67317	ENSMUSG00000028451	RIKEN cDNA 1700022I11 gene	ENSMUSG00000028451	2.10686	2.36008	0	0	2.18764	1.45585	0	1.79221	0	0	0	0	0	1.49369	0	0	1.63014	0	1.06196	-1.37072	0.131582	0.27619	-0.358237	0.207122	0.508821	-0.464578	0.558344	0.874837	-0.064204	0.947447	0.980891			#N/A	#N/A	#N/A	#N/A	#N/A	#N/A	#N/A	#N/A	#N/A	#N/A	#N/A	#N/A
1700022N22Rik	69431	ENSMUSG00000097523	RIKEN cDNA 1700022N22 gene	ENSMUSG00000097523	0	0	0	0	0	0.904265	0	0	0	0	1.48526	1.91948	2.68126	1.8969	1.74865	2.29243	3.22986	2.64442	1.86033	3.24449	2.14e-05	0.000104965	0.23207	0.332389	0.687234	1.3891	0.101414	0.28237	2.93622	0.00450491	0.0165905			#N/A	#N/A	#N/A	#N/A	#N/A	#N/A	#N/A	#N/A	#N/A	#N/A	#N/A	#N/A
1700023C21Rik	73257	ENSMUSG00000087393	RIKEN cDNA 1700023C21 gene	ENSMUSG00000087393	0	0	0	0	0	0	0	0	0	0	0	0	0	0	0	0	0	0	0	0	1	1	0	1	1	0	1	1	0	1	1			#N/A	#N/A	#N/A	#N/A	#N/A	#N/A	#N/A	#N/A	#N/A	#N/A	#N/A	#N/A
1700023F02Rik	69433	ENSMUSG00000100000	RIKEN cDNA 1700023F02 gene	ENSMUSG00000100000	0	0	0	1.05427	0	0	0	0	0	0	0	0	0	0	0	0	0	0	0.0598145	-0.130262	0.887691	0.979618	0	1	1	-0.152553	0.800899	0.91963	0	1	1			#N/A	#N/A	#N/A	#N/A	#N/A	#N/A	#N/A	#N/A	#N/A	#N/A	#N/A	#N/A
1700023F06Rik	69441	ENSMUSG00000020940	RIKEN cDNA 1700023F06 gene	ENSMUSG00000020940	0	0	0	1.05427	0	0.904265	0	0	0	1.95919	0	0	0	1.49369	0	0	0	0	0.369599	0.417164	0.67745	0.948482	0.124929	0.512286	0.85388	-0.0205352	0.976859	0.993378	0	1	1			#N/A	#N/A	#N/A	#N/A	#N/A	#N/A	#N/A	#N/A	#N/A	#N/A	#N/A	#N/A
1700023G09Rik	73281	ENSMUSG00000103503	RIKEN cDNA 1700023G09 gene	ENSMUSG00000103503	0	0	0	0	0	0	0	0	0	0	0	0	0	0	0	0	0	0	0	0	1	1	0	1	1	0	1	1	0	1	1			#N/A	#N/A	#N/A	#N/A	#N/A	#N/A	#N/A	#N/A	#N/A	#N/A	#N/A	#N/A
1700023H06Rik	69442	ENSMUSG00000089827	RIKEN cDNA 1700023H06 gene	ENSMUSG00000089827	1.68033	0	0	0	2.79202	2.42168	0	2.56728	0	0	0	2.23588	2.2046	2.21169	2.51623	0	0	0	1.83827	-0.106383	0.905067	0.979618	0.0649099	0.798155	0.932786	0.134886	0.869834	0.941772	-0.922331	0.324556	0.587894			#N/A	#N/A	#N/A	#N/A	#N/A	#N/A	#N/A	#N/A	#N/A	#N/A	#N/A	#N/A
1700024B05Rik	100503856	ENSMUSG00000052334	RIKEN cDNA 1700024B05 gene	ENSMUSG00000052334	0	0	0	0	0	0	0	0	0	0	0	0	0	0	0	0	0	0	0	0	1	1	0	1	1	0	1	1	0	1	1			#N/A	#N/A	#N/A	#N/A	#N/A	#N/A	#N/A	#N/A	#N/A	#N/A	#N/A	#N/A
1700024B18Rik	69393	ENSMUSG00000099994	RIKEN cDNA 1700024B18 gene	ENSMUSG00000099994	0	0	0	0	0	0	0	0	0	0	0	0	0	0	0	0	0	0	0	0	1	1	0	1	1	0	1	1	0	1	1			#N/A	#N/A	#N/A	#N/A	#N/A	#N/A	#N/A	#N/A	#N/A	#N/A	#N/A	#N/A
1700024G13Rik	67085	ENSMUSG00000072473	RIKEN cDNA 1700024G13 gene	ENSMUSG00000072473	0	0	0	0	0	0	0	0	0	0	0	0	0	0	0	0	0	0	0	0	1	1	0	1	1	0	1	1	0	1	1			#N/A	#N/A	#N/A	#N/A	#N/A	#N/A	#N/A	#N/A	#N/A	#N/A	#N/A	#N/A
1700024I08Rik	75522	ENSMUSG00000113825	RIKEN cDNA 1700024I08 gene	ENSMUSG00000113825	0	0	0	0	0	0	0	0	0	0	0	0	0	0	0	0	0	0	0	0	1	1	0	1	1	0	1	1	0	1	1			#N/A	#N/A	#N/A	#N/A	#N/A	#N/A	#N/A	#N/A	#N/A	#N/A	#N/A	#N/A
1700024J04Rik	71848	ENSMUSG00000069890	RIKEN cDNA 1700024J04 gene	ENSMUSG00000069890	0	0	0	0	1.12777	0	0	0	0	0	0	0	0	0	0	0	0	0	0.0658446	-0.130262	0.887691	0.979618	0	1	1	-0.152553	0.800899	0.91963	0	1	1			#N/A	#N/A	#N/A	#N/A	#N/A	#N/A	#N/A	#N/A	#N/A	#N/A	#N/A	#N/A
1700024P04Rik	69382	ENSMUSG00000045022	RIKEN cDNA 1700024P04 gene	ENSMUSG00000045022	0	0	0	0	0	0	0	0	0	0	0	0	0	0	0	0	0	0	0	0	1	1	0	1	1	0	1	1	0	1	1			#N/A	#N/A	#N/A	#N/A	#N/A	#N/A	#N/A	#N/A	#N/A	#N/A	#N/A	#N/A
1700024P16Rik	242594	ENSMUSG00000078612	RIKEN cDNA 1700024P16 gene	ENSMUSG00000078612	7.91497	8.52314	7.97192	7.42785	7.61009	7.48224	8.56158	8.57126	7.84308	7.57497	7.17067	7.24103	6.43837	6.87319	6.9919	6.47757	7.67424	6.78465	199.854	-0.969594	1.16e-06	6.83e-06	-0.787075	6.85e-05	0.000525975	-0.717964	0.00145652	0.007646	-1.28102	9.08e-06	5.61e-05			#N/A	#N/A	#N/A	#N/A	#N/A	#N/A	#N/A	#N/A	#N/A	#N/A	#N/A	#N/A
1700025A08Rik	69400	ENSMUSG00000106947	RIKEN cDNA 1700025A08 gene	ENSMUSG00000106947	0	0	0	0	0	0	0	0	0	0	0	0	0	0	0	0	0	0	0	0	1	1	0	1	1	0	1	1	0	1	1			#N/A	#N/A	#N/A	#N/A	#N/A	#N/A	#N/A	#N/A	#N/A	#N/A	#N/A	#N/A
1700025B11Rik	76409	ENSMUSG00000101113	RIKEN cDNA 1700025B11 gene	ENSMUSG00000101113	0	0	0	0	0	0	0	0	0	0	0	0	0	0	1.12447	2.29243	0	0	0.282168	0.526198	0.568369	0.849999	0	1	1	0.132613	0.826478	0.91963	0.701947	0.437189	0.714659			#N/A	#N/A	#N/A	#N/A	#N/A	#N/A	#N/A	#N/A	#N/A	#N/A	#N/A	#N/A
1700025C18Rik	72211	ENSMUSG00000078935	RIKEN cDNA 1700025C18 gene	ENSMUSG00000078935	0	0	0	0	0	0	0	0	0	0	0	0	0	0	0	0	0	0	0	0	1	1	0	1	1	0	1	1	0	1	1			#N/A	#N/A	#N/A	#N/A	#N/A	#N/A	#N/A	#N/A	#N/A	#N/A	#N/A	#N/A
1700025D23Rik	100041739	ENSMUSG00000086760	RIKEN cDNA 1700025D23 gene	ENSMUSG00000086760	0	0	0	0	0	0	0	0	0	0	0	0	0	0	0	0	0	0	0	0	1	1	0	1	1	0	1	1	0	1	1			#N/A	#N/A	#N/A	#N/A	#N/A	#N/A	#N/A	#N/A	#N/A	#N/A	#N/A	#N/A
1700025F22Rik	69416	ENSMUSG00000024728	RIKEN cDNA 1700025F22 gene	ENSMUSG00000024728	0	0	0	0	0	0	0	0	0	0	0	0	0	0	0	0	0	1.03597	0.0583605	0.0641881	0.944519	0.979618	0	1	1	0	1	1	0.18611	0.829637	0.906794			#N/A	#N/A	#N/A	#N/A	#N/A	#N/A	#N/A	#N/A	#N/A	#N/A	#N/A	#N/A
1700025F24Rik	67081	ENSMUSG00000100558	RIKEN cDNA 1700025F24 gene	ENSMUSG00000100558	0	0	0	0	0	0	0	0	0	0	0	0	0	0	0	0	0	0	0	0	1	1	0	1	1	0	1	1	0	1	1			#N/A	#N/A	#N/A	#N/A	#N/A	#N/A	#N/A	#N/A	#N/A	#N/A	#N/A	#N/A
1700025G04Rik	69399	ENSMUSG00000032666	RIKEN cDNA 1700025G04 gene	ENSMUSG00000032666	6.34843	6.73358	6.73767	6.76376	6.12395	6.97312	6.55655	5.81833	7.15182	7.46919	7.79675	7.27599	8.24456	8.1605	7.98622	8.50617	8.15977	8.07642	177.247	1.37624	5.91e-15	8.54e-14	0.862657	6.04e-05	0.000467562	1.44458	5.26e-10	7.59e-09	1.64087	1.52e-09	1.52e-08			#N/A	#N/A	#N/A	#N/A	#N/A	#N/A	#N/A	#N/A	#N/A	#N/A	#N/A	#N/A
1700025H01Rik	75531	ENSMUSG00000101888	RIKEN cDNA 1700025H01 gene	ENSMUSG00000101888	0	0	0	0	0	0	0	0	0	0	0	0.946826	0	0	0	0	0	1.03597	0.109895	0.161413	0.861079	0.979618	0.0365988	0.84725	0.932786	0	1	1	0.18611	0.829637	0.906794			#N/A	#N/A	#N/A	#N/A	#N/A	#N/A	#N/A	#N/A	#N/A	#N/A	#N/A	#N/A
1700025J12Rik	69407	ENSMUSG00000108409	RIKEN cDNA 1700025J12 gene	ENSMUSG00000108409	0	0	0	0	0	0	0	0	0	0	0	0	0	0	0	0	0	0	0	0	1	1	0	1	1	0	1	1	0	1	1			#N/A	#N/A	#N/A	#N/A	#N/A	#N/A	#N/A	#N/A	#N/A	#N/A	#N/A	#N/A
1700025K04Rik	66334	ENSMUSG00000112482	RIKEN cDNA 1700025K04 gene	ENSMUSG00000112482	0	0	0	0	0	0	0	0	0	0	0	0	0	0	0	0	0	0	0	0	1	1	0	1	1	0	1	1	0	1	1			#N/A	#N/A	#N/A	#N/A	#N/A	#N/A	#N/A	#N/A	#N/A	#N/A	#N/A	#N/A
1700025K24Rik	69418	ENSMUSG00000099747	RIKEN cDNA 1700025K24 gene	ENSMUSG00000099747	0	0	0	0	0	0	0	0	0	0	0	0	0	0	0	0	0	0	0	0	1	1	0	1	1	0	1	1	0	1	1			#N/A	#N/A	#N/A	#N/A	#N/A	#N/A	#N/A	#N/A	#N/A	#N/A	#N/A	#N/A
1700025L06Rik	66933	ENSMUSG00000109962	RIKEN cDNA 1700025L06 gene	ENSMUSG00000109962	0	0	0	0	0	0	0	0	0	0	0	0	0	0	0	0	0	0	0	0	1	1	0	1	1	0	1	1	0	1	1			#N/A	#N/A	#N/A	#N/A	#N/A	#N/A	#N/A	#N/A	#N/A	#N/A	#N/A	#N/A
1700025M24Rik	72276	ENSMUSG00000100175	RIKEN cDNA 1700025M24 gene	ENSMUSG00000100175	0	0	0	0	0	0	0	0	0	0	0	0	0	0	0	0	0	0	0	0	1	1	0	1	1	0	1	1	0	1	1			#N/A	#N/A	#N/A	#N/A	#N/A	#N/A	#N/A	#N/A	#N/A	#N/A	#N/A	#N/A
1700025N21Rik	69415	ENSMUSG00000090200	RIKEN cDNA 1700025N21 gene	ENSMUSG00000090200	0	0	0	0	0	0	0	0	0	0	0	0.946826	0	0	0	0	0	0	0.0515348	0.0641881	0.944519	0.979618	0.0365988	0.84725	0.932786	0	1	1	0	1	1			#N/A	#N/A	#N/A	#N/A	#N/A	#N/A	#N/A	#N/A	#N/A	#N/A	#N/A	#N/A
1700025N23Rik	69986	ENSMUSG00000100121	RIKEN cDNA 1700025N23 gene	ENSMUSG00000100121	2.43564	1.02396	1.01187	1.05427	1.75292	0.904265	1.15929	0	0	0	0	2.49522	2.2046	0.932092	2.51623	1.73954	0	2.05362	1.7433	0.577488	0.403915	0.670227	-0.0813385	0.811862	0.932786	0.599127	0.479484	0.807441	0.818314	0.435179	0.712785			#N/A	#N/A	#N/A	#N/A	#N/A	#N/A	#N/A	#N/A	#N/A	#N/A	#N/A	#N/A
1700025O08Rik	69984	ENSMUSG00000028244	RIKEN cDNA 1700025O08 gene	ENSMUSG00000028244	0	0	0	0	0	0	0	0	0	0	0	0	0	0	0	0	0	0	0	0	1	1	0	1	1	0	1	1	0	1	1			#N/A	#N/A	#N/A	#N/A	#N/A	#N/A	#N/A	#N/A	#N/A	#N/A	#N/A	#N/A
1700026D08Rik	75556	ENSMUSG00000011154	RIKEN cDNA 1700026D08 gene	ENSMUSG00000011154	0	0	0	0	0	0.904265	0	0	0	0	0	0	0.927792	0.932092	0	0	0	0	0.149	0.0696623	0.941104	0.979618	0	1	1	0.151015	0.81887	0.91963	0	1	1			#N/A	#N/A	#N/A	#N/A	#N/A	#N/A	#N/A	#N/A	#N/A	#N/A	#N/A	#N/A
1700026D11Rik	70371	ENSMUSG00000086379	RIKEN cDNA 1700026D11 gene	ENSMUSG00000086379	0	0	0	0	0	0	0	0	0	0	0	0	0	0	0	2.29243	0	0	0.216601	0.453087	0.623265	0.902453	0	1	1	0	1	1	0.701947	0.437189	0.714659			#N/A	#N/A	#N/A	#N/A	#N/A	#N/A	#N/A	#N/A	#N/A	#N/A	#N/A	#N/A
1700026F02Rik	69419	ENSMUSG00000101854	RIKEN cDNA 1700026F02 gene	ENSMUSG00000101854	0	0	0	0	0	0	0	0	0	0	0	0	0	0	0	0	0	0	0	0	1	1	0	1	1	0	1	1	0	1	1			#N/A	#N/A	#N/A	#N/A	#N/A	#N/A	#N/A	#N/A	#N/A	#N/A	#N/A	#N/A
1700026J12Rik	73255	ENSMUSG00000073976	RIKEN cDNA 1700026J12 gene	ENSMUSG00000073976	0	0	0	0	0	0	0	0	0	0	0	0	0	0	0	0	0	0	0	0	1	1	0	1	1	0	1	1	0	1	1			#N/A	#N/A	#N/A	#N/A	#N/A	#N/A	#N/A	#N/A	#N/A	#N/A	#N/A	#N/A
1700026J14Rik	69432	ENSMUSG00000097716	RIKEN cDNA 1700026J14 gene	ENSMUSG00000097716	0	0	0	0	0	0	0.693087	0	1.22947	0	0	0	0	0	0	0	0	0	0.108975	-0.227486	0.80519	0.979618	0	1	1	0	1	1	-0.408522	0.637305	0.877598			#N/A	#N/A	#N/A	#N/A	#N/A	#N/A	#N/A	#N/A	#N/A	#N/A	#N/A	#N/A
1700026L06Rik	69987	ENSMUSG00000026809	RIKEN cDNA 1700026L06 gene	ENSMUSG00000026809	0	1.61683	0	0	1.75292	1.45585	0	0	0	0	0.925875	2.90562	2.2046	1.49369	2.78682	3.00322	3.5207	3.23326	2.82219	2.40717	0.000748533	0.00283664	0.235287	0.453204	0.805515	0.792244	0.349007	0.680327	3.54741	0.000391519	0.00182987			#N/A	#N/A	#N/A	#N/A	#N/A	#N/A	#N/A	#N/A	#N/A	#N/A	#N/A	#N/A
1700026N04Rik	72271	ENSMUSG00000114681	RIKEN cDNA 1700026N04 gene	ENSMUSG00000114681	0	1.02396	1.60077	1.65687	2.52125	1.45585	1.15929	1.15816	0	0.972923	3.03539	0	0.927792	2.46994	0	0	1.63014	1.03597	1.71773	0.216084	0.764129	0.979618	0.234898	0.493655	0.842172	-0.322912	0.704144	0.91963	0.116248	0.911918	0.95713			#N/A	#N/A	#N/A	#N/A	#N/A	#N/A	#N/A	#N/A	#N/A	#N/A	#N/A	#N/A
1700027A07Rik	69996	ENSMUSG00000084864	RIKEN cDNA 1700027A07 gene	ENSMUSG00000084864	0	0	0	0	0	0	0	0	0	0	0	0	0	0	0	0	0	0	0	0	1	1	0	1	1	0	1	1	0	1	1			#N/A	#N/A	#N/A	#N/A	#N/A	#N/A	#N/A	#N/A	#N/A	#N/A	#N/A	#N/A
1700027A15Rik	69449	ENSMUSG00000101968	RIKEN cDNA 1700027A15 gene	ENSMUSG00000101968	0	2.0358	0	0	1.12777	0.904265	0.693087	0	1.22947	2.27836	0.925875	0	3.32533	1.49369	1.74865	0.831685	1.03402	0	1.49431	1.2087	0.119554	0.255458	0.0745016	0.802433	0.932786	1.337	0.115682	0.312625	-0.0188525	0.985262	0.994633			#N/A	#N/A	#N/A	#N/A	#N/A	#N/A	#N/A	#N/A	#N/A	#N/A	#N/A	#N/A
1700027F06Rik	72268	ENSMUSG00000107737	RIKEN cDNA 1700027F06 gene	ENSMUSG00000107737	0	0	0	0	0	0	0	0	0	0	0	0	0	0	0	0	0	0	0	0	1	1	0	1	1	0	1	1	0	1	1			#N/A	#N/A	#N/A	#N/A	#N/A	#N/A	#N/A	#N/A	#N/A	#N/A	#N/A	#N/A
1700027F09Rik	69999	ENSMUSG00000100911	RIKEN cDNA 1700027F09 gene	ENSMUSG00000100911	0	0	0	0	0	0	0	0	0	0	0	0	0	0	0	0	0	1.03597	0.0583605	0.0641881	0.944519	0.979618	0	1	1	0	1	1	0.18611	0.829637	0.906794			#N/A	#N/A	#N/A	#N/A	#N/A	#N/A	#N/A	#N/A	#N/A	#N/A	#N/A	#N/A
1700027H10Rik	72274	ENSMUSG00000100799	RIKEN cDNA 1700027H10 gene	ENSMUSG00000100799	0	0	0	0	0	0	0	0	0	0	0	0	0	0	0	0	0	0	0	0	1	1	0	1	1	0	1	1	0	1	1			#N/A	#N/A	#N/A	#N/A	#N/A	#N/A	#N/A	#N/A	#N/A	#N/A	#N/A	#N/A
1700027I24Rik	75567	ENSMUSG00000098304	RIKEN cDNA 1700027I24 gene	ENSMUSG00000098304	0	1.02396	1.01187	0	0	1.45585	1.15929	0	1.22947	0	0.925875	0	0	0	1.12447	0	0	1.03597	0.527891	-0.804703	0.371373	0.629973	-0.0735389	0.739525	0.932786	-0.134972	0.827849	0.91963	-0.42346	0.668385	0.885125			#N/A	#N/A	#N/A	#N/A	#N/A	#N/A	#N/A	#N/A	#N/A	#N/A	#N/A	#N/A
1700027J07Rik	69443	ENSMUSG00000111422	RIKEN cDNA 1700027J07 gene	ENSMUSG00000111422	1.68033	2.36008	1.60077	1.65687	1.75292	0.904265	3.26819	3.26635	1.22947	1.54875	3.32169	2.49522	6.34537	5.41852	5.40285	6.51495	5.31345	6.1575	22.8289	3.23262	4.05e-09	3.22e-08	0.327213	0.452151	0.804457	4.14118	5.95e-12	1.07e-10	3.13442	1.07e-09	1.09e-08			#N/A	#N/A	#N/A	#N/A	#N/A	#N/A	#N/A	#N/A	#N/A	#N/A	#N/A	#N/A
1700028B04Rik	70001	ENSMUSG00000099417	NADH dehydrogenase (ubiquinone) 1 beta subcomplex 8 pseudogene	ENSMUSG00000099417	0	0	0	0	0	0	0	0	0	0	0	0	0	0	0	0	1.03402	0	0.0582066	0.0641881	0.944519	0.979618	0	1	1	0	1	1	0.18611	0.829637	0.906794			#N/A	#N/A	#N/A	#N/A	#N/A	#N/A	#N/A	#N/A	#N/A	#N/A	#N/A	#N/A
1700028D13Rik	75569	ENSMUSG00000101683	RIKEN cDNA 1700028D13 gene	ENSMUSG00000101683	0	0	0	0	0	0	0	0	0	0	0	0	0	0	0	0	0	0	0	0	1	1	0	1	1	0	1	1	0	1	1			#N/A	#N/A	#N/A	#N/A	#N/A	#N/A	#N/A	#N/A	#N/A	#N/A	#N/A	#N/A
1700028E10Rik	625175	ENSMUSG00000097321	RIKEN cDNA 1700028E10 gene	ENSMUSG00000097321	5.78196	6.09122	5.85613	6.27506	6.50899	5.91333	6.44863	6.05053	5.62682	6.37224	6.27587	5.25191	6.46808	6.95993	6.14227	6.65549	6.65153	6.8778	77.5546	0.383747	0.0402923	0.101614	0.115275	0.706387	0.932786	0.313547	0.306305	0.625868	0.622165	0.0277234	0.0809924			#N/A	#N/A	#N/A	#N/A	#N/A	#N/A	#N/A	#N/A	#N/A	#N/A	#N/A	#N/A
1700028I16Rik	70003	ENSMUSG00000056821	RIKEN cDNA 1700028I16 gene	ENSMUSG00000056821	0	0	0	0	0	0	0	0	0	0	0	0	2.2046	1.8969	0	2.69116	1.03402	0	0.713313	1.64173	0.100673	0.221258	0	1	1	0.937745	0.208309	0.482047	1.33053	0.192757	0.399945			#N/A	#N/A	#N/A	#N/A	#N/A	#N/A	#N/A	#N/A	#N/A	#N/A	#N/A	#N/A
1700028J19Rik	70004	ENSMUSG00000038782	RIKEN cDNA 1700028J19 gene	ENSMUSG00000038782	3.29574	1.61683	2.82765	3.90656	4.13692	3.98341	4.41633	2.83968	3.71185	4.03607	4.60856	4.42006	2.68126	4.39073	4.98576	4.93692	6.02039	4.59161	18.4969	1.13546	0.00264114	0.00896237	1.10135	0.0118615	0.0523948	0.251013	0.670679	0.919248	1.43265	0.00840728	0.0287155			#N/A	#N/A	#N/A	#N/A	#N/A	#N/A	#N/A	#N/A	#N/A	#N/A	#N/A	#N/A
1700028K03Rik	76421	ENSMUSG00000089798	RIKEN cDNA 1700028K03 gene	ENSMUSG00000089798	1.68033	1.61683	0	1.05427	0	0.904265	2.56898	1.79221	1.88347	1.54875	1.48526	3.48593	1.48786	2.87898	3.21125	2.04231	2.86519	1.63272	3.23141	1.17591	0.0351555	0.0901436	0.443819	0.270436	0.608162	1.60752	0.0566007	0.177608	0.106673	0.905216	0.953146			#N/A	#N/A	#N/A	#N/A	#N/A	#N/A	#N/A	#N/A	#N/A	#N/A	#N/A	#N/A
1700028M03Rik	69460	ENSMUSG00000101334	RIKEN cDNA 1700028M03 gene	ENSMUSG00000101334	0	0	0	0	0	0	0	0	0	0	0	0	0	0	0	0	1.03402	0	0.0582066	0.0641881	0.944519	0.979618	0	1	1	0	1	1	0.18611	0.829637	0.906794			#N/A	#N/A	#N/A	#N/A	#N/A	#N/A	#N/A	#N/A	#N/A	#N/A	#N/A	#N/A
1700028N14Rik	73280	ENSMUSG00000078635	RIKEN cDNA 1700028N14 gene	ENSMUSG00000078635	2.70322	3.36478	3.34323	3.55663	3.21667	4.20413	3.26819	1.79221	3.3804	4.03607	4.02655	3.22476	5.76127	4.90964	5.36203	6.16909	5.35097	6.06998	23.2998	1.97493	1.65e-07	1.08e-06	0.425232	0.333994	0.688447	1.57488	0.00103648	0.00564003	2.89576	4.1e-09	3.91e-08			#N/A	#N/A	#N/A	#N/A	#N/A	#N/A	#N/A	#N/A	#N/A	#N/A	#N/A	#N/A
1700028P14Rik	67483	ENSMUSG00000033053	RIKEN cDNA 1700028P14 gene	ENSMUSG00000033053	0	0	0	0	0	0	0	0	0	0	0	0	0	0	0	0	0	0	0	0	1	1	0	1	1	0	1	1	0	1	1			#N/A	#N/A	#N/A	#N/A	#N/A	#N/A	#N/A	#N/A	#N/A	#N/A	#N/A	#N/A
1700028P15Rik	75655	ENSMUSG00000086823	RIKEN cDNA 1700028P15 gene	ENSMUSG00000086823	0	0	0	0	0	0	0	0	0	0	0	0	0	0	0	0	0	0	0	0	1	1	0	1	1	0	1	1	0	1	1			#N/A	#N/A	#N/A	#N/A	#N/A	#N/A	#N/A	#N/A	#N/A	#N/A	#N/A	#N/A
1700029B22Rik	69495	ENSMUSG00000100759	RIKEN cDNA 1700029B22 gene	ENSMUSG00000100759	0	0	0	0	0	0	0	0	0	0	0	0	0	0	0	0	0	0	0	0	1	1	0	1	1	0	1	1	0	1	1			#N/A	#N/A	#N/A	#N/A	#N/A	#N/A	#N/A	#N/A	#N/A	#N/A	#N/A	#N/A
1700029B24Rik	72283	ENSMUSG00000102834	RIKEN cDNA 1700029B24 gene	ENSMUSG00000102834	0	0	0	0	0	0	0	0	0	0	0	0	0	0	0	0	0	0	0	0	1	1	0	1	1	0	1	1	0	1	1			#N/A	#N/A	#N/A	#N/A	#N/A	#N/A	#N/A	#N/A	#N/A	#N/A	#N/A	#N/A
1700029E06Rik	72250	ENSMUSG00000100557	RIKEN cDNA 1700029E06 gene	ENSMUSG00000100557	0	0	0	0	0	0	0	0	0	0	0	0	0	0	0	0	0	0	0	0	1	1	0	1	1	0	1	1	0	1	1			#N/A	#N/A	#N/A	#N/A	#N/A	#N/A	#N/A	#N/A	#N/A	#N/A	#N/A	#N/A
1700029F12Rik	66479	ENSMUSG00000052075	RIKEN cDNA 1700029F12 gene	ENSMUSG00000052075	0	0	0	0	0	0	0	0	0	0	0	0	0.927792	0	0	0	0	0	0.0501313	0.0641881	0.944519	0.979618	0	1	1	0.132613	0.826478	0.91963	0	1	1			#N/A	#N/A	#N/A	#N/A	#N/A	#N/A	#N/A	#N/A	#N/A	#N/A	#N/A	#N/A
1700029H14Rik	66501	ENSMUSG00000031452	RIKEN cDNA 1700029H14 gene	ENSMUSG00000031452	0	1.61683	0	0	1.12777	0	0	0	0	0	0.925875	0.946826	3.56418	1.49369	1.74865	2.29243	2.86519	1.03597	1.74001	2.40321	0.0032065	0.0106786	-0.0139769	0.954077	0.979692	1.64181	0.0537493	0.170504	2.22474	0.035356	0.0999526			#N/A	#N/A	#N/A	#N/A	#N/A	#N/A	#N/A	#N/A	#N/A	#N/A	#N/A	#N/A
1700029I15Rik	75641	ENSMUSG00000044916	RIKEN cDNA 1700029I15 gene	ENSMUSG00000044916	5.89319	5.82805	5.72364	5.59613	5.96879	5.56054	5.52425	6.10318	5.84503	6.09586	5.80452	5.70098	5.98329	4.95258	6.0164	5.60186	5.4232	5.92785	53.8417	-0.0283569	0.850466	0.979618	0.0546088	0.844367	0.932786	0.00535698	0.988523	0.994324	-0.163831	0.618695	0.875863			#N/A	#N/A	#N/A	#N/A	#N/A	#N/A	#N/A	#N/A	#N/A	#N/A	#N/A	#N/A
1700029J03Rik	72264	ENSMUSG00000099968	RIKEN cDNA 1700029J03 gene	ENSMUSG00000099968	0	0	0	0	0	0	0	0	0	0	0	0	0	0	0	0	0	0	0	0	1	1	0	1	1	0	1	1	0	1	1			#N/A	#N/A	#N/A	#N/A	#N/A	#N/A	#N/A	#N/A	#N/A	#N/A	#N/A	#N/A
1700029J07Rik	69479	ENSMUSG00000071103	RIKEN cDNA 1700029J07 gene	ENSMUSG00000071103	5.89319	6.48994	5.7781	6.03562	6.04846	6.1442	6.67448	6.42608	6.22813	6.24981	6.52173	6.02251	7.06229	6.38598	6.36518	6.81386	6.62114	6.78465	83.65	0.347569	0.0250907	0.067066	0.172607	0.533568	0.870915	0.557285	0.0586488	0.182767	0.273987	0.267914	0.510335			#N/A	#N/A	#N/A	#N/A	#N/A	#N/A	#N/A	#N/A	#N/A	#N/A	#N/A	#N/A
1700029M03Rik	69476	ENSMUSG00000101189	RIKEN cDNA 1700029M03 gene	ENSMUSG00000101189	0	0	0	0	0	0	0	0	0	0	0	0	0	0	0	0	0	0	0	0	1	1	0	1	1	0	1	1	0	1	1			#N/A	#N/A	#N/A	#N/A	#N/A	#N/A	#N/A	#N/A	#N/A	#N/A	#N/A	#N/A
1700029M20Rik	73937	ENSMUSG00000086788	RIKEN cDNA 1700029M20 gene	ENSMUSG00000086788	0	0	0	0	0	0	0	0	0	0	0	0	0	0	0	0	0	1.03597	0.0583605	0.0641881	0.944519	0.979618	0	1	1	0	1	1	0.18611	0.829637	0.906794			#N/A	#N/A	#N/A	#N/A	#N/A	#N/A	#N/A	#N/A	#N/A	#N/A	#N/A	#N/A
1700029N11Rik	69491	ENSMUSG00000098144	RIKEN cDNA 1700029N11 gene	ENSMUSG00000098144	0	0	0	0	0	0	0.693087	0	0	0	0	0	0	0	0	0	0	0	0.0342633	-0.130262	0.887691	0.979618	0	1	1	0	1	1	-0.221635	0.797767	0.906794			#N/A	#N/A	#N/A	#N/A	#N/A	#N/A	#N/A	#N/A	#N/A	#N/A	#N/A	#N/A
1700029P11Rik	66346	ENSMUSG00000061633	RIKEN cDNA 1700029P11 gene	ENSMUSG00000061633	0	0	0	0	0	0	0	0	0	0.972923	1.48526	0.946826	0.927792	0.932092	2.78682	1.35588	1.63014	2.05362	1.01156	2.69829	0.000880815	0.00329001	0.232223	0.334408	0.688447	1.2163	0.125459	0.333028	1.60992	0.125843	0.286232			#N/A	#N/A	#N/A	#N/A	#N/A	#N/A	#N/A	#N/A	#N/A	#N/A	#N/A	#N/A
1700030A11Rik	74179	ENSMUSG00000085333	RIKEN cDNA 1700030A11 gene	ENSMUSG00000085333	0	0	0	0	0	0	0	0	0	0	0	0	0	0	0	0	0	0	0	0	1	1	0	1	1	0	1	1	0	1	1			#N/A	#N/A	#N/A	#N/A	#N/A	#N/A	#N/A	#N/A	#N/A	#N/A	#N/A	#N/A
1700030C10Rik	69513	ENSMUSG00000091071	RIKEN cDNA 1700030C10 gene	ENSMUSG00000091071	2.10686	2.36008	1.01187	3.09367	3.68392	4.06079	4.61094	5.33682	2.33182	0	0	0	0	0	0	0	0	0	6.1345	-5.03007	8.71e-11	8.34e-10	-0.487016	0.127849	0.361901	-3.28212	7.5e-05	0.000518059	-4.73407	6.75e-07	4.95e-06			#N/A	#N/A	#N/A	#N/A	#N/A	#N/A	#N/A	#N/A	#N/A	#N/A	#N/A	#N/A
1700030C12Rik	72246	ENSMUSG00000086459	RIKEN cDNA 1700030C12 gene	ENSMUSG00000086459	0	1.02396	0	0	0	0	0	0	0	0.972923	0	0	0	1.49369	0	0	1.03402	0	0.270006	0.404253	0.686599	0.956324	-0.00818398	0.965642	0.979692	0.275195	0.649165	0.902591	0.18611	0.829637	0.906794			#N/A	#N/A	#N/A	#N/A	#N/A	#N/A	#N/A	#N/A	#N/A	#N/A	#N/A	#N/A
1700030C14Rik	75662	ENSMUSG00000087148	RIKEN cDNA 1700030C14 gene	ENSMUSG00000087148	0	0	0	0	0	0	0	0	0	0	0	0	0	0	0	0	0	0	0	0	1	1	0	1	1	0	1	1	0	1	1			#N/A	#N/A	#N/A	#N/A	#N/A	#N/A	#N/A	#N/A	#N/A	#N/A	#N/A	#N/A
1700030E10Rik	69515	ENSMUSG00000112619	RIKEN cDNA 1700030E10 gene	ENSMUSG00000112619	0	0	0	0	0	0	0	0	0	0	0	0	0	0	0	0	1.03402	0	0.0582066	0.0641881	0.944519	0.979618	0	1	1	0	1	1	0.18611	0.829637	0.906794			#N/A	#N/A	#N/A	#N/A	#N/A	#N/A	#N/A	#N/A	#N/A	#N/A	#N/A	#N/A
1700030F04Rik	72263	ENSMUSG00000099869	RIKEN cDNA 1700030F04 gene	ENSMUSG00000099869	0	0	0	0	0	0	0.693087	1.79221	0	0	0	0	0	0	1.12447	0	0	1.63272	0.35341	-0.0455221	0.963809	0.979618	0	1	1	0.132613	0.826478	0.91963	-0.213721	0.834962	0.910027			#N/A	#N/A	#N/A	#N/A	#N/A	#N/A	#N/A	#N/A	#N/A	#N/A	#N/A	#N/A
1700030F18Rik	72277	ENSMUSG00000045350	RIKEN cDNA 1700030F18 gene	ENSMUSG00000045350	1.07211	3.04168	1.60077	2.08065	2.52125	1.45585	2.23279	2.23118	1.88347	2.53955	1.88733	1.51362	2.87116	2.46994	2.78682	1.73954	2.37598	2.05362	3.66542	0.221586	0.613758	0.893621	-0.0496622	0.906236	0.968123	0.570194	0.461413	0.789808	-0.0629521	0.944212	0.979105			#N/A	#N/A	#N/A	#N/A	#N/A	#N/A	#N/A	#N/A	#N/A	#N/A	#N/A	#N/A
1700030I03Rik	69503	ENSMUSG00000103387	RIKEN cDNA 1700030I03 gene	ENSMUSG00000103387	1.07211	0	1.01187	0	0	0	0	1.15816	0	0.972923	1.48526	1.51362	0.927792	0	1.12447	0	1.63014	1.03597	0.733167	1.18901	0.153574	0.313753	0.17066	0.60297	0.913157	0.275195	0.649165	0.902591	0.456324	0.650951	0.877598			#N/A	#N/A	#N/A	#N/A	#N/A	#N/A	#N/A	#N/A	#N/A	#N/A	#N/A	#N/A
1700030J22Rik	69528	ENSMUSG00000031847	RIKEN cDNA 1700030J22 gene	ENSMUSG00000031847	4.03871	3.21226	3.34323	3.55663	3.21667	3.28035	3.17275	3.26635	1.88347	3.12143	3.44602	3.48593	3.8615	3.33348	4.54992	3.47728	3.22986	3.87345	10.2767	0.360651	0.21325	0.40927	-0.143498	0.744415	0.932786	0.584873	0.329	0.653587	0.615248	0.376108	0.648772			#N/A	#N/A	#N/A	#N/A	#N/A	#N/A	#N/A	#N/A	#N/A	#N/A	#N/A	#N/A
1700030K09Rik	72254	ENSMUSG00000052794	RIKEN cDNA 1700030K09 gene	ENSMUSG00000052794	6.72436	6.89262	6.8308	7.18262	7.33094	7.0605	6.76725	6.92729	6.88262	6.57525	6.79155	6.73808	7.8858	7.53397	7.34598	7.92781	7.62915	7.87165	148.994	0.482294	0.00773444	0.0236462	-0.107291	0.613863	0.918164	0.412024	0.0586504	0.182767	0.959909	1.09e-06	7.76e-06			#N/A	#N/A	#N/A	#N/A	#N/A	#N/A	#N/A	#N/A	#N/A	#N/A	#N/A	#N/A
1700030L20Rik	70055	ENSMUSG00000099508	RIKEN cDNA 1700030L20 gene	ENSMUSG00000099508	0	0	0	0	0	0	0	0	0	0	0	0	0	0	0	0	0	0	0	0	1	1	0	1	1	0	1	1	0	1	1			#N/A	#N/A	#N/A	#N/A	#N/A	#N/A	#N/A	#N/A	#N/A	#N/A	#N/A	#N/A
1700030L22Rik	75576	ENSMUSG00000113179	RIKEN cDNA 1700030L22 gene	ENSMUSG00000113179	0	0	0	0	0	0	0	0	0	0	0	0	0	0	0	0	0	0	0	0	1	1	0	1	1	0	1	1	0	1	1			#N/A	#N/A	#N/A	#N/A	#N/A	#N/A	#N/A	#N/A	#N/A	#N/A	#N/A	#N/A
1700030M09Rik	72259	ENSMUSG00000097424	RIKEN cDNA 1700030M09 gene	ENSMUSG00000097424	0	0	0	0	0	0.904265	0	0	0	0	0	0	0	0	0	0	0	0	0.0484217	-0.130262	0.887691	0.979618	0	1	1	-0.152553	0.800899	0.91963	0	1	1			#N/A	#N/A	#N/A	#N/A	#N/A	#N/A	#N/A	#N/A	#N/A	#N/A	#N/A	#N/A
1700030N03Rik	70011	ENSMUSG00000100969	RIKEN cDNA 1700030N03 gene	ENSMUSG00000100969	0	0	0	0	0	0	0	0	0	0	0	0	0	0	0	0	0	0	0	0	1	1	0	1	1	0	1	1	0	1	1			#N/A	#N/A	#N/A	#N/A	#N/A	#N/A	#N/A	#N/A	#N/A	#N/A	#N/A	#N/A
1700030N18Rik	70016	ENSMUSG00000106800	RIKEN cDNA 1700030N18 gene	ENSMUSG00000106800	0	0	0	0	0	0	0	0	0	0	0	0	0	0	0	0	0	0	0	0	1	1	0	1	1	0	1	1	0	1	1			#N/A	#N/A	#N/A	#N/A	#N/A	#N/A	#N/A	#N/A	#N/A	#N/A	#N/A	#N/A
1700030O20Rik	72286	ENSMUSG00000100198	RIKEN cDNA 1700030O20 gene	ENSMUSG00000100198	0	0	0	0	0	0	0	0	0	0	0	0	0.927792	0.932092	0	0	0	0	0.100578	0.161413	0.861079	0.979618	0	1	1	0.275195	0.649165	0.902591	0	1	1			#N/A	#N/A	#N/A	#N/A	#N/A	#N/A	#N/A	#N/A	#N/A	#N/A	#N/A	#N/A
1700031A10Rik	73286	ENSMUSG00000092239	RIKEN cDNA 1700031A10 gene	ENSMUSG00000092239	0	0	0	0	0	0	0	0	0	0	0	0	0	0	0	0	0	0	0	0	1	1	0	1	1	0	1	1	0	1	1			#N/A	#N/A	#N/A	#N/A	#N/A	#N/A	#N/A	#N/A	#N/A	#N/A	#N/A	#N/A
1700031F05Rik	73300	ENSMUSG00000032894	RIKEN cDNA 1700031F05 gene	ENSMUSG00000032894	0	0	0	0	0	0	0	0	0	0	0	0	0	0	0	0	0	0	0	0	1	1	0	1	1	0	1	1	0	1	1			#N/A	#N/A	#N/A	#N/A	#N/A	#N/A	#N/A	#N/A	#N/A	#N/A	#N/A	#N/A
1700031F10Rik	73317	ENSMUSG00000047046	RIKEN cDNA 1700031F10 gene	ENSMUSG00000047046	0	0	0	0	0	0	0	0	0	0.972923	0	0	0	0	0	0	0	0	0.0534897	0.0641881	0.944519	0.979618	0.0365988	0.84725	0.932786	0	1	1	0	1	1			#N/A	#N/A	#N/A	#N/A	#N/A	#N/A	#N/A	#N/A	#N/A	#N/A	#N/A	#N/A
1700031L13Rik	67327	ENSMUSG00000099863	RIKEN cDNA 1700031L13 gene	ENSMUSG00000099863	0	0	0	0	0	0	0	0	0	0	0	0	0	0	0	0	0	0	0	0	1	1	0	1	1	0	1	1	0	1	1			#N/A	#N/A	#N/A	#N/A	#N/A	#N/A	#N/A	#N/A	#N/A	#N/A	#N/A	#N/A
1700031M16Rik	73302	ENSMUSG00000099353	RIKEN cDNA 1700031M16 gene	ENSMUSG00000099353	0	0	0	0	0	0	0	0	0	0	0	0	0	0	0	0	0	0	0	0	1	1	0	1	1	0	1	1	0	1	1			#N/A	#N/A	#N/A	#N/A	#N/A	#N/A	#N/A	#N/A	#N/A	#N/A	#N/A	#N/A
1700031P21Rik	73278	ENSMUSG00000100315	RIKEN cDNA 1700031P21 gene	ENSMUSG00000100315	0	0	0	0	0	0	0	0	0	0	0	0	0	0	0	0	0	0	0	0	1	1	0	1	1	0	1	1	0	1	1			#N/A	#N/A	#N/A	#N/A	#N/A	#N/A	#N/A	#N/A	#N/A	#N/A	#N/A	#N/A
1700034B16Rik	73282	ENSMUSG00000097302	RIKEN cDNA 1700034B16 gene	ENSMUSG00000097302	0	0	0	0	0	0	0	0	0	0	0	0	0	0	0	0	0	0	0	0	1	1	0	1	1	0	1	1	0	1	1			#N/A	#N/A	#N/A	#N/A	#N/A	#N/A	#N/A	#N/A	#N/A	#N/A	#N/A	#N/A
1700034E13Rik	78414	ENSMUSG00000024532	RIKEN cDNA 1700034E13 gene	ENSMUSG00000024532	0	0	0	0	0	0	0	0	0	0	0	0	0	0	0	0	0	0	0	0	1	1	0	1	1	0	1	1	0	1	1			#N/A	#N/A	#N/A	#N/A	#N/A	#N/A	#N/A	#N/A	#N/A	#N/A	#N/A	#N/A
1700034G24Rik	67325	ENSMUSG00000097962	RIKEN cDNA 1700034G24 gene	ENSMUSG00000097962	0	0	0	0	0	0	0	0	0	0	0	0	0	0	0	0	0	0	0	0	1	1	0	1	1	0	1	1	0	1	1			#N/A	#N/A	#N/A	#N/A	#N/A	#N/A	#N/A	#N/A	#N/A	#N/A	#N/A	#N/A
1700034H15Rik	98736	ENSMUSG00000055833	RIKEN cDNA 1700034H15 gene	ENSMUSG00000055833	1.07211	2.0358	2.34088	1.05427	3.21667	2.42168	2.23279	1.79221	1.88347	0.972923	1.88733	2.90562	2.2046	0	2.1829	2.50553	0	2.37905	3.16889	-0.214959	0.684655	0.954817	0.0903587	0.828359	0.932786	-0.552915	0.509638	0.835082	0.00195913	0.998387	0.999023			#N/A	#N/A	#N/A	#N/A	#N/A	#N/A	#N/A	#N/A	#N/A	#N/A	#N/A	#N/A
1700034I23Rik	73297	ENSMUSG00000074619	FUN14 domain containing 2 pseudogene	ENSMUSG00000074619	0	0	0	0	0	0	0	0	0	0	0	0	0	0	0	0	0	0	0	0	1	1	0	1	1	0	1	1	0	1	1			#N/A	#N/A	#N/A	#N/A	#N/A	#N/A	#N/A	#N/A	#N/A	#N/A	#N/A	#N/A
1700034J04Rik	73304	ENSMUSG00000103287	RIKEN cDNA 1700034J04 gene	ENSMUSG00000103287	2.10686	0	0	0	1.12777	0.904265	0.693087	2.56728	0	0.972923	0	0.946826	0	0	0	0	0	0	0.711022	-1.46699	0.115336	0.247818	-0.0743515	0.778477	0.932786	-0.295136	0.625631	0.902591	-1.21564	0.224368	0.448556			#N/A	#N/A	#N/A	#N/A	#N/A	#N/A	#N/A	#N/A	#N/A	#N/A	#N/A	#N/A
1700034J05Rik	73344	ENSMUSG00000040163	RIKEN cDNA 1700034J05 gene	ENSMUSG00000040163	0	0	0	0	0	0	0	0	0	0	0	0	0	0	0	0	0	0	0	0	1	1	0	1	1	0	1	1	0	1	1			#N/A	#N/A	#N/A	#N/A	#N/A	#N/A	#N/A	#N/A	#N/A	#N/A	#N/A	#N/A
1700034K08Rik	78349	ENSMUSG00000100294	RIKEN cDNA 1700034K08 gene	ENSMUSG00000100294	0	0	0	0	0	0	0	0	0	0	0	0	0	0	0	0	0	0	0	0	1	1	0	1	1	0	1	1	0	1	1			#N/A	#N/A	#N/A	#N/A	#N/A	#N/A	#N/A	#N/A	#N/A	#N/A	#N/A	#N/A
1700034O15Rik	76606	ENSMUSG00000029867	RIKEN cDNA 1700034O15 gene	ENSMUSG00000029867	0	0	0	0	0	0	0	0	0	0	0	0	0	0	0	0	0	0	0	0	1	1	0	1	1	0	1	1	0	1	1			#N/A	#N/A	#N/A	#N/A	#N/A	#N/A	#N/A	#N/A	#N/A	#N/A	#N/A	#N/A
1700034P13Rik	73331	ENSMUSG00000097893	RIKEN cDNA 1700034P13 gene	ENSMUSG00000097893	1.07211	2.36008	2.34088	2.4078	2.18764	0	0.693087	1.79221	1.22947	3.94881	1.48526	3.48593	3.03895	3.57246	3.92245	4.18228	3.64673	3.52418	6.63879	2.11065	3.39e-06	1.87e-05	0.60523	0.173293	0.449937	1.47971	0.0523237	0.166785	2.63657	0.00120316	0.00506606			#N/A	#N/A	#N/A	#N/A	#N/A	#N/A	#N/A	#N/A	#N/A	#N/A	#N/A	#N/A
1700036A12Rik	100040447	ENSMUSG00000095956	RIKEN cDNA 1700036A12 gene	ENSMUSG00000095956	1.07211	0	1.01187	0	0	0.904265	0.693087	0	0	0	0	0	0	0	0	0	0	1.63272	0.31713	-0.405019	0.68422	0.954333	-0.0977495	0.606917	0.913157	-0.152553	0.800899	0.91963	0.252468	0.777724	0.906794			#N/A	#N/A	#N/A	#N/A	#N/A	#N/A	#N/A	#N/A	#N/A	#N/A	#N/A	#N/A
1700036G14Rik	73283	ENSMUSG00000099995	RIKEN cDNA 1700036G14 gene	ENSMUSG00000099995	0	0	0	0	0	0	0	0	0	0	0	0	0	0	0	0	0	0	0	0	1	1	0	1	1	0	1	1	0	1	1			#N/A	#N/A	#N/A	#N/A	#N/A	#N/A	#N/A	#N/A	#N/A	#N/A	#N/A	#N/A
1700036O09Rik	73262	ENSMUSG00000086185	RIKEN cDNA 1700036O09 gene	ENSMUSG00000086185	0	0	0	0	0	0	0	0	0	0	0	0	0	0	0	0	0	0	0	0	1	1	0	1	1	0	1	1	0	1	1			#N/A	#N/A	#N/A	#N/A	#N/A	#N/A	#N/A	#N/A	#N/A	#N/A	#N/A	#N/A
1700037C06Rik	74263	ENSMUSG00000085542	RIKEN cDNA 1700037C06 gene	ENSMUSG00000085542	0	0	0	0	0	0	0	0	0	0	0	0	0	0	0	0	0	0	0	0	1	1	0	1	1	0	1	1	0	1	1			#N/A	#N/A	#N/A	#N/A	#N/A	#N/A	#N/A	#N/A	#N/A	#N/A	#N/A	#N/A
1700037C18Rik	73261	ENSMUSG00000005983	RIKEN cDNA 1700037C18 gene	ENSMUSG00000005983	6.76879	6.94196	6.44964	6.81983	6.98449	6.69833	7.04165	6.80549	5.91101	7.13554	7.18858	7.03197	7.00263	7.12856	6.59392	6.69945	6.52594	7.11493	114.746	0.2041	0.137367	0.28637	0.366834	0.0836941	0.262198	0.0935026	0.701297	0.91963	0.121537	0.690636	0.90255			#N/A	#N/A	#N/A	#N/A	#N/A	#N/A	#N/A	#N/A	#N/A	#N/A	#N/A	#N/A
1700037F03Rik	67316	ENSMUSG00000114125	RIKEN cDNA 1700037F03 gene	ENSMUSG00000114125	3.12393	2.62468	1.60077	2.4078	3.38979	1.45585	2.41066	3.26635	2.94935	3.27282	3.03539	2.71496	1.89029	3.0469	2.51623	2.50553	3.86991	1.03597	5.86579	0.172198	0.676498	0.947771	0.24954	0.579452	0.910368	-0.0384029	0.960508	0.99305	-0.00639654	0.99378	0.995783			#N/A	#N/A	#N/A	#N/A	#N/A	#N/A	#N/A	#N/A	#N/A	#N/A	#N/A	#N/A
1700037F24Rik	73285	ENSMUSG00000097540	RIKEN cDNA 1700037F24 gene	ENSMUSG00000097540	0	0	0	0	0	0	0	0	0	0	0	0	0	0	0	0	0	0	0	0	1	1	0	1	1	0	1	1	0	1	1			#N/A	#N/A	#N/A	#N/A	#N/A	#N/A	#N/A	#N/A	#N/A	#N/A	#N/A	#N/A
1700037H04Rik	67326	ENSMUSG00000027327	RIKEN cDNA 1700037H04 gene	ENSMUSG00000027327	7.53231	7.45665	7.53132	7.71337	7.61009	7.50318	7.52973	7.29856	7.72883	7.51548	7.12489	7.59951	7.61405	7.64285	7.42737	7.65391	7.26648	7.38351	181.974	-0.0660373	0.449897	0.722639	-0.0771038	0.678378	0.932786	-0.0427148	0.818927	0.91963	-0.0803649	0.695962	0.90678			#N/A	#N/A	#N/A	#N/A	#N/A	#N/A	#N/A	#N/A	#N/A	#N/A	#N/A	#N/A
1700039E15Rik	76713	ENSMUSG00000070568	RIKEN cDNA 1700039E15 gene	ENSMUSG00000070568	0	0	0	0	0	0	0	0	0	0	0.925875	0	1.48786	1.49369	1.12447	0.831685	0	0	0.360035	1.13855	0.251008	0.465651	0.0365988	0.84725	0.932786	0.870776	0.24486	0.538969	0.18611	0.829637	0.906794			#N/A	#N/A	#N/A	#N/A	#N/A	#N/A	#N/A	#N/A	#N/A	#N/A	#N/A	#N/A
1700039E22Rik	73322	ENSMUSG00000092369	RIKEN cDNA 1700039E22 gene	ENSMUSG00000092369	0	0	0	0	0	0	0	0	0	0	0	0	0	0	0	0	0	0	0	0	1	1	0	1	1	0	1	1	0	1	1			#N/A	#N/A	#N/A	#N/A	#N/A	#N/A	#N/A	#N/A	#N/A	#N/A	#N/A	#N/A
1700039I01Rik	73346	ENSMUSG00000102536	RIKEN cDNA 1700039I01 gene	ENSMUSG00000102536	0	0	0	0	0	0	0	0	0	0	0	0	0	0	0	0	0	0	0	0	1	1	0	1	1	0	1	1	0	1	1			#N/A	#N/A	#N/A	#N/A	#N/A	#N/A	#N/A	#N/A	#N/A	#N/A	#N/A	#N/A
1700039M10Rik	67518	ENSMUSG00000097933	RIKEN cDNA 1700039M10 gene	ENSMUSG00000097933	0	0	0	0	0	0	0	0	0	0	0	0	0	0	1.12447	0.831685	0	0	0.108888	0.161413	0.861079	0.979618	0	1	1	0.132613	0.826478	0.91963	0.18611	0.829637	0.906794			#N/A	#N/A	#N/A	#N/A	#N/A	#N/A	#N/A	#N/A	#N/A	#N/A	#N/A	#N/A
1700039M15Rik	74266	ENSMUSG00000104086	RIKEN cDNA 1700039M15 gene	ENSMUSG00000104086	0	0	0	0	0	0	0	0	0	0	0	0	0	0	0	0	0	0	0	0	1	1	0	1	1	0	1	1	0	1	1			#N/A	#N/A	#N/A	#N/A	#N/A	#N/A	#N/A	#N/A	#N/A	#N/A	#N/A	#N/A
1700040D17Rik	76602	ENSMUSG00000097515	RIKEN cDNA 1700040D17 gene	ENSMUSG00000097515	4.03871	2.62468	3.19097	2.89917	4.13692	3.62418	3.44199	2.83968	3.55562	0	2.45922	2.71496	1.89029	1.49369	3.38429	1.73954	2.05073	1.63272	6.75092	-1.47454	0.000250449	0.00103228	-0.623063	0.162057	0.429082	-1.02329	0.15394	0.387849	-1.50958	0.0587566	0.153561			#N/A	#N/A	#N/A	#N/A	#N/A	#N/A	#N/A	#N/A	#N/A	#N/A	#N/A	#N/A
1700040E09Rik	76990	ENSMUSG00000113997	RIKEN cDNA 1700040E09 gene	ENSMUSG00000113997	0	0	0	0	0	0	0	0	0	0	0	0	0	0	0	0	0	0	0	0	1	1	0	1	1	0	1	1	0	1	1			#N/A	#N/A	#N/A	#N/A	#N/A	#N/A	#N/A	#N/A	#N/A	#N/A	#N/A	#N/A
1700040F15Rik	73329	ENSMUSG00000100667	RIKEN cDNA 1700040F15 gene	ENSMUSG00000100667	0	0	0	0	0	0	0	0	0	0	0	0	0	0	0	0	0	0	0	0	1	1	0	1	1	0	1	1	0	1	1			#N/A	#N/A	#N/A	#N/A	#N/A	#N/A	#N/A	#N/A	#N/A	#N/A	#N/A	#N/A
1700040F17Rik	73334	ENSMUSG00000101568	RIKEN cDNA 1700040F17 gene	ENSMUSG00000101568	0	0	0	0	0	0	0	0	0	0	0	0	0	0	0	0	0	0	0	0	1	1	0	1	1	0	1	1	0	1	1			#N/A	#N/A	#N/A	#N/A	#N/A	#N/A	#N/A	#N/A	#N/A	#N/A	#N/A	#N/A
1700040K01Rik	73267	ENSMUSG00000103840	RIKEN cDNA 1700040K01 gene	ENSMUSG00000103840	0	0	0	0	0	0	0	0	0	0	0	0	0	0	0	0	0	0	0	0	1	1	0	1	1	0	1	1	0	1	1			#N/A	#N/A	#N/A	#N/A	#N/A	#N/A	#N/A	#N/A	#N/A	#N/A	#N/A	#N/A
1700040L02Rik	73287	ENSMUSG00000019945	RIKEN cDNA 1700040L02 gene	ENSMUSG00000019945	0	0	0	0	1.12777	0	0.693087	1.15816	1.22947	0.972923	0	0	2.68126	1.49369	2.51623	2.29243	2.05073	3.52418	1.93552	2.31319	0.00293758	0.00986617	0.0365988	0.84725	0.932786	1.46044	0.0860392	0.248396	1.7766	0.061592	0.159754			#N/A	#N/A	#N/A	#N/A	#N/A	#N/A	#N/A	#N/A	#N/A	#N/A	#N/A	#N/A
1700040L08Rik	73294	ENSMUSG00000107406	RIKEN cDNA 1700040L08 gene	ENSMUSG00000107406	2.10686	2.36008	2.34088	1.65687	2.18764	1.45585	0	0	2.33182	1.54875	1.48526	2.49522	1.48786	1.8969	1.12447	1.35588	2.05073	2.37905	2.55396	0.0452208	0.932976	0.979618	-0.16135	0.707613	0.932786	-0.201276	0.811439	0.91963	0.728541	0.484066	0.762541			#N/A	#N/A	#N/A	#N/A	#N/A	#N/A	#N/A	#N/A	#N/A	#N/A	#N/A	#N/A
1700041C23Rik	67319	ENSMUSG00000100282	RIKEN cDNA 1700041C23 gene	ENSMUSG00000100282	0	0	0	0	0	0	0	0	0	0	0	0	0	0	0	0	0	0	0	0	1	1	0	1	1	0	1	1	0	1	1			#N/A	#N/A	#N/A	#N/A	#N/A	#N/A	#N/A	#N/A	#N/A	#N/A	#N/A	#N/A
1700041G16Rik	73299	ENSMUSG00000054822	RIKEN cDNA 1700041G16 gene	ENSMUSG00000054822	3.58798	3.36478	3.48095	2.6743	3.92813	1.85391	2.96054	2.56728	1.22947	3.75666	3.94461	3.07399	3.9484	4.51052	3.38429	3.25963	4.52369	4.15444	10.7313	0.924696	0.00603798	0.0189402	0.107687	0.805214	0.932786	0.874421	0.186743	0.446635	1.54448	0.0289259	0.0840118			#N/A	#N/A	#N/A	#N/A	#N/A	#N/A	#N/A	#N/A	#N/A	#N/A	#N/A	#N/A
1700041I07Rik	73273	ENSMUSG00000104845	RIKEN cDNA 1700041I07 gene	ENSMUSG00000104845	0	0	0	0	0	0	0	0	0	0	0	0	0	0	0	0	0	0	0	0	1	1	0	1	1	0	1	1	0	1	1			#N/A	#N/A	#N/A	#N/A	#N/A	#N/A	#N/A	#N/A	#N/A	#N/A	#N/A	#N/A
1700041M05Rik	73260	ENSMUSG00000087010	RIKEN cDNA 1700041M05 gene	ENSMUSG00000087010	0	0	0	0	0	0	0	0	0	0	0	0	0	0	0	0	0	0	0	0	1	1	0	1	1	0	1	1	0	1	1			#N/A	#N/A	#N/A	#N/A	#N/A	#N/A	#N/A	#N/A	#N/A	#N/A	#N/A	#N/A
1700041M19Rik	76601	ENSMUSG00000100857	RIKEN cDNA 1700041M19 gene	ENSMUSG00000100857	0	0	0	0	0	0	0	0	0	0	0	0	0	0	0	0	0	0	0	0	1	1	0	1	1	0	1	1	0	1	1			#N/A	#N/A	#N/A	#N/A	#N/A	#N/A	#N/A	#N/A	#N/A	#N/A	#N/A	#N/A
1700042D02Rik	73337	ENSMUSG00000105991	RIKEN cDNA 1700042D02 gene	ENSMUSG00000105991	0	0	0	0	0	0	0	0	0	0	0	0	0	0	0	0	0	0	0	0	1	1	0	1	1	0	1	1	0	1	1			#N/A	#N/A	#N/A	#N/A	#N/A	#N/A	#N/A	#N/A	#N/A	#N/A	#N/A	#N/A
1700042G07Rik	67323	ENSMUSG00000078593	RIKEN cDNA 1700042G07 gene	ENSMUSG00000078593	0	0	0	0	0	0	0	0	0	0	0	0	0	0	0	0	0	0	0	0	1	1	0	1	1	0	1	1	0	1	1			#N/A	#N/A	#N/A	#N/A	#N/A	#N/A	#N/A	#N/A	#N/A	#N/A	#N/A	#N/A
1700042G15Rik	73349	ENSMUSG00000087044	RIKEN cDNA 1700042G15 gene	ENSMUSG00000087044	0	0	0	0	0	0	0	0	0	0	0	0	0	0	0	0	0	0	0	0	1	1	0	1	1	0	1	1	0	1	1			#N/A	#N/A	#N/A	#N/A	#N/A	#N/A	#N/A	#N/A	#N/A	#N/A	#N/A	#N/A
1700042O05Rik	73290	ENSMUSG00000112878	RIKEN cDNA 1700042O05 gene	ENSMUSG00000112878	0	0	0	0	0	0	0	0	0	0	0	0	0	0	0	0	0	0	0	0	1	1	0	1	1	0	1	1	0	1	1			#N/A	#N/A	#N/A	#N/A	#N/A	#N/A	#N/A	#N/A	#N/A	#N/A	#N/A	#N/A
1700042O10Rik	73321	ENSMUSG00000086391	RIKEN cDNA 1700042O10 gene	ENSMUSG00000086391	0	0	0	0	0	0	0	0	0	0	0.925875	0	0	0	0	0	2.86519	0	0.39923	0.698594	0.453716	0.727064	0.0365988	0.84725	0.932786	0	1	1	1.07603	0.269833	0.512943			#N/A	#N/A	#N/A	#N/A	#N/A	#N/A	#N/A	#N/A	#N/A	#N/A	#N/A	#N/A
1700044C05Rik	73306	ENSMUSG00000099911	RIKEN cDNA 1700044C05 gene	ENSMUSG00000099911	0	0	0	0	0	0	0	0	0	0	0	0	0	0	0	0	0	0	0	0	1	1	0	1	1	0	1	1	0	1	1			#N/A	#N/A	#N/A	#N/A	#N/A	#N/A	#N/A	#N/A	#N/A	#N/A	#N/A	#N/A
1700044K03Rik	67321	ENSMUSG00000100297	RIKEN cDNA 1700044K03 gene	ENSMUSG00000100297	0	0	0	0	0	0	0	0	0	0	0	0	0	0	0	0	0	0	0	0	1	1	0	1	1	0	1	1	0	1	1			#N/A	#N/A	#N/A	#N/A	#N/A	#N/A	#N/A	#N/A	#N/A	#N/A	#N/A	#N/A
1700045H11Rik	73348	ENSMUSG00000078492	RIKEN cDNA 1700045H11 gene	ENSMUSG00000078492	0	0	0	1.05427	0	0	0	0	0	0	0	0	0	0	0	0	0	0	0.0598145	-0.130262	0.887691	0.979618	0	1	1	-0.152553	0.800899	0.91963	0	1	1			#N/A	#N/A	#N/A	#N/A	#N/A	#N/A	#N/A	#N/A	#N/A	#N/A	#N/A	#N/A
1700045I11Rik	73350	ENSMUSG00000104526	RIKEN cDNA 1700045I11 gene	ENSMUSG00000104526	0	0	0	0	0	0	0	0	0	0	0	0	0	0	0	0	0	0	0	0	1	1	0	1	1	0	1	1	0	1	1			#N/A	#N/A	#N/A	#N/A	#N/A	#N/A	#N/A	#N/A	#N/A	#N/A	#N/A	#N/A
1700046C09Rik	73307	ENSMUSG00000085561	RIKEN cDNA 1700046C09 gene	ENSMUSG00000085561	0	0	0	0	0	0	0	0	0	0	0	0	0	0	0	0	0	0	0	0	1	1	0	1	1	0	1	1	0	1	1			#N/A	#N/A	#N/A	#N/A	#N/A	#N/A	#N/A	#N/A	#N/A	#N/A	#N/A	#N/A
1700047A11Rik	76604	ENSMUSG00000085437	RIKEN cDNA 1700047A11 gene	ENSMUSG00000085437	0	0	0	0	0	0	0	0	0	0	0	0.946826	0	0	0	0	0	0	0.0515348	0.0641881	0.944519	0.979618	0.0365988	0.84725	0.932786	0	1	1	0	1	1			#N/A	#N/A	#N/A	#N/A	#N/A	#N/A	#N/A	#N/A	#N/A	#N/A	#N/A	#N/A
1700047E10Rik	74328	ENSMUSG00000115294	RIKEN cDNA 1700047E10 gene	ENSMUSG00000115294	0	0	0	0	0	0	0	0	0	0	0	0	0.927792	0	0	0	0	0	0.0501313	0.0641881	0.944519	0.979618	0	1	1	0.132613	0.826478	0.91963	0	1	1			#N/A	#N/A	#N/A	#N/A	#N/A	#N/A	#N/A	#N/A	#N/A	#N/A	#N/A	#N/A
1700047F07Rik	100039889	ENSMUSG00000085549	RIKEN cDNA 1700047F07 gene	ENSMUSG00000085549	0	0	0	0	0	0	0	0	0	0	0	0	0	0	0	0	0	0	0	0	1	1	0	1	1	0	1	1	0	1	1			#N/A	#N/A	#N/A	#N/A	#N/A	#N/A	#N/A	#N/A	#N/A	#N/A	#N/A	#N/A
1700047G03Rik	73339	ENSMUSG00000099349	RIKEN cDNA 1700047G03 gene	ENSMUSG00000099349	0	0	0	0	0	0	0	0	0	0	0	0	0	0	0	0	0	0	0	0	1	1	0	1	1	0	1	1	0	1	1			#N/A	#N/A	#N/A	#N/A	#N/A	#N/A	#N/A	#N/A	#N/A	#N/A	#N/A	#N/A
1700047G07Rik	73323	ENSMUSG00000110717	RIKEN cDNA 1700047G07 gene	ENSMUSG00000110717	0	0	0	0	0	0	0	0	0	0	0	0	0	0	0	0	0	0	0	0	1	1	0	1	1	0	1	1	0	1	1			#N/A	#N/A	#N/A	#N/A	#N/A	#N/A	#N/A	#N/A	#N/A	#N/A	#N/A	#N/A
1700047I17Rik2	100101807	ENSMUSG00000094103	RIKEN cDNA 1700047I17 gene 2	ENSMUSG00000094103	0	0	0	0	1.12777	0	0	0	0	0	0	0	0	0	0	0	1.03402	0	0.124051	-0.0330368	0.971428	0.979618	0	1	1	-0.152553	0.800899	0.91963	0.18611	0.829637	0.906794			#N/A	#N/A	#N/A	#N/A	#N/A	#N/A	#N/A	#N/A	#N/A	#N/A	#N/A	#N/A
1700047K16Rik	73335	ENSMUSG00000087347	RIKEN cDNA 1700047K16 gene	ENSMUSG00000087347	2.10686	1.02396	2.34088	0	1.75292	2.99507	0	1.79221	0	1.95919	1.88733	2.71496	0	0	0	0	2.37598	1.63272	2.09218	-0.184973	0.80878	0.979618	0.137626	0.747001	0.932786	-1.22859	0.120452	0.322562	0.639205	0.544923	0.817171			#N/A	#N/A	#N/A	#N/A	#N/A	#N/A	#N/A	#N/A	#N/A	#N/A	#N/A	#N/A
1700047L14Rik	73295	ENSMUSG00000101762	RIKEN cDNA 1700047L14 gene	ENSMUSG00000101762	0	0	0	0	0	0	0	0	0	0	0	0	0	0	0	0	0	0	0	0	1	1	0	1	1	0	1	1	0	1	1			#N/A	#N/A	#N/A	#N/A	#N/A	#N/A	#N/A	#N/A	#N/A	#N/A	#N/A	#N/A
1700047M11Rik	67330	ENSMUSG00000100147	RIKEN cDNA 1700047M11 gene	ENSMUSG00000100147	1.07211	2.36008	0	1.65687	1.12777	2.42168	1.15929	2.23118	1.88347	0.972923	1.48526	1.51362	1.48786	0.932092	0	1.73954	1.03402	0	1.73715	-0.776513	0.210044	0.404158	-0.0348998	0.921993	0.975754	-0.68907	0.417571	0.750486	-0.657094	0.524347	0.800134			#N/A	#N/A	#N/A	#N/A	#N/A	#N/A	#N/A	#N/A	#N/A	#N/A	#N/A	#N/A
1700047N06Rik	76603	ENSMUSG00000102356	RIKEN cDNA 1700047N06 gene	ENSMUSG00000102356	0	0	0	0	0	0	0	0	0	0	0	0	0	0	0	0	0	0	0	0	1	1	0	1	1	0	1	1	0	1	1			#N/A	#N/A	#N/A	#N/A	#N/A	#N/A	#N/A	#N/A	#N/A	#N/A	#N/A	#N/A
1700047O18Rik	73418	ENSMUSG00000109594	RIKEN cDNA 1700047O18 gene	ENSMUSG00000109594	0	0	0	0	0	0	0	0	0	0	0	0	0	0	0	0	0	0	0	0	1	1	0	1	1	0	1	1	0	1	1			#N/A	#N/A	#N/A	#N/A	#N/A	#N/A	#N/A	#N/A	#N/A	#N/A	#N/A	#N/A
1700048F04Rik	73396	ENSMUSG00000105274	RIKEN cDNA 1700048F04 gene	ENSMUSG00000105274	0	0	0	0	0	0	0	0	0	0	0	0	0	0	0	0	0	0	0	0	1	1	0	1	1	0	1	1	0	1	1			#N/A	#N/A	#N/A	#N/A	#N/A	#N/A	#N/A	#N/A	#N/A	#N/A	#N/A	#N/A
1700048M11Rik	100503166	ENSMUSG00000085637	RIKEN cDNA 1700048M11 gene	ENSMUSG00000085637	0	0	0	0	0	0	0	0	0	0	0	0	0	0	0	0	0	0	0	0	1	1	0	1	1	0	1	1	0	1	1			#N/A	#N/A	#N/A	#N/A	#N/A	#N/A	#N/A	#N/A	#N/A	#N/A	#N/A	#N/A
1700048O20Rik	69430	ENSMUSG00000043773	RIKEN cDNA 1700048O20 gene	ENSMUSG00000043773	1.68033	1.02396	1.01187	1.65687	2.52125	2.42168	2.02988	1.15816	1.22947	0.972923	2.86767	1.91948	3.76904	3.77743	2.1829	4.24295	3.5207	4.38952	6.02607	1.88083	0.000214546	0.000894305	0.320992	0.420384	0.776374	1.03292	0.158544	0.396299	2.51868	0.00081397	0.00356836			#N/A	#N/A	#N/A	#N/A	#N/A	#N/A	#N/A	#N/A	#N/A	#N/A	#N/A	#N/A
1700048P04Rik	73355	ENSMUSG00000112333	RIKEN cDNA 1700048P04 gene	ENSMUSG00000112333	0	0	0	0	0	0	0	0	0	0	0	0	0	0	0	0	0	0	0	0	1	1	0	1	1	0	1	1	0	1	1			#N/A	#N/A	#N/A	#N/A	#N/A	#N/A	#N/A	#N/A	#N/A	#N/A	#N/A	#N/A
1700049E15Rik	100039727	ENSMUSG00000085077	RIKEN cDNA 1700049E15 gene	ENSMUSG00000085077	0	0	0	0	0	0	0	0	0	0	0	0	0	0	0	0	0	0	0	0	1	1	0	1	1	0	1	1	0	1	1			#N/A	#N/A	#N/A	#N/A	#N/A	#N/A	#N/A	#N/A	#N/A	#N/A	#N/A	#N/A
1700049E17Rik1	666214	ENSMUSG00000079271	RIKEN cDNA 1700049E17 gene_ gene 1	ENSMUSG00000079271	0	0	0	0	0	0	0	0	0	0	0	0	0	0	0	0	0	0	0	0	1	1	0	1	1	0	1	1	0	1	1			#N/A	#N/A	#N/A	#N/A	#N/A	#N/A	#N/A	#N/A	#N/A	#N/A	#N/A	#N/A
1700049E17Rik2	100041722	ENSMUSG00000090440	tandem duplication of RIKEN cDNA 1700049E17 gene_ gene 2	ENSMUSG00000090440	0	0	0	0	0	0	0	0	0	0	0	0	0	0	0	0	0	0	0	0	1	1	0	1	1	0	1	1	0	1	1			#N/A	#N/A	#N/A	#N/A	#N/A	#N/A	#N/A	#N/A	#N/A	#N/A	#N/A	#N/A
1700049E22Rik	73395	ENSMUSG00000101553	RIKEN cDNA 1700049E22 gene	ENSMUSG00000101553	0	0	0	0	0	0	0.693087	0	0	0	0	0	0	0	0	0	0	0	0.0342633	-0.130262	0.887691	0.979618	0	1	1	0	1	1	-0.221635	0.797767	0.906794			#N/A	#N/A	#N/A	#N/A	#N/A	#N/A	#N/A	#N/A	#N/A	#N/A	#N/A	#N/A
1700049G17Rik	73430	ENSMUSG00000070709	RIKEN cDNA 1700049G17 gene	ENSMUSG00000070709	8.48468	8.50273	8.32278	8.28612	8.51587	8.33368	8.29884	8.30525	8.33875	8.37176	8.22759	8.07191	8.38748	8.67814	8.21546	8.49997	8.40244	8.16356	328.215	-0.0302776	0.705056	0.967139	-0.205383	0.148091	0.403091	0.0609229	0.724008	0.91963	0.0506516	0.745803	0.906794			#N/A	#N/A	#N/A	#N/A	#N/A	#N/A	#N/A	#N/A	#N/A	#N/A	#N/A	#N/A
1700049J03Rik	73365	ENSMUSG00000011052	RIKEN cDNA 1700049J03 gene	ENSMUSG00000011052	2.92886	2.0358	1.01187	1.05427	2.18764	2.63913	0.693087	2.56728	2.67338	1.54875	1.88733	1.51362	1.48786	0.932092	2.1829	0.831685	1.63014	1.63272	2.73482	-0.753085	0.155822	0.317356	-0.217998	0.59984	0.913157	-0.407235	0.627135	0.902591	-0.743381	0.450267	0.729921			#N/A	#N/A	#N/A	#N/A	#N/A	#N/A	#N/A	#N/A	#N/A	#N/A	#N/A	#N/A
1700049L16Rik	108950	ENSMUSG00000043859	hematological and neurological expressed 1-like pseudogene	ENSMUSG00000043859	0	0	0	0	0	0	0	0	0	0	0	0	0	0	0	0	0	0	0	0	1	1	0	1	1	0	1	1	0	1	1			#N/A	#N/A	#N/A	#N/A	#N/A	#N/A	#N/A	#N/A	#N/A	#N/A	#N/A	#N/A
1700051A21Rik	73366	ENSMUSG00000086951	RIKEN cDNA 1700051A21 gene	ENSMUSG00000086951	0	0	0	0	0	0	0	0	0	0	0	0	0	0	0	0	0	0	0	0	1	1	0	1	1	0	1	1	0	1	1			#N/A	#N/A	#N/A	#N/A	#N/A	#N/A	#N/A	#N/A	#N/A	#N/A	#N/A	#N/A
1700051K13Rik	73352	ENSMUSG00000108263	RIKEN cDNA 1700051K13 gene	ENSMUSG00000108263	1.68033	0	1.60077	0	1.75292	0	2.56898	1.79221	1.88347	2.27836	0	0	2.2046	0.932092	1.74865	2.50553	1.03402	0	1.84172	-0.023753	0.973579	0.981062	-0.0184781	0.951103	0.979692	0.626999	0.453411	0.784217	-0.531551	0.593471	0.858531			#N/A	#N/A	#N/A	#N/A	#N/A	#N/A	#N/A	#N/A	#N/A	#N/A	#N/A	#N/A
1700051O22Rik	NULL	ENSMUSG00000103341	RIKEN cDNA 1700051O22 Gene	ENSMUSG00000103341	0	0	0	0	0	0	0	0	0	0	0	0	0	0	0	0	0	0	0	0	1	1	0	1	1	0	1	1	0	1	1			#N/A	#N/A	#N/A	#N/A	#N/A	#N/A	#N/A	#N/A	#N/A	#N/A	#N/A	#N/A
1700052H01Rik	73462	ENSMUSG00000105297	RIKEN cDNA 1700052H01 gene	ENSMUSG00000105297	0	0	0	0	0	0	0.693087	0	0	0	0	0	0	0	0	0	0	0	0.0342633	-0.130262	0.887691	0.979618	0	1	1	0	1	1	-0.221635	0.797767	0.906794			#N/A	#N/A	#N/A	#N/A	#N/A	#N/A	#N/A	#N/A	#N/A	#N/A	#N/A	#N/A
1700052I22Rik	67340	ENSMUSG00000101912	RIKEN cDNA 1700052I22 gene	ENSMUSG00000101912	0	0	0	0	0	1.45585	0	0	1.22947	0	0	0	0	0.932092	0	0.831685	0	0	0.265322	-0.2093	0.834497	0.979618	0	1	1	-0.128773	0.831684	0.920958	-0.0316461	0.97085	0.989899			#N/A	#N/A	#N/A	#N/A	#N/A	#N/A	#N/A	#N/A	#N/A	#N/A	#N/A	#N/A
1700052K11Rik	73431	ENSMUSG00000099681	RIKEN cDNA 1700052K11 gene	ENSMUSG00000099681	8.89871	8.75133	8.81801	8.37769	8.48756	8.58028	8.71344	8.83522	8.86928	8.56018	8.49559	8.12561	7.91845	8.41196	7.99959	8.00429	8.22689	8.00742	357.212	-0.499705	1.59e-06	9.17e-06	-0.408198	0.00401704	0.020602	-0.353918	0.0491184	0.15849	-0.721066	1.31e-06	9.16e-06			#N/A	#N/A	#N/A	#N/A	#N/A	#N/A	#N/A	#N/A	#N/A	#N/A	#N/A	#N/A
1700054A03Rik	78457	ENSMUSG00000099988	RIKEN cDNA 1700054A03 gene	ENSMUSG00000099988	0	1.61683	0	0	0	0	0	0	0	0	0	0	0	0	0	0	0	0	0.114833	-0.227486	0.80519	0.979618	-0.0977495	0.606917	0.913157	0	1	1	0	1	1			#N/A	#N/A	#N/A	#N/A	#N/A	#N/A	#N/A	#N/A	#N/A	#N/A	#N/A	#N/A
1700054K02Rik	78350	ENSMUSG00000097001	RIKEN cDNA 1700054K02 gene	ENSMUSG00000097001	0	0	0	0	0	0	0	0	0	0	0	0	0	0	0	0	0	0	0	0	1	1	0	1	1	0	1	1	0	1	1			#N/A	#N/A	#N/A	#N/A	#N/A	#N/A	#N/A	#N/A	#N/A	#N/A	#N/A	#N/A
1700054K19Rik	67336	ENSMUSG00000100219	RIKEN cDNA 1700054K19 gene	ENSMUSG00000100219	0	0	0	0	0	0	0	0	0	0	0	0	0	0	0	0	0	0	0	0	1	1	0	1	1	0	1	1	0	1	1			#N/A	#N/A	#N/A	#N/A	#N/A	#N/A	#N/A	#N/A	#N/A	#N/A	#N/A	#N/A
1700054M17Rik	73358	ENSMUSG00000085889	RIKEN cDNA 1700054M17 gene	ENSMUSG00000085889	0	0	0	0	0	0	0	0	0	0	0	0	0	0	0	0	0	0	0	0	1	1	0	1	1	0	1	1	0	1	1			#N/A	#N/A	#N/A	#N/A	#N/A	#N/A	#N/A	#N/A	#N/A	#N/A	#N/A	#N/A
1700054O05Rik	73356	ENSMUSG00000111753	RIKEN cDNA 1700054O05 gene	ENSMUSG00000111753	0	0	0	0	0	0	0	0	0	0	0	0	0	0	0	0	0	0	0	0	1	1	0	1	1	0	1	1	0	1	1			#N/A	#N/A	#N/A	#N/A	#N/A	#N/A	#N/A	#N/A	#N/A	#N/A	#N/A	#N/A
1700054O19Rik	74272	ENSMUSG00000104183	RIKEN cDNA 1700054O19 gene	ENSMUSG00000104183	0	0	1.60077	0	0	0	0	0	0	0	0	0	0	0.932092	0	0.831685	0	0	0.206714	-0.0394111	0.967396	0.979618	-0.0977495	0.606917	0.913157	0.132613	0.826478	0.91963	0.18611	0.829637	0.906794			#N/A	#N/A	#N/A	#N/A	#N/A	#N/A	#N/A	#N/A	#N/A	#N/A	#N/A	#N/A
1700055C04Rik	73397	ENSMUSG00000093616	RIKEN cDNA 1700055C04 gene	ENSMUSG00000093616	0	0	0	0	0	0	0	0	0	0	0	0	0	0	0	0	0	0	0	0	1	1	0	1	1	0	1	1	0	1	1			#N/A	#N/A	#N/A	#N/A	#N/A	#N/A	#N/A	#N/A	#N/A	#N/A	#N/A	#N/A
1700055D18Rik	73405	ENSMUSG00000070997	RIKEN cDNA 1700055D18 gene	ENSMUSG00000070997	5.75276	5.57008	5.06733	5.14784	5.28268	5.66336	5.38214	5.5791	5.27257	5.5903	5.37478	5.72648	5.10381	5.44883	5.18612	5.04309	5.0652	5.52892	41.1051	-0.074117	0.621968	0.902243	0.0715975	0.817854	0.932786	-0.128579	0.728633	0.91963	-0.189295	0.600708	0.860905			#N/A	#N/A	#N/A	#N/A	#N/A	#N/A	#N/A	#N/A	#N/A	#N/A	#N/A	#N/A
1700056E22Rik	73363	ENSMUSG00000044854	RIKEN cDNA 1700056E22 gene	ENSMUSG00000044854	1.07211	3.04168	1.01187	1.05427	0	2.16555	2.41066	1.79221	0	2.53955	2.20143	3.48593	2.46253	2.46994	1.74865	2.29243	2.37598	1.63272	3.38431	0.823462	0.11026	0.238471	0.362227	0.405919	0.765194	0.711182	0.399813	0.73591	0.352004	0.716691	0.906794			#N/A	#N/A	#N/A	#N/A	#N/A	#N/A	#N/A	#N/A	#N/A	#N/A	#N/A	#N/A
1700056N10Rik	73392	ENSMUSG00000084792	RIKEN cDNA 1700056N10 gene	ENSMUSG00000084792	6.5486	7.27604	7.24266	6.87381	6.54606	6.97312	6.86971	6.94182	6.70805	6.67378	6.83768	6.78738	7.16564	6.73244	6.71231	7.17469	6.75311	6.98935	117.997	-0.0270992	0.820469	0.979618	-0.274254	0.235641	0.555684	0.0747006	0.766303	0.91963	0.140677	0.53624	0.810831			#N/A	#N/A	#N/A	#N/A	#N/A	#N/A	#N/A	#N/A	#N/A	#N/A	#N/A	#N/A
1700057G04Rik	78459	ENSMUSG00000074139	RIKEN cDNA 1700057G04 gene	ENSMUSG00000074139	1.07211	1.02396	1.01187	0	0	0	2.02988	0	0	0	0	0	0.927792	0	0	0.831685	0	0	0.439909	-0.920869	0.342442	0.59182	-0.204315	0.366602	0.723872	0.132613	0.826478	0.91963	-0.536477	0.573869	0.843817			#N/A	#N/A	#N/A	#N/A	#N/A	#N/A	#N/A	#N/A	#N/A	#N/A	#N/A	#N/A
1700057H15Rik	78460	ENSMUSG00000084757	RIKEN cDNA 1700057H15 gene	ENSMUSG00000084757	0	0	0	0	0	0	0	0	0	0	0	0	0	0	0	0	0	0	0	0	1	1	0	1	1	0	1	1	0	1	1			#N/A	#N/A	#N/A	#N/A	#N/A	#N/A	#N/A	#N/A	#N/A	#N/A	#N/A	#N/A
1700057H21Rik	73375	ENSMUSG00000086007	RIKEN cDNA 1700057H21 gene	ENSMUSG00000086007	0	0	0	0	0	0	0	0	0	0	0	0	0	0	0	0	0	0	0	0	1	1	0	1	1	0	1	1	0	1	1			#N/A	#N/A	#N/A	#N/A	#N/A	#N/A	#N/A	#N/A	#N/A	#N/A	#N/A	#N/A
1700058P15Rik	73377	ENSMUSG00000089636	RIKEN cDNA 1700058P15 gene	ENSMUSG00000089636	0	0	0	0	0	0	0	0	1.88347	2.27836	2.86767	2.23588	1.89029	0.932092	2.51623	2.50553	2.64122	1.03597	1.99188	3.05806	2.84e-05	0.000136987	0.760596	0.0424092	0.152711	1.34122	0.0974249	0.273595	1.26403	0.223492	0.447253			#N/A	#N/A	#N/A	#N/A	#N/A	#N/A	#N/A	#N/A	#N/A	#N/A	#N/A	#N/A
1700060C16Rik	73425	ENSMUSG00000086887	RIKEN cDNA 1700060C16 gene	ENSMUSG00000086887	0	0	0	0	0	0	0	0	0	0	0	0	0	0	0	0	0	0	0	0	1	1	0	1	1	0	1	1	0	1	1			#N/A	#N/A	#N/A	#N/A	#N/A	#N/A	#N/A	#N/A	#N/A	#N/A	#N/A	#N/A
1700060C20Rik	73399	ENSMUSG00000078957	RIKEN cDNA 1700060C20 gene	ENSMUSG00000078957	0	0	0	0	0	0	0	0	0	0	0	0	0	0	0	0	0	0	0	0	1	1	0	1	1	0	1	1	0	1	1			#N/A	#N/A	#N/A	#N/A	#N/A	#N/A	#N/A	#N/A	#N/A	#N/A	#N/A	#N/A
1700060J05Rik	73391	ENSMUSG00000084970	RIKEN cDNA 1700060J05 gene	ENSMUSG00000084970	0	0	0	0	0	0	0	0	1.22947	0	0	0	0	0	0	0	0	0	0.0747114	-0.130262	0.887691	0.979618	0	1	1	0	1	1	-0.221635	0.797767	0.906794			#N/A	#N/A	#N/A	#N/A	#N/A	#N/A	#N/A	#N/A	#N/A	#N/A	#N/A	#N/A
1700060O08Rik	67335	ENSMUSG00000099407	RIKEN cDNA 1700060O08 gene	ENSMUSG00000099407	0	0	0	0	0	0	0	0	0	0	0	0	0	0	0	0	0	0	0	0	1	1	0	1	1	0	1	1	0	1	1			#N/A	#N/A	#N/A	#N/A	#N/A	#N/A	#N/A	#N/A	#N/A	#N/A	#N/A	#N/A
1700061E17Rik	100038395	ENSMUSG00000102060	RIKEN cDNA 1700061E17 gene	ENSMUSG00000102060	0	0	0	0	1.12777	1.45585	1.51107	1.15816	0	0.972923	0	1.51362	0	0	0	0	1.03402	1.03597	0.607033	-0.283827	0.753092	0.979618	0.135724	0.496967	0.843155	-0.429387	0.489882	0.818788	-0.282872	0.786991	0.906794			#N/A	#N/A	#N/A	#N/A	#N/A	#N/A	#N/A	#N/A	#N/A	#N/A	#N/A	#N/A
1700061E18Rik	76991	ENSMUSG00000085759	RIKEN cDNA 1700061E18 gene	ENSMUSG00000085759	1.68033	0	0	0	0	0	0	0	0	0	0	0	0	0	0	0	0	0	0.122501	-0.227486	0.80519	0.979618	-0.0977495	0.606917	0.913157	0	1	1	0	1	1			#N/A	#N/A	#N/A	#N/A	#N/A	#N/A	#N/A	#N/A	#N/A	#N/A	#N/A	#N/A
1700061F12Rik	73438	ENSMUSG00000085580	RIKEN cDNA 1700061F12 gene	ENSMUSG00000085580	0	0	0	0	0	0	0	0	0	0	0	0	0	0	0	0	0	0	0	0	1	1	0	1	1	0	1	1	0	1	1			#N/A	#N/A	#N/A	#N/A	#N/A	#N/A	#N/A	#N/A	#N/A	#N/A	#N/A	#N/A
1700061G19Rik	78625	ENSMUSG00000024209	RIKEN cDNA 1700061G19 gene	ENSMUSG00000024209	0	0	0	0	0	0	0	1.15816	0	0	0	0.946826	0.927792	2.68891	0	2.29243	2.05073	0	0.863996	1.8554	0.0504886	0.123312	0.0365988	0.84725	0.932786	0.902628	0.220857	0.50193	1.13864	0.280853	0.528503			#N/A	#N/A	#N/A	#N/A	#N/A	#N/A	#N/A	#N/A	#N/A	#N/A	#N/A	#N/A
1700061H18Rik	73461	ENSMUSG00000084948	RIKEN cDNA 1700061H18 gene	ENSMUSG00000084948	0	0	0	0	0	0	0	0	0	0	0	0	0	0	0	0	0	0	0	0	1	1	0	1	1	0	1	1	0	1	1			#N/A	#N/A	#N/A	#N/A	#N/A	#N/A	#N/A	#N/A	#N/A	#N/A	#N/A	#N/A
1700061I17Rik	433646	ENSMUSG00000028009	RIKEN cDNA 1700061I17 gene	ENSMUSG00000028009	0	0	0	0	0	0	0.693087	0	0	1.95919	1.48526	0.946826	0	1.49369	1.12447	1.35588	0	2.05362	0.774432	2.02794	0.0176779	0.0491252	0.336453	0.230001	0.546929	0.426542	0.495102	0.822167	0.902769	0.381271	0.654875			#N/A	#N/A	#N/A	#N/A	#N/A	#N/A	#N/A	#N/A	#N/A	#N/A	#N/A	#N/A
1700061J23Rik	76993	ENSMUSG00000086366	RIKEN cDNA 1700061J23 gene	ENSMUSG00000086366	0	0	0	0	0	0	0	0	0	0	0	0	0	0	0	0	0	0	0	0	1	1	0	1	1	0	1	1	0	1	1			#N/A	#N/A	#N/A	#N/A	#N/A	#N/A	#N/A	#N/A	#N/A	#N/A	#N/A	#N/A
1700061N14Rik	73432	ENSMUSG00000110464	RIKEN cDNA 1700061N14 gene	ENSMUSG00000110464	1.07211	1.02396	1.01187	0	0	0	0	0	1.22947	0.972923	0	0	0	0	0	0	0	0	0.303342	-0.613434	0.538132	0.820656	-0.153823	0.564208	0.896818	0	1	1	-0.221635	0.797767	0.906794			#N/A	#N/A	#N/A	#N/A	#N/A	#N/A	#N/A	#N/A	#N/A	#N/A	#N/A	#N/A
1700062C10Rik	73440	ENSMUSG00000114390	RIKEN cDNA 1700062C10 gene	ENSMUSG00000114390	0	0	0	0	0	0	0	0	0	0	0	0	0	0	0	0	0	0	0	0	1	1	0	1	1	0	1	1	0	1	1			#N/A	#N/A	#N/A	#N/A	#N/A	#N/A	#N/A	#N/A	#N/A	#N/A	#N/A	#N/A
1700063A18Rik	73454	ENSMUSG00000100062	RIKEN cDNA 1700063A18 gene	ENSMUSG00000100062	0	0	0	0	0	0	0	0	0	0	0	0	0	0	0	0	0	0	0	0	1	1	0	1	1	0	1	1	0	1	1			#N/A	#N/A	#N/A	#N/A	#N/A	#N/A	#N/A	#N/A	#N/A	#N/A	#N/A	#N/A
1700063D05Rik	78500	ENSMUSG00000100837	RIKEN cDNA 1700063D05 gene	ENSMUSG00000100837	0	0	0	0	0	0	0	0	0	0	0	0	3.44969	0.932092	0	3.13711	0	3.76616	1.73542	2.45055	0.0137501	0.0393478	0	1	1	1.27817	0.109029	0.298785	2.79561	0.00784838	0.0270481			#N/A	#N/A	#N/A	#N/A	#N/A	#N/A	#N/A	#N/A	#N/A	#N/A	#N/A	#N/A
1700063H04Rik	74269	ENSMUSG00000040657	RIKEN cDNA 1700063H04 gene	ENSMUSG00000040657	0	1.02396	0	0	0	0	0.693087	1.15816	0	1.54875	0	2.71496	0	0.932092	1.12447	0	1.03402	1.03597	0.808879	1.36142	0.120848	0.25782	0.319905	0.304836	0.652987	0.275195	0.649165	0.902591	0.0441987	0.965555	0.989899			#N/A	#N/A	#N/A	#N/A	#N/A	#N/A	#N/A	#N/A	#N/A	#N/A	#N/A	#N/A
1700063H06Rik	73364	ENSMUSG00000099266	RIKEN cDNA 1700063H06 gene	ENSMUSG00000099266	0	0	0	0	0	0	0	0	0	0	0	0	0	0	0	0	0	0	0	0	1	1	0	1	1	0	1	1	0	1	1			#N/A	#N/A	#N/A	#N/A	#N/A	#N/A	#N/A	#N/A	#N/A	#N/A	#N/A	#N/A
1700063I16Rik	78627	ENSMUSG00000103463	RIKEN cDNA 1700063I16 gene	ENSMUSG00000103463	0	0	0	0	0	0	0	0	0	0	0	0	0	0	0	0	0	0	0	0	1	1	0	1	1	0	1	1	0	1	1			#N/A	#N/A	#N/A	#N/A	#N/A	#N/A	#N/A	#N/A	#N/A	#N/A	#N/A	#N/A
1700063K16Rik	76610	ENSMUSG00000102036	RIKEN cDNA 1700063K16 gene	ENSMUSG00000102036	0	0	0	0	0	0	0	0	0	0	0	0	0	0	0	0	0	0	0	0	1	1	0	1	1	0	1	1	0	1	1			#N/A	#N/A	#N/A	#N/A	#N/A	#N/A	#N/A	#N/A	#N/A	#N/A	#N/A	#N/A
1700063O14Rik	73452	ENSMUSG00000101978	RIKEN cDNA 1700063O14 gene	ENSMUSG00000101978	0	0	1.01187	0	0	0	0	0	0	0	0.925875	0	0	0	0	0	0	0	0.106465	-0.0330368	0.971428	0.979618	-0.00818398	0.965642	0.979692	0	1	1	0	1	1			#N/A	#N/A	#N/A	#N/A	#N/A	#N/A	#N/A	#N/A	#N/A	#N/A	#N/A	#N/A
1700064H15Rik	73424	ENSMUSG00000082766	RIKEN cDNA 1700064H15 gene	ENSMUSG00000082766	2.43564	2.36008	2.01777	0	2.52125	0.904265	3.07054	0	0	2.53955	2.67785	1.51362	2.46253	3.19729	2.1829	3.13711	3.38259	2.05362	4.07103	0.847451	0.100324	0.220696	0.0231888	0.957887	0.979692	0.941976	0.257627	0.557729	0.936587	0.327357	0.590744			#N/A	#N/A	#N/A	#N/A	#N/A	#N/A	#N/A	#N/A	#N/A	#N/A	#N/A	#N/A
1700064J06Rik	73400	ENSMUSG00000100681	RIKEN cDNA 1700064J06 gene	ENSMUSG00000100681	0	0	0	0	0	0	0	0	0	0	0	0	0	0	0	0	0	0	0	0	1	1	0	1	1	0	1	1	0	1	1			#N/A	#N/A	#N/A	#N/A	#N/A	#N/A	#N/A	#N/A	#N/A	#N/A	#N/A	#N/A
1700064M15Rik	73457	ENSMUSG00000100211	RIKEN cDNA 1700064M15 gene	ENSMUSG00000100211	0	0	0	0	0	0	0	0	0	0	0	0	0	0	0	0	0	0	0	0	1	1	0	1	1	0	1	1	0	1	1			#N/A	#N/A	#N/A	#N/A	#N/A	#N/A	#N/A	#N/A	#N/A	#N/A	#N/A	#N/A
1700065D16Rik	73410	ENSMUSG00000096655	RIKEN cDNA 1700065D16 gene	ENSMUSG00000096655	0	0	0	0	0	0	0	0	0	0	0	0	2.87116	0.932092	0	0.831685	0	0	0.444686	0.973012	0.324369	0.568327	0	1	1	0.986691	0.190762	0.453473	0.18611	0.829637	0.906794			#N/A	#N/A	#N/A	#N/A	#N/A	#N/A	#N/A	#N/A	#N/A	#N/A	#N/A	#N/A
1700065I16Rik	78462	ENSMUSG00000099435	gasdermin pseudogene	ENSMUSG00000099435	0	0	0	0	0	0	0	0	0	0	0	0	0	0	0	0	0	0	0	0	1	1	0	1	1	0	1	1	0	1	1			#N/A	#N/A	#N/A	#N/A	#N/A	#N/A	#N/A	#N/A	#N/A	#N/A	#N/A	#N/A
1700065J11Rik	73409	ENSMUSG00000107341	RIKEN cDNA 1700065J11 gene	ENSMUSG00000107341	0	0	0	0	0	0	0	0	0	0	0	0	0	0	0	0	0	0	0	0	1	1	0	1	1	0	1	1	0	1	1			#N/A	#N/A	#N/A	#N/A	#N/A	#N/A	#N/A	#N/A	#N/A	#N/A	#N/A	#N/A
1700065J18Rik	73455	ENSMUSG00000100872	RIKEN cDNA 1700065J18 gene	ENSMUSG00000100872	0	1.02396	0	0	1.12777	0	0	0	0	0	0	0.946826	1.48786	0	0	0	0	0	0.275059	0.100923	0.919788	0.979618	-0.00818398	0.965642	0.979692	0.120835	0.846421	0.928854	0	1	1			#N/A	#N/A	#N/A	#N/A	#N/A	#N/A	#N/A	#N/A	#N/A	#N/A	#N/A	#N/A
1700065L07Rik	73408	ENSMUSG00000107408	RIKEN cDNA 1700065L07 gene	ENSMUSG00000107408	0	0	0	0	0	0	0	0	0	0	0	0	0	0	0	0	0	0	0	0	1	1	0	1	1	0	1	1	0	1	1			#N/A	#N/A	#N/A	#N/A	#N/A	#N/A	#N/A	#N/A	#N/A	#N/A	#N/A	#N/A
1700065O20Rik	76609	ENSMUSG00000100134	RIKEN cDNA 1700065O20 gene	ENSMUSG00000100134	0	0	0	0	0	0	0	0	0	0	0	0	0	0	0	0	0	0	0	0	1	1	0	1	1	0	1	1	0	1	1			#N/A	#N/A	#N/A	#N/A	#N/A	#N/A	#N/A	#N/A	#N/A	#N/A	#N/A	#N/A
1700066B17Rik	73426	ENSMUSG00000101634	RIKEN cDNA 1700066B17 gene	ENSMUSG00000101634	1.07211	0	0	0	0	0	0	0	0	0	0	0	0	0	0	0	0	0	0.0612506	-0.130262	0.887691	0.979618	-0.0529667	0.780416	0.932786	0	1	1	0	1	1			#N/A	#N/A	#N/A	#N/A	#N/A	#N/A	#N/A	#N/A	#N/A	#N/A	#N/A	#N/A
1700066B19Rik	73449	ENSMUSG00000073598	RIKEN cDNA 1700066B19 gene	ENSMUSG00000073598	0	1.02396	0	1.05427	0	2.42168	1.15929	3.06873	0	4.19619	1.88733	3.80599	2.87116	4.26009	3.67832	4.30117	4.8197	3.52418	7.8249	2.80957	2.1e-07	1.35e-06	1.3034	0.00274293	0.0147209	1.86018	0.0158695	0.0614161	2.32317	0.00250171	0.0097928			#N/A	#N/A	#N/A	#N/A	#N/A	#N/A	#N/A	#N/A	#N/A	#N/A	#N/A	#N/A
1700066C05Rik	78654	ENSMUSG00000101810	RIKEN cDNA 1700066C05 gene	ENSMUSG00000101810	0	0	0	0	0	0	0	0	0	0	0	0	0	0	0	0	0	0	0	0	1	1	0	1	1	0	1	1	0	1	1			#N/A	#N/A	#N/A	#N/A	#N/A	#N/A	#N/A	#N/A	#N/A	#N/A	#N/A	#N/A
1700066J03Rik	67339	ENSMUSG00000097717	RIKEN cDNA 1700066J03 gene	ENSMUSG00000097717	0	0	0	0	0	0	0	0	0	0	0	0	0	0	0	0	0	0	0	0	1	1	0	1	1	0	1	1	0	1	1			#N/A	#N/A	#N/A	#N/A	#N/A	#N/A	#N/A	#N/A	#N/A	#N/A	#N/A	#N/A
1700066M21Rik	73467	ENSMUSG00000038323	RIKEN cDNA 1700066M21 gene	ENSMUSG00000038323	7.84751	7.65463	7.58577	7.82718	7.54749	7.71549	7.64535	7.98586	7.96457	8.2898	8.30762	8.2184	8.32795	8.31657	8.3572	8.27876	8.1277	8.21037	261.997	0.519999	7.97e-14	1.03e-12	0.559096	0.000201151	0.00140162	0.627469	0.000140922	0.000919241	0.343226	0.0446366	0.121903			#N/A	#N/A	#N/A	#N/A	#N/A	#N/A	#N/A	#N/A	#N/A	#N/A	#N/A	#N/A
1700066N21Rik	73471	ENSMUSG00000099605	RIKEN cDNA 1700066N21 gene	ENSMUSG00000099605	1.07211	0	0	0	0	0	0	0	0	0	0	0.946826	0	0	0	0	0	0	0.112785	-0.0330368	0.971428	0.979618	-0.00818398	0.965642	0.979692	0	1	1	0	1	1			#N/A	#N/A	#N/A	#N/A	#N/A	#N/A	#N/A	#N/A	#N/A	#N/A	#N/A	#N/A
1700066O22Rik	74916	ENSMUSG00000085800	RIKEN cDNA 1700066O22 gene	ENSMUSG00000085800	0	0	0	0	0	0	0	0	0	0	0	0	0	0	0	0	0	0	0	0	1	1	0	1	1	0	1	1	0	1	1			#N/A	#N/A	#N/A	#N/A	#N/A	#N/A	#N/A	#N/A	#N/A	#N/A	#N/A	#N/A
1700067G17Rik	73475	ENSMUSG00000099378	RIKEN cDNA 1700067G17 gene	ENSMUSG00000099378	2.92886	1.02396	2.01777	0	3.21667	2.63913	3.66881	3.59521	4.30941	1.54875	0	0.946826	2.2046	0.932092	0	2.04231	1.63014	1.63272	4.47451	-1.92203	0.00119721	0.00434889	-0.419512	0.273413	0.612743	-0.773764	0.36326	0.695708	-2.11268	0.00431937	0.0159809			#N/A	#N/A	#N/A	#N/A	#N/A	#N/A	#N/A	#N/A	#N/A	#N/A	#N/A	#N/A
1700067K01Rik	73453	ENSMUSG00000046408	RIKEN cDNA 1700067K01 gene	ENSMUSG00000046408	3.83088	3.85155	4.83017	5.23291	3.81119	4.93707	4.93562	4.37209	4.30941	3.85593	3.76529	3.48593	3.44969	3.57246	3.21125	2.69116	4.06314	4.23713	16.9959	-0.95693	0.00044421	0.001747	-0.393589	0.349742	0.705676	-1.27639	0.0196855	0.0738817	-0.779367	0.163604	0.352065			#N/A	#N/A	#N/A	#N/A	#N/A	#N/A	#N/A	#N/A	#N/A	#N/A	#N/A	#N/A
1700067P10Rik	68224	ENSMUSG00000021545	RIKEN cDNA 1700067P10 gene	ENSMUSG00000021545	0	0	0	0	0	0	0	0	0	0	0	0	0	0	0	0	0	0	0	0	1	1	0	1	1	0	1	1	0	1	1			#N/A	#N/A	#N/A	#N/A	#N/A	#N/A	#N/A	#N/A	#N/A	#N/A	#N/A	#N/A
1700069B07Rik	76613	ENSMUSG00000053081	RIKEN cDNA 1700069B07 gene	ENSMUSG00000053081	0	0	1.60077	1.65687	0	0	0	0	0	0	0	0	0	0	1.12447	0	0	0	0.298144	-0.432708	0.659092	0.932118	-0.0977495	0.606917	0.913157	-0.168343	0.792174	0.91963	0	1	1			#N/A	#N/A	#N/A	#N/A	#N/A	#N/A	#N/A	#N/A	#N/A	#N/A	#N/A	#N/A
1700069L16Rik	381707	ENSMUSG00000042184	RIKEN cDNA 1700069L16 gene	ENSMUSG00000042184	0	0	0	0	0	0	0	0	0	0.972923	0	0	0	0	0	0	0	0	0.0534897	0.0641881	0.944519	0.979618	0.0365988	0.84725	0.932786	0	1	1	0	1	1			#N/A	#N/A	#N/A	#N/A	#N/A	#N/A	#N/A	#N/A	#N/A	#N/A	#N/A	#N/A
1700069P05Rik	73531	ENSMUSG00000107637	RIKEN cDNA 1700069P05 gene	ENSMUSG00000107637	0	0	0	0	0	0	0	0	0	0	0	0	0	0	0	0	0	0	0	0	1	1	0	1	1	0	1	1	0	1	1			#N/A	#N/A	#N/A	#N/A	#N/A	#N/A	#N/A	#N/A	#N/A	#N/A	#N/A	#N/A
1700071G01Rik	73485	ENSMUSG00000086376	RIKEN cDNA 1700071G01 gene	ENSMUSG00000086376	0	0	0	0	0	0	0	0	0	0	0	0	0	0	0	0	0	0	0	0	1	1	0	1	1	0	1	1	0	1	1			#N/A	#N/A	#N/A	#N/A	#N/A	#N/A	#N/A	#N/A	#N/A	#N/A	#N/A	#N/A
1700071K01Rik	237880	ENSMUSG00000080980	RIKEN cDNA 1700071K01 gene	ENSMUSG00000080980	0	0	0	0	0	0	0	0	0	0	0	0	0	0	0	0	0	0	0	0	1	1	0	1	1	0	1	1	0	1	1			#N/A	#N/A	#N/A	#N/A	#N/A	#N/A	#N/A	#N/A	#N/A	#N/A	#N/A	#N/A
1700071M16Rik	73504	ENSMUSG00000090307	RIKEN cDNA 1700071M16 gene	ENSMUSG00000090307	0	0	0	0	0	0	0	0	0	1.54875	0	0	0	0	0	0	0	0	0.106979	0.161413	0.861079	0.979618	0.0813815	0.668411	0.930389	0	1	1	0	1	1			#N/A	#N/A	#N/A	#N/A	#N/A	#N/A	#N/A	#N/A	#N/A	#N/A	#N/A	#N/A
1700072B07Rik	73529	ENSMUSG00000100487	RIKEN cDNA 1700072B07 gene	ENSMUSG00000100487	0	0	0	0	0	0	0	0	0	0	0	0	0	0	0	0	0	0	0	0	1	1	0	1	1	0	1	1	0	1	1			#N/A	#N/A	#N/A	#N/A	#N/A	#N/A	#N/A	#N/A	#N/A	#N/A	#N/A	#N/A
1700072G22Rik	73496	ENSMUSG00000101702	RIKEN cDNA 1700072G22 gene	ENSMUSG00000101702	0	0	0	0	0	0	0	0	0	0	0	0	0.927792	0	0	0	1.03402	1.03597	0.166698	0.29197	0.759105	0.979618	0	1	1	0.132613	0.826478	0.91963	0.392919	0.649728	0.877598			#N/A	#N/A	#N/A	#N/A	#N/A	#N/A	#N/A	#N/A	#N/A	#N/A	#N/A	#N/A
1700072O05Rik	73505	ENSMUSG00000107744	RIKEN cDNA 1700072O05 gene	ENSMUSG00000107744	0	0	0	0	0	0	0	0	0	0	0	0	0	0	0	0	0	0	0	0	1	1	0	1	1	0	1	1	0	1	1			#N/A	#N/A	#N/A	#N/A	#N/A	#N/A	#N/A	#N/A	#N/A	#N/A	#N/A	#N/A
1700073E17Rik	381827	ENSMUSG00000087204	ribosomal protein L7 pseudogene	ENSMUSG00000087204	0	0	0	0	0	0	0	0	0	0	0	0	0	0	0	0	0	0	0	0	1	1	0	1	1	0	1	1	0	1	1			#N/A	#N/A	#N/A	#N/A	#N/A	#N/A	#N/A	#N/A	#N/A	#N/A	#N/A	#N/A
1700074A21Rik	73482	ENSMUSG00000102231	RIKEN cDNA 1700074A21 gene	ENSMUSG00000102231	0	0	0	0	0	0	0	0	0	0	0	0	0	0	0	0	0	0	0	0	1	1	0	1	1	0	1	1	0	1	1			#N/A	#N/A	#N/A	#N/A	#N/A	#N/A	#N/A	#N/A	#N/A	#N/A	#N/A	#N/A
1700074H08Rik	73480	ENSMUSG00000099872	RIKEN cDNA 1700074H08 gene	ENSMUSG00000099872	1.07211	2.8482	3.48095	2.08065	3.38979	0.904265	1.51107	2.23118	1.88347	1.95919	0.925875	1.91948	1.48786	0	0	1.35588	1.03402	1.03597	2.85114	-1.50135	0.0113222	0.0331169	-0.480811	0.262951	0.596762	-1.28951	0.129666	0.34135	-0.739661	0.461025	0.739654			#N/A	#N/A	#N/A	#N/A	#N/A	#N/A	#N/A	#N/A	#N/A	#N/A	#N/A	#N/A
1700074P13Rik	73481	ENSMUSG00000029883	RIKEN cDNA 1700074P13 gene	ENSMUSG00000029883	0	0	0	0	0	0	0	0	0	0	0	0	0	0	0	0	0	0	0	0	1	1	0	1	1	0	1	1	0	1	1			#N/A	#N/A	#N/A	#N/A	#N/A	#N/A	#N/A	#N/A	#N/A	#N/A	#N/A	#N/A
1700080E11Rik	73532	ENSMUSG00000032566	RIKEN cDNA 1700080E11 gene	ENSMUSG00000032566	0	0	0	0	0	0	0	0	0	0	0	0	0	0	0	0	0	0	0	0	1	1	0	1	1	0	1	1	0	1	1			#N/A	#N/A	#N/A	#N/A	#N/A	#N/A	#N/A	#N/A	#N/A	#N/A	#N/A	#N/A
1700080G11Rik	73488	ENSMUSG00000086771	RIKEN cDNA 1700080G11 gene	ENSMUSG00000086771	0	0	0	0	0	0	0	0	0	1.54875	0	0	0	0	0	0	0	0	0.106979	0.161413	0.861079	0.979618	0.0813815	0.668411	0.930389	0	1	1	0	1	1			#N/A	#N/A	#N/A	#N/A	#N/A	#N/A	#N/A	#N/A	#N/A	#N/A	#N/A	#N/A
1700080N15Rik	73489	ENSMUSG00000084859	RIKEN cDNA 1700080N15 gene	ENSMUSG00000084859	0	0	0	0	0	0	0	0	0	0	0	0	0	0	0	0	0	0	0	0	1	1	0	1	1	0	1	1	0	1	1			#N/A	#N/A	#N/A	#N/A	#N/A	#N/A	#N/A	#N/A	#N/A	#N/A	#N/A	#N/A
1700080O16Rik	74279	ENSMUSG00000031118	RIKEN cDNA 1700080O16 gene	ENSMUSG00000031118	0	0	0	0	0	0	0	0	0	0	0	0	0	0	0	0	0	0	0	0	1	1	0	1	1	0	1	1	0	1	1			#N/A	#N/A	#N/A	#N/A	#N/A	#N/A	#N/A	#N/A	#N/A	#N/A	#N/A	#N/A
1700081B01Rik	73500	ENSMUSG00000105673	RIKEN cDNA 1700081B01 gene	ENSMUSG00000105673	0	0	0	0	0	0	0	0	0	0	0	0	0	0	0	0	0	0	0	0	1	1	0	1	1	0	1	1	0	1	1			#N/A	#N/A	#N/A	#N/A	#N/A	#N/A	#N/A	#N/A	#N/A	#N/A	#N/A	#N/A
1700081H04Rik	73477	ENSMUSG00000100573	RIKEN cDNA 1700081H04 gene	ENSMUSG00000100573	0	0	0	0	0	0	0	0	0	0	0	0	0	0	0	0	0	0	0	0	1	1	0	1	1	0	1	1	0	1	1			#N/A	#N/A	#N/A	#N/A	#N/A	#N/A	#N/A	#N/A	#N/A	#N/A	#N/A	#N/A
1700081N11Rik	73528	ENSMUSG00000113209	RIKEN cDNA 1700081N11 gene	ENSMUSG00000113209	0	0	1.01187	0	0	0	0	0	0	0	1.48526	0	0	0.932092	0	0	0	0	0.206902	0.192613	0.841672	0.979618	0.0366827	0.853653	0.935773	0.132613	0.826478	0.91963	0	1	1			#N/A	#N/A	#N/A	#N/A	#N/A	#N/A	#N/A	#N/A	#N/A	#N/A	#N/A	#N/A
1700082M22Rik	73534	ENSMUSG00000023737	RIKEN cDNA 1700082M22 gene	ENSMUSG00000023737	4.52671	3.50271	4.54619	4.00659	3.38979	3.40429	3.98201	3.44013	3.55562	4.19619	4.37826	4.48126	3.18923	3.0469	3.80554	3.25963	4.15084	3.76616	13.8379	-0.00642871	0.981773	0.987073	0.0700586	0.861575	0.940536	-0.235143	0.703082	0.91963	0.0603773	0.91944	0.962519			#N/A	#N/A	#N/A	#N/A	#N/A	#N/A	#N/A	#N/A	#N/A	#N/A	#N/A	#N/A
1700083H02Rik	67348	ENSMUSG00000100668	RIKEN cDNA 1700083H02 gene	ENSMUSG00000100668	0	0	0	0	0	0	0	0	0	0	0	0	0	0	0	0	0	0	0	0	1	1	0	1	1	0	1	1	0	1	1			#N/A	#N/A	#N/A	#N/A	#N/A	#N/A	#N/A	#N/A	#N/A	#N/A	#N/A	#N/A
1700084C01Rik	78465	ENSMUSG00000070532	RIKEN cDNA 1700084C01 gene	ENSMUSG00000070532	1.07211	0	0	0	0	0	0	0	1.22947	0	0	0	0.927792	0	1.12447	0	1.03402	0	0.309867	0.119828	0.904092	0.979618	-0.0529667	0.780416	0.932786	0.275195	0.649165	0.902591	-0.0323377	0.970471	0.989899			#N/A	#N/A	#N/A	#N/A	#N/A	#N/A	#N/A	#N/A	#N/A	#N/A	#N/A	#N/A
1700084C06Rik	76618	ENSMUSG00000086016	RIKEN cDNA 1700084C06 gene	ENSMUSG00000086016	4.03871	3.74437	3.48095	1.65687	3.01992	3.51842	2.84145	4.08851	3.55562	3.12143	3.76529	3.60069	1.89029	3.95686	3.01459	3.47728	2.64122	3.87345	9.74694	-0.0728934	0.829766	0.979618	-0.172953	0.689201	0.932786	0.219221	0.766899	0.91963	-0.132087	0.842649	0.915581			#N/A	#N/A	#N/A	#N/A	#N/A	#N/A	#N/A	#N/A	#N/A	#N/A	#N/A	#N/A
1700084D21Rik	76720	ENSMUSG00000114333	RIKEN cDNA 1700084D21 gene	ENSMUSG00000114333	0	0	0	0	0	0	0	0	0	0	0	0	0	0	0	0	0	0	0	0	1	1	0	1	1	0	1	1	0	1	1			#N/A	#N/A	#N/A	#N/A	#N/A	#N/A	#N/A	#N/A	#N/A	#N/A	#N/A	#N/A
1700084E18Rik	67350	ENSMUSG00000100747	RIKEN cDNA 1700084E18 gene	ENSMUSG00000100747	4.99414	3.36478	4.27034	4.10013	4.82067	3.28035	4.57406	3.86284	4.40409	4.19619	4.31445	4.21916	4.18149	4.56688	3.38429	3.57491	4.92296	3.52418	17.8351	-0.112596	0.68483	0.95498	-0.0804009	0.845179	0.932786	-0.0480584	0.932924	0.979197	-0.164569	0.76974	0.906794			#N/A	#N/A	#N/A	#N/A	#N/A	#N/A	#N/A	#N/A	#N/A	#N/A	#N/A	#N/A
1700084F23Rik	74280	ENSMUSG00000099639	RIKEN cDNA 1700084F23 gene	ENSMUSG00000099639	0	0	0	0	0	0	0	0	0	0	0	0	0	0	0	0	0	0	0	0	1	1	0	1	1	0	1	1	0	1	1			#N/A	#N/A	#N/A	#N/A	#N/A	#N/A	#N/A	#N/A	#N/A	#N/A	#N/A	#N/A
1700084J12Rik	73486	ENSMUSG00000058101	ribosomal protein L7-like 1 pseudogene	ENSMUSG00000058101	0	0	0	0	0	0	0	0	0	0	0	0	0	0	0	0	0	0	0	0	1	1	0	1	1	0	1	1	0	1	1			#N/A	#N/A	#N/A	#N/A	#N/A	#N/A	#N/A	#N/A	#N/A	#N/A	#N/A	#N/A
1700084M14Rik	73487	ENSMUSG00000057805	Gm5941 pseudogene	ENSMUSG00000057805	0	0	0	0	0	0	0	0	0	0	0	0	0	0	0	0	0	0	0	0	1	1	0	1	1	0	1	1	0	1	1			#N/A	#N/A	#N/A	#N/A	#N/A	#N/A	#N/A	#N/A	#N/A	#N/A	#N/A	#N/A
1700085C21Rik	74283	ENSMUSG00000100890	RIKEN cDNA 1700085C21 gene	ENSMUSG00000100890	0	0	0	0	0	0	0	0	0	0	0	0	0	0	0	0	0	0	0	0	1	1	0	1	1	0	1	1	0	1	1			#N/A	#N/A	#N/A	#N/A	#N/A	#N/A	#N/A	#N/A	#N/A	#N/A	#N/A	#N/A
1700085D07Rik	73491	ENSMUSG00000115693	RIKEN cDNA 1700085D07 gene	ENSMUSG00000115693	0	0	0	0	0	0	0	0	0	0	0	0	0	0	0	0	0	0	0	0	1	1	0	1	1	0	1	1	0	1	1			#N/A	#N/A	#N/A	#N/A	#N/A	#N/A	#N/A	#N/A	#N/A	#N/A	#N/A	#N/A
1700086D15Rik	74282	ENSMUSG00000020548	RIKEN cDNA 1700086D15 gene	ENSMUSG00000020548	7.13974	7.00136	6.86894	7.1392	6.84272	7.00284	7.19525	7.09265	6.89897	7.07501	6.91502	6.72549	6.24595	7.07127	6.59392	6.27457	5.97305	6.49652	114.069	-0.386347	0.00524255	0.0166764	-0.0903746	0.662958	0.930389	-0.317141	0.238162	0.529354	-0.806324	0.00107705	0.00459472			#N/A	#N/A	#N/A	#N/A	#N/A	#N/A	#N/A	#N/A	#N/A	#N/A	#N/A	#N/A
1700086L19Rik	74284	ENSMUSG00000071265	RIKEN cDNA 1700086L19 gene	ENSMUSG00000071265	0	0	0	0	0	0	0	0	0	0	0	0	0	0	0	0	0	0	0	0	1	1	0	1	1	0	1	1	0	1	1			#N/A	#N/A	#N/A	#N/A	#N/A	#N/A	#N/A	#N/A	#N/A	#N/A	#N/A	#N/A
1700086O06Rik	73516	ENSMUSG00000097080	RIKEN cDNA 1700086O06 gene	ENSMUSG00000097080	8.4668	8.57097	8.51544	8.23032	8.26107	8.21174	8.38387	8.29962	8.5398	6.87652	6.07869	6.71279	5.71245	6.38598	6.48408	6.37287	6.29519	6.19935	208.741	-2.01811	3.35e-65	6.94e-63	-1.8456	4.33e-22	1.77e-20	-1.98759	1.65e-18	5.27e-17	-2.1127	5.91e-29	1.82e-27			#N/A	#N/A	#N/A	#N/A	#N/A	#N/A	#N/A	#N/A	#N/A	#N/A	#N/A	#N/A
1700086P04Rik	67349	ENSMUSG00000085085	RIKEN cDNA 1700086P04 gene	ENSMUSG00000085085	1.07211	0	0	1.05427	0	1.45585	1.79367	0	1.22947	0	0	0	0.927792	0.932092	1.12447	0.831685	0	1.03597	0.697499	-0.614777	0.465055	0.73988	-0.0529667	0.780416	0.932786	0.0146738	0.985712	0.993378	-0.488109	0.642492	0.877598			#N/A	#N/A	#N/A	#N/A	#N/A	#N/A	#N/A	#N/A	#N/A	#N/A	#N/A	#N/A
1700087M22Rik	78467	ENSMUSG00000115723	RIKEN cDNA 1700087M22 gene	ENSMUSG00000115723	0	0	0	0	0	0	0	0	0	0	0	0	0	0	0	0	0	0	0	0	1	1	0	1	1	0	1	1	0	1	1			#N/A	#N/A	#N/A	#N/A	#N/A	#N/A	#N/A	#N/A	#N/A	#N/A	#N/A	#N/A
1700088E04Rik	27660	ENSMUSG00000033029	RIKEN cDNA 1700088E04 gene	ENSMUSG00000033029	5.38519	5.04607	4.83017	4.7463	5.14449	5.05523	5.07413	5.38014	4.65572	4.80523	4.10409	4.14546	3.8615	4.19004	3.80554	2.85561	3.38259	3.87345	23.5125	-1.1171	3.41e-07	2.15e-06	-0.586154	0.112293	0.328792	-0.988012	0.0322927	0.111705	-1.64611	0.00129824	0.00542124			#N/A	#N/A	#N/A	#N/A	#N/A	#N/A	#N/A	#N/A	#N/A	#N/A	#N/A	#N/A
1700091H14Rik	73553	ENSMUSG00000090462	RIKEN cDNA 1700091H14 gene	ENSMUSG00000090462	0	0	0	0	0	0	0	0	0	0	0	0	0	0	0	0	0	0	0	0	1	1	0	1	1	0	1	1	0	1	1			#N/A	#N/A	#N/A	#N/A	#N/A	#N/A	#N/A	#N/A	#N/A	#N/A	#N/A	#N/A
1700092C02Rik	67357	ENSMUSG00000086781	RIKEN cDNA 1700092C02 gene	ENSMUSG00000086781	0	0	0	0	0	0	0	0	0	0	0	0	0	0	0	0	0	0	0	0	1	1	0	1	1	0	1	1	0	1	1			#N/A	#N/A	#N/A	#N/A	#N/A	#N/A	#N/A	#N/A	#N/A	#N/A	#N/A	#N/A
1700092C10Rik	73554	ENSMUSG00000092499	RIKEN cDNA 1700092C10 gene	ENSMUSG00000092499	3.93853	4.04461	4.27034	4.7463	5.36796	4.80835	4.90625	4.81239	4.86992	5.26865	4.37826	4.84944	4.44323	4.19004	5.40285	3.75234	4.58795	4.31533	24.6966	-0.0533198	0.829047	0.979618	0.619375	0.109544	0.322721	-0.22237	0.631992	0.902591	-0.61448	0.181121	0.380779			#N/A	#N/A	#N/A	#N/A	#N/A	#N/A	#N/A	#N/A	#N/A	#N/A	#N/A	#N/A
1700092C17Rik	74295	ENSMUSG00000085353	RIKEN cDNA 1700092C17 gene	ENSMUSG00000085353	0	0	0	0	0	0	0	0	0	0	0	0	0	0	0	0	0	0	0	0	1	1	0	1	1	0	1	1	0	1	1			#N/A	#N/A	#N/A	#N/A	#N/A	#N/A	#N/A	#N/A	#N/A	#N/A	#N/A	#N/A
1700092E16Rik	74291	ENSMUSG00000111487	RIKEN cDNA 1700092E16 gene	ENSMUSG00000111487	0	0	0	0	0	0	0	0	0	0	0	0	0	0	0	0	0	0	0	0	1	1	0	1	1	0	1	1	0	1	1			#N/A	#N/A	#N/A	#N/A	#N/A	#N/A	#N/A	#N/A	#N/A	#N/A	#N/A	#N/A
1700092E19Rik	73576	ENSMUSG00000084811	RIKEN cDNA 1700092E19 gene	ENSMUSG00000084811	0	0	0	0	0	0	0	0	0	0	0	0	0	0	0	0	0	0	0	0	1	1	0	1	1	0	1	1	0	1	1			#N/A	#N/A	#N/A	#N/A	#N/A	#N/A	#N/A	#N/A	#N/A	#N/A	#N/A	#N/A
1700092K14Rik	73536	ENSMUSG00000078600	RIKEN cDNA 1700092K14 gene	ENSMUSG00000078600	0	0	0	0	0	0	0	0	0	0	0	0.946826	0	0	0	0	0	0	0.0515348	0.0641881	0.944519	0.979618	0.0365988	0.84725	0.932786	0	1	1	0	1	1			#N/A	#N/A	#N/A	#N/A	#N/A	#N/A	#N/A	#N/A	#N/A	#N/A	#N/A	#N/A
1700092M07Rik	74307	ENSMUSG00000090840	RIKEN cDNA 1700092M07 gene	ENSMUSG00000090840	1.07211	1.61683	1.60077	1.65687	1.12777	2.82805	1.79367	1.79221	0	1.95919	1.48526	2.23588	0	2.21169	0	2.04231	2.05073	1.03597	2.16201	-0.046073	0.936431	0.979618	0.187918	0.641596	0.930389	-0.618154	0.466217	0.794398	0.331808	0.744058	0.906794			#N/A	#N/A	#N/A	#N/A	#N/A	#N/A	#N/A	#N/A	#N/A	#N/A	#N/A	#N/A
1700093K21Rik	67358	ENSMUSG00000020286	RIKEN cDNA 1700093K21 gene	ENSMUSG00000020286	1.68033	1.61683	1.60077	1.65687	2.18764	0.904265	0.693087	1.15816	1.22947	0	0.925875	0	0.927792	1.49369	0	0.831685	0	0	1.13761	-1.45654	0.0484903	0.119163	-0.350891	0.277601	0.61898	-0.539191	0.524408	0.84658	-0.646403	0.527687	0.801704			#N/A	#N/A	#N/A	#N/A	#N/A	#N/A	#N/A	#N/A	#N/A	#N/A	#N/A	#N/A
1700094D03Rik	73545	ENSMUSG00000027942	RIKEN cDNA 1700094D03 gene	ENSMUSG00000027942	11.3635	11.4133	11.4283	11.2626	11.415	11.3101	11.3818	11.392	11.3431	11.3226	11.324	11.2634	11.287	11.1515	11.1719	11.2559	11.3328	11.3064	2555.64	-0.0987671	0.0065833	0.0204667	-0.0980205	0.122206	0.350161	-0.125125	0.194867	0.460098	-0.0740372	0.40123	0.678406			#N/A	#N/A	#N/A	#N/A	#N/A	#N/A	#N/A	#N/A	#N/A	#N/A	#N/A	#N/A
1700094J05Rik	67523	ENSMUSG00000101695	RIKEN cDNA 1700094J05 gene	ENSMUSG00000101695	0	0	0	0	0	0	0	0	0	0	0	0	0	0	0	0	0	0	0	0	1	1	0	1	1	0	1	1	0	1	1			#N/A	#N/A	#N/A	#N/A	#N/A	#N/A	#N/A	#N/A	#N/A	#N/A	#N/A	#N/A
1700094M23Rik	73579	ENSMUSG00000105337	RIKEN cDNA 1700094M23 gene	ENSMUSG00000105337	0	0	1.01187	0	1.12777	0	0	1.79221	0	0	0	0	0	1.8969	0	1.35588	0	1.03597	0.555517	0.205521	0.832082	0.979618	-0.0529667	0.780416	0.932786	0.227897	0.731727	0.91963	0.0621084	0.951631	0.983789			#N/A	#N/A	#N/A	#N/A	#N/A	#N/A	#N/A	#N/A	#N/A	#N/A	#N/A	#N/A
1700094M24Rik	74304	ENSMUSG00000107895	RIKEN cDNA 1700094M24 gene	ENSMUSG00000107895	1.07211	0	0	0	0	0	0	0	0	0	0	0	0	0	0	0	0	0	0.0612506	-0.130262	0.887691	0.979618	-0.0529667	0.780416	0.932786	0	1	1	0	1	1			#N/A	#N/A	#N/A	#N/A	#N/A	#N/A	#N/A	#N/A	#N/A	#N/A	#N/A	#N/A
1700095A13Rik	76995	ENSMUSG00000100430	RIKEN cDNA 1700095A13 gene	ENSMUSG00000100430	0	0	0	0	0	0	0	0	0	0	0	0	0	0	0	0	0	0	0	0	1	1	0	1	1	0	1	1	0	1	1			#N/A	#N/A	#N/A	#N/A	#N/A	#N/A	#N/A	#N/A	#N/A	#N/A	#N/A	#N/A
1700095A21Rik	67524	ENSMUSG00000086046	RIKEN cDNA 1700095A21 gene	ENSMUSG00000086046	0	0	0	0	0	0	0	0	0	0	0	0	0	0	0	0	0	0	0	0	1	1	0	1	1	0	1	1	0	1	1			#N/A	#N/A	#N/A	#N/A	#N/A	#N/A	#N/A	#N/A	#N/A	#N/A	#N/A	#N/A
1700095B10Rik	67360	ENSMUSG00000098230	RIKEN cDNA 1700095B10 gene	ENSMUSG00000098230	0	0	0	0	0	0	0	0	0	0	0	0	0	0	0	0	0	0	0	0	1	1	0	1	1	0	1	1	0	1	1			#N/A	#N/A	#N/A	#N/A	#N/A	#N/A	#N/A	#N/A	#N/A	#N/A	#N/A	#N/A
1700095J03Rik	74293	ENSMUSG00000085407	RIKEN cDNA 1700095J03 gene	ENSMUSG00000085407	0	0	1.01187	0	0	0	0	1.15816	0	0	0	0	0	0	0	0	0	0	0.124903	-0.227486	0.80519	0.979618	-0.0529667	0.780416	0.932786	0	1	1	-0.221635	0.797767	0.906794			#N/A	#N/A	#N/A	#N/A	#N/A	#N/A	#N/A	#N/A	#N/A	#N/A	#N/A	#N/A
1700095J07Rik	73574	ENSMUSG00000084861	RIKEN cDNA 1700095J07 gene	ENSMUSG00000084861	0	0	0	0	0	0	0	0	0	0	0	0	0	0	0	0	1.03402	0	0.0582066	0.0641881	0.944519	0.979618	0	1	1	0	1	1	0.18611	0.829637	0.906794			#N/A	#N/A	#N/A	#N/A	#N/A	#N/A	#N/A	#N/A	#N/A	#N/A	#N/A	#N/A
1700095J12Rik	73563	ENSMUSG00000084804	RIKEN cDNA 1700095J12 gene	ENSMUSG00000084804	0	0	0	0	0	0	0	0	0	0	0	0	0	0	0	0	0	0	0	0	1	1	0	1	1	0	1	1	0	1	1			#N/A	#N/A	#N/A	#N/A	#N/A	#N/A	#N/A	#N/A	#N/A	#N/A	#N/A	#N/A
1700095K22Rik	68228	ENSMUSG00000108505	RIKEN cDNA 1700095K22 gene	ENSMUSG00000108505	0	0	0	0	0	0	0	0	0	0	0	0	0	0	0	0	0	0	0	0	1	1	0	1	1	0	1	1	0	1	1			#N/A	#N/A	#N/A	#N/A	#N/A	#N/A	#N/A	#N/A	#N/A	#N/A	#N/A	#N/A
1700096J18Rik	67927	ENSMUSG00000099630	RIKEN cDNA 1700096J18 gene	ENSMUSG00000099630	0	0	0	0	0	0	0	0	0	0	0	0	0	0	0	0	0	0	0	0	1	1	0	1	1	0	1	1	0	1	1			#N/A	#N/A	#N/A	#N/A	#N/A	#N/A	#N/A	#N/A	#N/A	#N/A	#N/A	#N/A
1700096K18Rik	73571	ENSMUSG00000101856	RIKEN cDNA 1700096K18 gene	ENSMUSG00000101856	6.51421	6.40452	6.46632	6.73488	6.59993	6.55858	6.78349	6.7405	6.57192	6.26795	6.4493	6.10259	6.24595	6.64352	6.14227	6.0721	6.15375	5.85116	85.1341	-0.374921	0.000764733	0.00289402	-0.16957	0.479067	0.829633	-0.264085	0.318003	0.641111	-0.671918	0.00873871	0.0297114			#N/A	#N/A	#N/A	#N/A	#N/A	#N/A	#N/A	#N/A	#N/A	#N/A	#N/A	#N/A
1700097M23Rik	73561	ENSMUSG00000108194	RIKEN cDNA 1700097M23 gene	ENSMUSG00000108194	0	1.02396	0	0	0	0	0	1.15816	1.22947	0	0	0	0	0	0	0	0	0	0.200557	-0.388304	0.687304	0.956965	-0.0529667	0.780416	0.932786	0	1	1	-0.481043	0.586657	0.851931			#N/A	#N/A	#N/A	#N/A	#N/A	#N/A	#N/A	#N/A	#N/A	#N/A	#N/A	#N/A
1700097N02Rik	67522	ENSMUSG00000099474	RIKEN cDNA 1700097N02 gene	ENSMUSG00000099474	0	0	0	0	0	0	0.693087	0	0	0	0	1.91948	2.46253	0.932092	2.1829	2.85561	1.03402	1.63272	1.20816	2.55777	0.00267523	0.00906678	0.122069	0.521667	0.86125	1.41467	0.083124	0.241662	1.73097	0.101185	0.240433			#N/A	#N/A	#N/A	#N/A	#N/A	#N/A	#N/A	#N/A	#N/A	#N/A	#N/A	#N/A
1700099I09Rik	76624	ENSMUSG00000091906	RIKEN cDNA 1700099I09 gene	ENSMUSG00000091906	0	0	0	1.65687	0	2.16555	1.15929	1.15816	1.88347	2.53955	3.32169	2.23588	4.1079	3.95686	4.39669	4.56152	3.5207	4.59161	7.51963	3.22722	1.4e-09	1.17e-08	0.912006	0.0207033	0.0840422	2.37078	0.000797998	0.00445141	2.95877	8.95e-05	0.000469673			#N/A	#N/A	#N/A	#N/A	#N/A	#N/A	#N/A	#N/A	#N/A	#N/A	#N/A	#N/A
1700100I10Rik	74982	ENSMUSG00000115372	RIKEN cDNA 1700100I10 gene	ENSMUSG00000115372	0	0	0	0	0	0	0	0	0	0	0	0	0	0	0	0	0	0	0	0	1	1	0	1	1	0	1	1	0	1	1			#N/A	#N/A	#N/A	#N/A	#N/A	#N/A	#N/A	#N/A	#N/A	#N/A	#N/A	#N/A
1700100L14Rik	73584	ENSMUSG00000101051	RIKEN cDNA 1700100L14 gene	ENSMUSG00000101051	0	0	0	0	0	0	0	0	0	0	0	0	0	0	0	0	0	0	0	0	1	1	0	1	1	0	1	1	0	1	1			#N/A	#N/A	#N/A	#N/A	#N/A	#N/A	#N/A	#N/A	#N/A	#N/A	#N/A	#N/A
1700101E01Rik	329375	ENSMUSG00000079502	RIKEN cDNA 1700101E01 gene	ENSMUSG00000079502	5.52991	5.63152	5.5467	6.12735	5.14449	4.80835	5.70568	5.65159	4.30941	4.11835	4.10409	4.48126	4.76386	5.25662	3.53878	4.56152	4.06314	4.38952	31.9618	-1.04253	1.69e-05	8.44e-05	-1.13126	0.000939944	0.00567591	-0.72471	0.144578	0.370653	-0.991127	0.0339785	0.0966354			#N/A	#N/A	#N/A	#N/A	#N/A	#N/A	#N/A	#N/A	#N/A	#N/A	#N/A	#N/A
1700101I11Rik	100504641	ENSMUSG00000097675	RIKEN cDNA 1700101I11 gene	ENSMUSG00000097675	1.07211	1.61683	2.01777	2.89917	1.12777	2.63913	2.23279	2.56728	0	0	1.88733	1.91948	2.2046	0.932092	0	0.831685	0	0	2.13893	-1.18107	0.0690877	0.161533	-0.0402038	0.914648	0.972746	-0.815555	0.334846	0.661611	-1.50077	0.156058	0.339626			#N/A	#N/A	#N/A	#N/A	#N/A	#N/A	#N/A	#N/A	#N/A	#N/A	#N/A	#N/A
1700101I19Rik	73589	ENSMUSG00000045815	RIKEN cDNA 1700101I19 gene	ENSMUSG00000045815	0	0	0	0	0	0	0	0	0	0	0	0	0	0	0	0	0	0	0	0	1	1	0	1	1	0	1	1	0	1	1			#N/A	#N/A	#N/A	#N/A	#N/A	#N/A	#N/A	#N/A	#N/A	#N/A	#N/A	#N/A
1700101O22Rik	73575	ENSMUSG00000102096	RIKEN cDNA 1700101O22 gene	ENSMUSG00000102096	0	0	0	0	0	0	0	0	0	0	0	0	0	0	0	0	0	0	0	0	1	1	0	1	1	0	1	1	0	1	1			#N/A	#N/A	#N/A	#N/A	#N/A	#N/A	#N/A	#N/A	#N/A	#N/A	#N/A	#N/A
1700102F20Rik	73577	ENSMUSG00000108229	RIKEN cDNA 1700102F20 gene	ENSMUSG00000108229	0	0	0	0	0	0	0	0	0	0	0	0	0	0	0	0	0	0	0	0	1	1	0	1	1	0	1	1	0	1	1
1700102H20Rik	68230	ENSMUSG00000116852	RIKEN cDNA 1700102H20 gene	ENSMUSG00000116852	3.58798	3.21226	2.6047	4.68724	3.81119	3.81495	4.45741	3.98009	2.67338	4.11835	3.18563	4.14546	1.89029	4.11642	3.80554	3.25963	2.05073	3.38604	11.7084	-0.308512	0.398562	0.663899	0.457836	0.298744	0.645437	-0.561476	0.373272	0.708678	-0.862615	0.213784	0.432381
1700102P08Rik	112418	ENSMUSG00000032611	RIKEN cDNA 1700102P08 gene	ENSMUSG00000032611	5.52991	5.43874	5.48255	5.01003	3.81119	5.53365	4.87627	5.38014	6.22813	4.70228	5.09988	4.70299	5.43999	4.77258	4.81481	5.14199	5.79393	5.59311	37.732	-0.197225	0.412482	0.680165	-0.551443	0.0918751	0.28179	0.0804305	0.866659	0.94022	-0.0496062	0.902817	0.951496
1700104B16Rik	100504592	ENSMUSG00000049476	RIKEN cDNA 1700104B16 gene	ENSMUSG00000049476	0	0	0	0	0	0	0	0	0	0	0	0	0	0	0	0	0	0	0	0	1	1	0	1	1	0	1	1	0	1	1
1700104L18Rik	73592	ENSMUSG00000112821	RIKEN cDNA 1700104L18 gene	ENSMUSG00000112821	0	0	1.01187	0	0	0	0	0	0	0	0	0	0	0.932092	1.74865	0	0	0	0.238056	0.201391	0.836051	0.979618	-0.0529667	0.780416	0.932786	0.470936	0.460203	0.789197	0	1	1
1700105G05Rik	73550	ENSMUSG00000113747	RIKEN cDNA 1700105G05 gene	ENSMUSG00000113747	0	0	0	0	0	0	0	0	0	0	0	0	0	0	0	0	0	0	0	0	1	1	0	1	1	0	1	1	0	1	1
1700105P06Rik	654802	ENSMUSG00000099923	RIKEN cDNA 1700105P06 gene	ENSMUSG00000099923	1.07211	0	1.01187	2.6743	1.12777	1.85391	1.79367	2.23118	2.67338	0	1.88733	2.49522	0.927792	1.8969	1.12447	2.69116	0	1.63272	2.36374	-0.138806	0.818657	0.979618	0.279068	0.409151	0.768298	-0.515079	0.542334	0.859825	-0.382744	0.691041	0.902744
1700108F19Rik	73272	ENSMUSG00000101009	RIKEN cDNA 1700108F19 gene	ENSMUSG00000101009	0	1.61683	1.01187	1.05427	2.18764	0	2.23279	0	0	0	0.925875	0	0.927792	0.932092	1.12447	0	0	0	0.850371	-1.22388	0.156374	0.318204	-0.13084	0.594467	0.913157	-0.237498	0.775782	0.91963	-0.739061	0.408073	0.684848
1700108J01Rik	68245	ENSMUSG00000100585	RIKEN cDNA 1700108J01 gene	ENSMUSG00000100585	0	0	0	0	0	0	0	0	0	0	0	0	0	0	0	0	0	0	0	0	1	1	0	1	1	0	1	1	0	1	1
1700108N06Rik	73560	ENSMUSG00000106034	RIKEN cDNA 1700108N06 gene	ENSMUSG00000106034	0	0	0	0	0	0	0	0	0	0	0	0	0	0	0	0	0	0	0	0	1	1	0	1	1	0	1	1	0	1	1
1700108N11Rik	74301	ENSMUSG00000084837	RIKEN cDNA 1700108N11 gene	ENSMUSG00000084837	2.70322	2.62468	2.34088	0	3.01992	2.63913	1.79367	1.79221	2.94935	2.95228	3.44602	1.91948	1.48786	2.87898	2.51623	1.35588	3.05901	0	4.44098	0.0984278	0.841718	0.979618	0.183991	0.682288	0.932786	0.0384041	0.962727	0.993378	-0.261928	0.787084	0.906794
1700109G14Rik	67355	ENSMUSG00000101505	RIKEN cDNA 1700109G14 gene	ENSMUSG00000101505	1.07211	0	0	0	0	0	0	0	0	0	0	0	0	0.932092	0	0	0	0	0.111697	-0.0330368	0.971428	0.979618	-0.0529667	0.780416	0.932786	0.132613	0.826478	0.91963	0	1	1
1700109G15Rik	78471	ENSMUSG00000085044	RIKEN cDNA 1700109G15 gene	ENSMUSG00000085044	0	0	0	0	0	0	0	0	0	0	0	0	0	0	0	0	0	0	0	0	1	1	0	1	1	0	1	1	0	1	1
1700109H08Rik	77036	ENSMUSG00000008307	RIKEN cDNA 1700109H08 gene	ENSMUSG00000008307	7.70232	7.85468	7.9123	7.58172	7.45306	7.79124	7.46574	7.73374	7.51214	5.6743	5.99974	5.98073	6.02387	5.81738	5.62612	5.91318	5.73839	6.27958	131.306	-1.77811	3.66e-62	6.98e-60	-1.8447	1.36e-19	4.71e-18	-1.76165	2.5e-13	5.12e-12	-1.57507	2.73e-11	3.23e-10
1700109I08Rik	73591	ENSMUSG00000101261	RIKEN cDNA 1700109I08 gene	ENSMUSG00000101261	0	0	0	0	0	0	0	0	0	0	0	0	0	0	0	0	0	0	0	0	1	1	0	1	1	0	1	1	0	1	1
1700109K24Rik	74303	ENSMUSG00000097267	RIKEN cDNA 1700109K24 gene	ENSMUSG00000097267	0	0	0	0	0	0	0	0	0	0	0	0	0	0	0	0	0	0	0	0	1	1	0	1	1	0	1	1	0	1	1
1700110C19Rik	76634	ENSMUSG00000099384	RIKEN cDNA 1700110C19 gene	ENSMUSG00000099384	2.70322	2.36008	2.6047	3.68294	1.75292	2.82805	2.56898	3.44013	3.8528	3.27282	2.67785	3.60069	3.9484	3.0469	3.53878	3.75234	3.76263	1.63272	8.21942	0.441174	0.216231	0.413713	0.391501	0.385149	0.745608	0.530036	0.438454	0.771587	-0.00881277	0.990394	0.994633
1700110I01Rik	73549	ENSMUSG00000079407	RIKEN cDNA 1700110I01 gene	ENSMUSG00000079407	0	0	0	0	0	0	0	0	0	0	0	0	0	0	0	0	0	0	0	0	1	1	0	1	1	0	1	1	0	1	1
1700110I07Rik	77001	ENSMUSG00000108490	RIKEN cDNA 1700110I07 gene	ENSMUSG00000108490	0	0	0	0	1.12777	0	0	0	0	0	0	0	0	0	0	0	0	0	0.0658446	-0.130262	0.887691	0.979618	0	1	1	-0.152553	0.800899	0.91963	0	1	1
1700110K17Rik	73558	ENSMUSG00000087047	RIKEN cDNA 1700110K17 gene	ENSMUSG00000087047	1.07211	1.02396	1.01187	0	1.75292	0.904265	0	0	0	0	0	1.91948	0	0	1.12447	0.831685	0	0	0.618744	-0.293364	0.747912	0.979618	-0.0217181	0.941251	0.979692	-0.350712	0.631296	0.902591	0.18611	0.829637	0.906794
1700111E14Rik	73585	ENSMUSG00000029837	RIKEN cDNA 1700111E14 gene	ENSMUSG00000029837	0	0	0	0	0	0	0	0	0	0	0	0	0	0	0	0	0	0	0	0	1	1	0	1	1	0	1	1	0	1	1
1700111N16Rik	74305	ENSMUSG00000100511	RIKEN cDNA 1700111N16 gene	ENSMUSG00000100511	0	0	0	0	0	0	0	0	0	0	0	0	0	0	0	0	0	0	0	0	1	1	0	1	1	0	1	1	0	1	1
1700112D23Rik	73611	ENSMUSG00000091329	RIKEN cDNA 1700112D23 gene	ENSMUSG00000091329	0	0	0	1.05427	0	0	0	0	0	0	0	0	0	0.932092	0	1.35588	1.03402	0	0.255108	0.399578	0.689848	0.958884	0	1	1	-0.00997007	0.98685	0.993378	0.548818	0.538778	0.810831
1700112E06Rik	76633	ENSMUSG00000063458	RIKEN cDNA 1700112E06 gene	ENSMUSG00000063458	6.22628	6.33234	5.85613	6.33401	6.12395	6.1442	6.19295	6.27364	5.46054	7.45343	7.00873	7.18695	7.10073	7.16553	7.13202	7.48209	7.52631	7.11493	110.204	1.12737	3.07e-22	8.74e-21	1.0092	1.33e-05	0.000116894	0.920673	9.19e-05	0.00062292	1.34477	4.05e-07	3.05e-06
1700112H15Rik	73590	ENSMUSG00000101574	RIKEN cDNA 1700112H15 gene	ENSMUSG00000101574	0	0	0	0	0	0	0	0	0	0	0	0	0.927792	0	0	0	0	0	0.0501313	0.0641881	0.944519	0.979618	0	1	1	0.132613	0.826478	0.91963	0	1	1
1700112J05Rik	68246	ENSMUSG00000086632	RIKEN cDNA 1700112J05 gene	ENSMUSG00000086632	0	0	0	0	0	0	0	0	0	0	0	0	0	0	0	0	0	0	0	0	1	1	0	1	1	0	1	1	0	1	1
1700112J16Rik	76628	ENSMUSG00000097527	RIKEN cDNA 1700112J16 gene	ENSMUSG00000097527	7.30979	6.82847	6.84362	6.95116	7.20911	6.8694	7.03488	7.10561	6.94693	6.74025	6.66933	6.57921	6.48271	6.91721	6.67946	6.31752	6.6057	6.35557	112.564	-0.416481	5.31e-05	0.000244241	-0.326566	0.139666	0.38554	-0.305983	0.205029	0.477018	-0.600707	0.00903424	0.0305803
1700112K13Rik	73596	ENSMUSG00000087510	RIKEN cDNA 1700112K13 gene	ENSMUSG00000087510	0	0	0	0	0	0	0	0	0	0	0	0	0	0	0	0	0	0	0	0	1	1	0	1	1	0	1	1	0	1	1
1700112L15Rik	73594	ENSMUSG00000110577	RIKEN cDNA 1700112L15 gene	ENSMUSG00000110577	0	0	0	0	0	0	0	0	0	0	0	0	0	0	0	0	0	0	0	0	1	1	0	1	1	0	1	1	0	1	1
1700112M02Rik	73583	ENSMUSG00000113358	RIKEN cDNA 1700112M02 gene	ENSMUSG00000113358	0	0	0	0	0	0	0	0	0	0	0	0	0	0	0	0	0	0	0	0	1	1	0	1	1	0	1	1	0	1	1
1700113A16Rik	76642	ENSMUSG00000096935	RIKEN cDNA 1700113A16 gene	ENSMUSG00000096935	6.98512	7.18676	7.0347	7.49827	7.10117	7.16933	7.17076	7.26429	7.45799	6.53087	6.54972	6.46266	6.36129	6.44731	6.2801	6.10516	6.25618	6.13611	114.351	-0.862407	1.17e-17	2.17e-16	-0.53004	0.0110977	0.0495788	-0.890502	0.000169166	0.00108536	-1.1288	7.95e-07	5.76e-06
1700113B19Rik	73640	ENSMUSG00000102822	RIKEN cDNA 1700113B19 gene	ENSMUSG00000102822	0	0	0	0	0	0	0	0	0	0	0	0	0	0	0	0.831685	0	0	0.0433202	0.0641881	0.944519	0.979618	0	1	1	0	1	1	0.18611	0.829637	0.906794
1700113H08Rik	76640	ENSMUSG00000047129	RIKEN cDNA 1700113H08 gene	ENSMUSG00000047129	0	0	0	0	0	0.904265	0	1.15816	0	0	0	0	0	0	0	0	0	0	0.116851	-0.227486	0.80519	0.979618	0	1	1	-0.152553	0.800899	0.91963	-0.221635	0.797767	0.906794
1700116B05Rik	78639	ENSMUSG00000092276	RIKEN cDNA 1700116B05 gene	ENSMUSG00000092276	0	0	0	0	0	0	0	0	0	0	0	0	0	0	0	0	0	0	0	0	1	1	0	1	1	0	1	1	0	1	1
1700119H24Rik	76649	ENSMUSG00000100593	RIKEN cDNA 1700119H24 gene	ENSMUSG00000100593	0	0	0	0	0	0	0	0	0	0	0	0	0.927792	0	0	0	0	0	0.0501313	0.0641881	0.944519	0.979618	0	1	1	0.132613	0.826478	0.91963	0	1	1
1700119I11Rik	78479	ENSMUSG00000082488	RIKEN cDNA 1700119I11 gene	ENSMUSG00000082488	1.68033	0	0	0	0	0	0.693087	0	0	0	0	0	0	0	0	0	0	0	0.156764	-0.324711	0.724804	0.979618	-0.0977495	0.606917	0.913157	0	1	1	-0.221635	0.797767	0.906794
1700120B22Rik	641387	ENSMUSG00000045391	RIKEN cDNA 1700120B22 gene	ENSMUSG00000045391	3.12393	2.36008	1.01187	1.65687	1.75292	3.14475	1.79367	1.15816	2.33182	3.40982	3.66651	1.91948	3.03895	3.67858	1.74865	3.47728	2.37598	2.05362	5.33007	0.894449	0.0477004	0.117565	0.390685	0.381765	0.741307	0.552497	0.473888	0.801657	0.936416	0.28914	0.540313
1700120C14Rik	73600	ENSMUSG00000100599	RIKEN cDNA 1700120C14 gene	ENSMUSG00000100599	2.92886	3.04168	3.02072	2.08065	1.12777	3.62418	3.66881	3.73522	1.88347	2.76062	1.48526	2.49522	4.1079	3.45791	3.67832	4.56152	3.38259	4.38952	9.20476	0.631233	0.140999	0.292334	-0.359345	0.424014	0.780263	0.957942	0.175475	0.427346	0.836376	0.192301	0.399244
1700120C18Rik	76662	ENSMUSG00000098086	RIKEN cDNA 1700120C18 gene	ENSMUSG00000098086	0	0	0	0	0	0	0	0	0	0	0	0	0	0	0	0	0	0	0	0	1	1	0	1	1	0	1	1	0	1	1
1700120E14Rik	73606	ENSMUSG00000086333	RIKEN cDNA 1700120E14 gene	ENSMUSG00000086333	0	0	0	0	0	0	0	0	0	0	0	0	0	0	0	0	0	0	0	0	1	1	0	1	1	0	1	1	0	1	1
1700120G07Rik	74314	ENSMUSG00000100717	RIKEN cDNA 1700120G07 gene	ENSMUSG00000100717	0	0	0	0	0	0	0	0	0	0	0	0	0	0	0	0	0	0	0	0	1	1	0	1	1	0	1	1	0	1	1
1700120G11Rik	73599	ENSMUSG00000086068	RIKEN cDNA 1700120G11 gene	ENSMUSG00000086068	0	0	0	0	0	0	0	0	0	0	0	0	0	0	0	0	0	0	0	0	1	1	0	1	1	0	1	1	0	1	1
1700120K04Rik	68232	ENSMUSG00000099579	RIKEN cDNA 1700120K04 gene	ENSMUSG00000099579	1.68033	1.02396	0	1.65687	0	3.40429	2.02988	1.79221	1.88347	1.95919	3.18563	1.51362	2.46253	1.49369	1.74865	2.04231	1.63014	0	2.77562	0.159811	0.789078	0.979618	0.490091	0.218791	0.528329	-0.267758	0.750118	0.91963	-0.41943	0.675857	0.891538
1700120O09Rik	76656	ENSMUSG00000093386	RIKEN cDNA 1700120O09 gene	ENSMUSG00000093386	0	0	0	0	0	0	0	0	0	0	0	0	0	0	0	0	0	0	0	0	1	1	0	1	1	0	1	1	0	1	1
1700121C08Rik	78641	ENSMUSG00000086275	RIKEN cDNA 1700121C08 gene	ENSMUSG00000086275	0	0	1.01187	0	0	0.904265	0	1.15816	0	0	0	0	0	0.932092	0	0	0	1.03597	0.282132	-0.246584	0.804638	0.979618	-0.0529667	0.780416	0.932786	-0.00997007	0.98685	0.993378	-0.0316462	0.97085	0.989899
1700121L03Rik	76660	ENSMUSG00000099574	RIKEN cDNA 1700121L03 gene	ENSMUSG00000099574	0	0	0	0	0	0	0	0	0	0	0	0	0	0	0	0	0	0	0	0	1	1	0	1	1	0	1	1	0	1	1
1700121L16Rik	76643	ENSMUSG00000100364	RIKEN cDNA 1700121L16 gene	ENSMUSG00000100364	0	0	0	0	0	0	0	0	0	0	0	0	0	0	0	0	0	0	0	0	1	1	0	1	1	0	1	1	0	1	1
1700121N20Rik	76639	ENSMUSG00000092066	RIKEN cDNA 1700121N20 gene	ENSMUSG00000092066	0	0	0	0	0	0	0	0	0	0	0	0	0	0	0	0	0	0	0	0	1	1	0	1	1	0	1	1	0	1	1
1700122D07Rik	76661	ENSMUSG00000101409	RIKEN cDNA 1700122D07 gene	ENSMUSG00000101409	0	0	0	0	0	0	0	0	0	0	0.925875	0	0	0	0	0	0	0	0.0499909	0.0641881	0.944519	0.979618	0.0365988	0.84725	0.932786	0	1	1	0	1	1
1700122E12Rik	73619	ENSMUSG00000087685	RIKEN cDNA 1700122E12 gene	ENSMUSG00000087685	5.49507	5.25573	5.44937	5.27363	4.69428	5.01691	4.96441	4.53425	5.22148	4.11835	4.498	4.48126	3.56418	4.99428	4.39669	4.41101	4.45644	3.97332	26.8695	-0.782102	8.06e-05	0.00036045	-0.870695	0.0118909	0.0525086	-0.553207	0.250599	0.547	-0.628859	0.16457	0.353771
1700122H20Rik	73617	ENSMUSG00000099735	RIKEN cDNA 1700122H20 gene	ENSMUSG00000099735	0	0	0	0	0	0	0	0	0	0	0	0	0	0	0	0	0	0	0	0	1	1	0	1	1	0	1	1	0	1	1
1700122O11Rik	76651	ENSMUSG00000094928	RIKEN cDNA 1700122O11 gene	ENSMUSG00000094928	0	0	0	0	0	0	0	0	0	0	0	0	0	0	0	0	0	0	0	0	1	1	0	1	1	0	1	1	0	1	1
1700123I01Rik	622554	ENSMUSG00000024786	RIKEN cDNA 1700123I01 gene	ENSMUSG00000024786	0	1.02396	0	0	0	0.904265	0	0	0	1.95919	1.88733	0	2.2046	0	0	1.73954	1.03402	0	0.804972	1.61175	0.0759537	0.174855	0.244174	0.402914	0.762055	0.373652	0.584996	0.899487	0.736292	0.433108	0.710562
1700123J17Rik	76728	ENSMUSG00000108676	RIKEN cDNA 1700123J17 gene	ENSMUSG00000108676	1.07211	0	0	0	0	0	0	0	0	0	0.925875	0	0.927792	1.49369	0	1.35588	1.03402	1.03597	0.465474	1.26162	0.172175	0.344824	-0.00818398	0.965642	0.979692	0.389458	0.524032	0.84658	0.931892	0.349304	0.618377
1700123K08Rik	76658	ENSMUSG00000029526	RIKEN cDNA 1700123K08 gene	ENSMUSG00000029526	0	0	0	0	0	0	0.693087	0	0	0	0	0.946826	0	0	0	0	0	0	0.0857981	-0.0330368	0.971428	0.979618	0.0365988	0.84725	0.932786	0	1	1	-0.221635	0.797767	0.906794
1700123L14Rik	78482	ENSMUSG00000072878	nucleoporin 50 pseudogene	ENSMUSG00000072878	0	0	0	0	0	0	0	0	0	0	0	0	0	0	0	0	0	0	0	0	1	1	0	1	1	0	1	1	0	1	1
1700123M08Rik	100503636	ENSMUSG00000085614	RIKEN cDNA 1700123M08 gene	ENSMUSG00000085614	4.03871	2.62468	2.82765	2.6743	2.79202	4.06079	3.07054	3.98009	2.33182	4.03607	3.56047	3.36124	3.8615	3.19729	4.03059	3.98327	3.05901	4.52734	10.9253	0.522529	0.101394	0.222558	0.24286	0.584576	0.913157	0.354918	0.580313	0.895856	0.675845	0.308161	0.565756
1700123O12Rik	73624	ENSMUSG00000086080	RIKEN cDNA 1700123O12 gene	ENSMUSG00000086080	2.92886	3.21226	1.01187	4.00659	4.13692	3.40429	4.28556	4.93364	2.67338	0.972923	0	0	2.46253	1.49369	2.1829	0	0	1.03597	6.80432	-2.92722	7.77e-07	4.67e-06	-0.75696	0.0527588	0.182478	-1.63233	0.0170425	0.0652319	-3.98321	1.09e-05	6.66e-05
1700123O20Rik	58248	ENSMUSG00000040822	RIKEN cDNA 1700123O20 gene	ENSMUSG00000040822	9.4306	9.33286	9.21837	9.44848	9.12424	9.29787	9.09978	8.97597	9.01515	9.54531	9.53618	9.6533	9.27827	9.16256	9.32346	9.09907	9.02422	9.22829	620.376	0.105856	0.272191	0.496159	0.246996	0.0165363	0.0697227	-0.0411667	0.761127	0.91963	0.085552	0.507334	0.786239
1700123O21Rik	68238	ENSMUSG00000101481	RIKEN cDNA 1700123O21 gene	ENSMUSG00000101481	0	0	0	0	0	0	0	0	0	0	0	0	0	0	0	0	0	1.03597	0.0583605	0.0641881	0.944519	0.979618	0	1	1	0	1	1	0.18611	0.829637	0.906794
1700124L16Rik	67934	ENSMUSG00000099354	RIKEN cDNA 1700124L16 gene	ENSMUSG00000099354	1.07211	1.02396	3.48095	3.55663	2.52125	2.63913	3.17275	3.06873	3.71185	2.76062	3.03539	2.71496	3.8615	3.0469	2.1829	3.37256	3.05901	2.05362	6.84855	0.0710603	0.85707	0.979618	0.224878	0.608605	0.914381	0.193519	0.7846	0.91963	-0.384349	0.589506	0.85462
1700124M09Rik	73605	ENSMUSG00000110938	RIKEN cDNA 1700124M09 gene	ENSMUSG00000110938	0	0	0	0	0	0	0	0	0	0	0	0	0	0	0	0	0	0	0	0	1	1	0	1	1	0	1	1	0	1	1
1700125G02Rik	73628	ENSMUSG00000085263	RIKEN cDNA 1700125G02 gene	ENSMUSG00000085263	0	0	0	0	0	0	0	0	0	0	0	0	0	0	0	0	0	0	0	0	1	1	0	1	1	0	1	1	0	1	1
1700125G22Rik	76657	ENSMUSG00000097584	RIKEN cDNA 1700125G22 gene	ENSMUSG00000097584	0	0	0	0	1.12777	0	0.693087	0	0	1.54875	0	0	0.927792	0	0	0	0	1.03597	0.315579	0.29943	0.763866	0.979618	0.0813815	0.668411	0.930389	-0.00997007	0.98685	0.993378	-0.00871745	0.991966	0.994633
1700125H03Rik	73609	ENSMUSG00000085197	RIKEN cDNA 1700125H03 gene	ENSMUSG00000085197	0	0	0	0	0	0	0	0	0	0	0	0	0	0	0	0	0	1.03597	0.0583605	0.0641881	0.944519	0.979618	0	1	1	0	1	1	0.18611	0.829637	0.906794
1700125H20Rik	73634	ENSMUSG00000018479	RIKEN cDNA 1700125H20 gene	ENSMUSG00000018479	0	1.61683	0	0	0	0	1.15929	1.79221	1.88347	1.95919	0	1.51362	0	0.932092	1.12447	0	0	0	0.849194	-0.208858	0.814305	0.979618	0.134977	0.643682	0.930389	0.275195	0.649165	0.902591	-1.5949	0.127243	0.288756
1700126A01Rik	73602	ENSMUSG00000099945	RIKEN cDNA 1700126A01 gene	ENSMUSG00000099945	0	0	0	0	0	0	0	0	0	0	0	0	0	0	0	0	0	0	0	0	1	1	0	1	1	0	1	1	0	1	1
1700126G02Rik	76648	ENSMUSG00000107802	RIKEN cDNA 1700126G02 gene	ENSMUSG00000107802	0	0	0	1.65687	1.12777	0	0	0	0	0	0	0.946826	0	0	0	0	0	0	0.237008	-0.283516	0.770589	0.979618	0.0365988	0.84725	0.932786	-0.498749	0.436288	0.769404	0	1	1
1700126H18Rik	73639	ENSMUSG00000107014	RIKEN cDNA 1700126H18 gene	ENSMUSG00000107014	0	1.02396	1.01187	0	0	0.904265	0	0	0	0	0	0	0.927792	0.932092	0	0	0	0	0.26289	-0.243811	0.807047	0.979618	-0.0977495	0.606917	0.913157	0.151015	0.81887	0.91963	0	1	1
1700127F24Rik	78642	ENSMUSG00000113830	RIKEN cDNA 1700127F24 gene	ENSMUSG00000113830	1.07211	0	0	1.05427	0	2.16555	0	0	0	0	0	0	0	0	0	0	0	0	0.314752	-0.798703	0.415564	0.683434	-0.0529667	0.780416	0.932786	-0.698072	0.313032	0.634726	0	1	1
1700128A07Rik	73631	ENSMUSG00000099794	RIKEN cDNA 1700128A07 gene	ENSMUSG00000099794	0	0	0	0	0	0	0	0	0	0	0	0	0	0	0	0	0	0	0	0	1	1	0	1	1	0	1	1	0	1	1
1700128E19Rik	73618	ENSMUSG00000031510	RIKEN cDNA 1700128E19 gene	ENSMUSG00000031510	0	0	0	0	0	0	0	0	0	0	0	0	0	0	0	0	0	0	0	0	1	1	0	1	1	0	1	1	0	1	1
1700128F08Rik	76669	ENSMUSG00000031998	U1-snRNP binding protein homolog pseudogene	ENSMUSG00000031998	0	0	0	0	0	0	0	0	0	0	0	0	0	0	0	0	0	0	0	0	1	1	0	1	1	0	1	1	0	1	1
1700128I11Rik	73615	ENSMUSG00000114991	RIKEN cDNA 1700128I11 gene	ENSMUSG00000114991	0	0	0	0	0	0	0	0	0	0	0	0	0	0	0	0	0	0	0	0	1	1	0	1	1	0	1	1	0	1	1
1700129C05Rik	67932	ENSMUSG00000021977	RIKEN cDNA 1700129C05 gene	ENSMUSG00000021977	0	0	0	0	0	0	0	0	0	0	0	0	0	0	0	0	0	0	0	0	1	1	0	1	1	0	1	1	0	1	1
1700129L04Rik	NULL	ENSMUSG00000100603	RIKEN cDNA 1700129L04 gene	ENSMUSG00000100603	0	0	0	0	0	0	0	0	0	0	0	0	0	0	0	0	0	0	0	0	1	1	0	1	1	0	1	1	0	1	1
1810006J02Rik	69030	ENSMUSG00000100182	RIKEN cDNA 1810006J02 gene	ENSMUSG00000100182	0	0	1.01187	2.89917	1.75292	2.99507	2.02988	1.15816	1.22947	0.972923	1.48526	1.51362	4.50187	2.68891	2.51623	3.98327	3.64673	4.15444	5.67065	1.61021	0.00776813	0.0237382	0.235838	0.428789	0.784771	0.761951	0.296165	0.612865	2.36849	0.00185244	0.00746683
1810007C17Rik	69054	ENSMUSG00000100844	RIKEN cDNA 1810007C17 gene	ENSMUSG00000100844	0	0	0	0	0	0	0	0	0	0	0	0	0	0	0	0.831685	0	0	0.0433202	0.0641881	0.944519	0.979618	0	1	1	0	1	1	0.18611	0.829637	0.906794
1810007D17Rik	69055	ENSMUSG00000100001	RIKEN cDNA 1810007D17 gene	ENSMUSG00000100001	0	0	0	0	0	0	0	0	0	0	0	0	0	0	0	0	0	0	0	0	1	1	0	1	1	0	1	1	0	1	1
1810008B01Rik	69062	ENSMUSG00000089745	RIKEN cDNA 1810008B01 gene	ENSMUSG00000089745	0	2.36008	0	0	1.75292	1.85391	1.15929	1.15816	0	0	1.48526	1.51362	1.48786	0.932092	0	0.831685	0	1.63272	1.15738	-0.276176	0.714588	0.975398	-0.0223892	0.940351	0.979692	-0.319605	0.698642	0.91963	0.0713249	0.945807	0.980209
1810008I18Rik	100503969	ENSMUSG00000100094	RIKEN cDNA 1810008I18 gene	ENSMUSG00000100094	0	1.02396	0	0	0	0	0	0	0	0	0	0	0	0	0	0	0	0	0.0574166	-0.130262	0.887691	0.979618	-0.0529667	0.780416	0.932786	0	1	1	0	1	1
1810009A15Rik	66276	ENSMUSG00000071653	RIKEN cDNA 1810009A15 gene	ENSMUSG00000071653	3.29574	4.13225	3.92898	3.68294	2.79202	3.90164	4.1913	3.73522	3.71185	4.03607	3.32169	3.60069	5.14118	4.03885	4.13118	5.1735	4.31172	4.15444	15.8629	0.587522	0.0433073	0.108054	-0.104567	0.807884	0.932786	0.917907	0.107084	0.294589	0.702606	0.182051	0.382437
1810009J06Rik	73626	ENSMUSG00000094808	RIKEN cDNA 1810009J06 gene	ENSMUSG00000094808	0	0	0	0	0	0	0	0	0	0	0	1.51362	1.48786	1.49369	0	2.29243	1.03402	0	0.579033	1.65407	0.0907532	0.202912	0.0813815	0.668411	0.930389	0.547666	0.40633	0.742346	1.06119	0.285344	0.534794
1810010D01Rik	100040049	ENSMUSG00000109305	RIKEN cDNA 1810010D01 gene	ENSMUSG00000109305	0	1.61683	2.34088	1.05427	2.79202	1.45585	1.51107	1.15816	0	0.972923	0.925875	0	0.927792	2.46994	0	1.73954	1.03402	0	1.59184	-0.608459	0.384915	0.647198	-0.24494	0.449805	0.803625	-0.322952	0.704339	0.91963	0.0463968	0.964977	0.989899
1810010H24Rik	69066	ENSMUSG00000078607	RIKEN cDNA 1810010H24 gene	ENSMUSG00000078607	8.16264	8.17665	7.98934	8.10616	8.10214	7.98237	8.22939	8.1387	8.26498	7.16487	7.56274	7.26733	7.06229	7.12856	7.09513	6.95655	7.06674	7.30901	212.142	-0.944264	1.26e-30	6.92e-29	-0.74401	1.24e-05	0.000109469	-0.962185	8.14e-08	9.02e-07	-1.09542	1.31e-09	1.32e-08
1810010K12Rik	74169	ENSMUSG00000056329	RIKEN cDNA 1810010K12 gene	ENSMUSG00000056329	0	0	0	0	0	0	0	0	0	0	0	0	0	0	0	0	0	0	0	0	1	1	0	1	1	0	1	1	0	1	1
1810011H11Rik	69069	ENSMUSG00000041707	RIKEN cDNA 1810011H11 gene	ENSMUSG00000041707	2.43564	1.02396	1.01187	2.08065	2.18764	3.40429	1.51107	1.15816	1.88347	3.27282	3.18563	3.22476	3.76904	3.0469	3.01459	3.57491	3.86991	3.06237	6.2548	1.47267	0.000203176	0.000849937	0.798099	0.073495	0.236635	0.544422	0.442072	0.775453	2.02737	0.0119649	0.0391283
1810011O10Rik	69068	ENSMUSG00000056313	RIKEN cDNA 1810011O10 gene	ENSMUSG00000056313	10.5857	10.3995	10.7293	10.5463	10.3297	10.6668	10.1369	10.2763	10.8958	11.4119	11.1052	11.222	10.4453	10.564	10.572	10.5698	10.3139	10.4601	1621.93	0.264893	0.076504	0.17585	0.665751	3.93e-11	7.15e-10	0.00586782	0.960545	0.99305	-0.020791	0.906446	0.953871
1810012K08Rik	69095	ENSMUSG00000087595	RIKEN cDNA 1810012K08 gene	ENSMUSG00000087595	2.70322	2.36008	0	2.4078	0	1.85391	0	1.15816	1.88347	0	0	2.49522	2.2046	0	1.12447	2.04231	1.03402	1.03597	1.95191	-0.376337	0.608117	0.887576	-0.18392	0.594936	0.913157	-0.235881	0.780245	0.91963	0.303339	0.772914	0.906794
1810012K16Rik	69108	ENSMUSG00000099825	RIKEN cDNA 1810012K16 gene	ENSMUSG00000099825	4.22034	4.293	3.19097	4.10013	3.01992	4.39552	3.92458	1.15816	3.71185	4.11835	3.94461	2.23588	3.03895	4.11642	3.01459	3.25963	4.38589	2.64442	11.8922	-0.226289	0.538475	0.820787	-0.21996	0.617639	0.921776	-0.422396	0.496674	0.822167	0.222209	0.767069	0.906794
1810013A23Rik	69050	ENSMUSG00000002250	RIKEN cDNA 1810013A23 gene	ENSMUSG00000002250	6.83994	7.00136	6.62332	6.70542	7.37281	7.17804	6.79956	7.19321	6.86608	7.9399	7.64935	7.65369	8.28268	8.10448	8.08358	8.62491	8.24195	8.40624	203.053	1.17239	5.67e-17	9.97e-16	0.88563	4.24e-06	4.03e-05	1.03903	7.35e-07	7.1e-06	1.47472	3.15e-14	4.68e-13
1810013D15Rik	69042	ENSMUSG00000028177	RIKEN cDNA 1810013D15 gene	ENSMUSG00000028177	5.83865	5.21616	5.85613	5.53044	4.99165	5.99446	5.67118	5.04548	5.62682	5.26865	5.93756	5.38597	5.60956	5.5915	4.68844	3.83349	4.97195	4.38952	41.1439	-0.374427	0.119251	0.254943	-0.0897314	0.776417	0.932786	-0.19865	0.624895	0.902591	-1.01018	0.0203714	0.0621498
1810013L24Rik	69053	ENSMUSG00000022507	RIKEN cDNA 1810013L24 gene	ENSMUSG00000022507	11.6692	11.7305	11.7881	11.775	11.5551	11.5909	11.7378	11.8451	11.7201	11.577	11.6984	11.6482	11.5789	11.3592	11.2717	11.5808	11.6204	11.7049	3196.43	-0.148243	0.018355	0.0508216	-0.0876385	0.183213	0.468005	-0.232974	0.0434675	0.143059	-0.132251	0.153143	0.33482
1810014B01Rik	66263	ENSMUSG00000097412	RIKEN cDNA 1810014B01 gene	ENSMUSG00000097412	5.72296	6.19663	5.80458	5.83254	5.66615	5.56054	5.75594	5.90984	5.97409	5.40603	5.37478	5.41762	5.63597	6.22016	5.18612	6.15337	6.1956	6.02414	55.1617	-0.042265	0.79621	0.979618	-0.47113	0.107424	0.317746	0.0597081	0.868198	0.941228	0.251639	0.37521	0.647784
1810017P11Rik	69044	ENSMUSG00000106838	RIKEN cDNA 1810017P11 gene	ENSMUSG00000106838	0	0	0	0	0	0	0	0	0	0	0	0	0	0	0	0	0	0	0	0	1	1	0	1	1	0	1	1	0	1	1
1810018F18Rik	69166	ENSMUSG00000101088	RIKEN cDNA 1810018F18 gene	ENSMUSG00000101088	0	0	0	0	0	0	0	0	0	0	0	0	0	0	0	0	0	0	0	0	1	1	0	1	1	0	1	1	0	1	1
1810019D21Rik	69771	ENSMUSG00000086390	RIKEN cDNA 1810019D21 gene	ENSMUSG00000086390	11.0431	11.16	10.9822	11.2531	11.4367	11.3593	11.1641	11.1295	11.1276	10.4836	10.6135	10.3357	10.6414	10.62	10.6983	9.8509	9.98605	10.2584	1850.05	-0.774053	1.63e-12	1.87e-11	-0.576047	1.05e-10	1.82e-09	-0.696302	8.24e-13	1.6e-11	-1.09724	4.17e-19	8.2e-18
1810019N24Rik	69086	ENSMUSG00000097115	RIKEN cDNA 1810019N24 gene	ENSMUSG00000097115	4.52671	4.21486	3.60666	3.79908	3.68392	4.27078	4.7497	4.37209	4.40409	4.11835	4.10409	4.42006	3.56418	4.56688	3.92245	3.57491	3.38259	2.05362	15.7679	-0.36072	0.189824	0.372423	0.0456807	0.910346	0.970668	0.124184	0.822346	0.91963	-1.35232	0.0210789	0.0639485
1810020O05Rik	613264	ENSMUSG00000089997	Riken cDNA 1810020O05 gene	ENSMUSG00000089997	0	0	0	0	0	0	0	0	0	0	0	0	0	0	0	1.35588	0	0	0.0866403	0.161413	0.861079	0.979618	0	1	1	0	1	1	0.385157	0.656159	0.877598
1810021B22Rik	69120	ENSMUSG00000087331	RIKEN cDNA 1810021B22 gene	ENSMUSG00000087331	7.59946	7.65463	7.15277	7.60584	7.33094	7.55759	7.37752	7.38614	7.37861	6.74025	6.6436	6.79944	6.56751	6.40156	6.77584	5.95004	6.63642	6.51321	134.656	-0.889877	5.85e-16	9.28e-15	-0.719622	0.000473501	0.003027	-0.910565	4.14e-05	0.000298463	-0.989458	4.02e-05	0.000223131
1810022K09Rik	69126	ENSMUSG00000078784	RIKEN cDNA 1810022K09 gene	ENSMUSG00000078784	9.91543	9.99	9.97199	9.88617	9.96767	9.72972	10.1306	10.0435	10.2246	10.0289	9.9446	9.9752	9.56964	9.60751	9.53332	9.73159	9.87936	9.77315	951.287	-0.19681	0.016587	0.0464482	0.0232595	0.783375	0.932786	-0.291206	0.0134202	0.0532305	-0.33842	0.00252911	0.00989094
1810024B03Rik	329509	ENSMUSG00000044145	RIKEN cDNA 1810024B03 gene	ENSMUSG00000044145	6.36782	5.90471	6.19325	6.61323	6.28611	6.46204	6.28711	5.72062	6.20202	6.51577	7.00873	6.79944	6.68604	6.66949	6.32327	6.73156	6.1956	6.74281	87.1874	0.403202	0.0019735	0.00686234	0.5792	0.018493	0.0764997	0.110563	0.670742	0.919258	0.477545	0.0982059	0.234737
1810026B05Rik	69170	ENSMUSG00000101970	RIKEN cDNA 1810026B05 gene	ENSMUSG00000101970	10.6073	10.6905	10.5225	10.5074	10.4261	10.2613	10.8064	10.6874	10.7502	10.4836	10.6333	10.2904	11.1709	10.764	10.4844	11.4393	11.1881	11.3011	1737.19	0.320806	0.0257178	0.0685502	-0.130841	0.178279	0.459139	0.429933	0.0079863	0.0342247	0.562922	1.06e-07	8.67e-07
1810026J23Rik	69773	ENSMUSG00000048429	RIKEN cDNA 1810026J23 gene	ENSMUSG00000048429	11.5873	11.6193	11.7571	11.458	11.2688	11.2244	11.4121	11.235	11.2102	10.9986	10.9576	11.2476	10.8441	10.8382	10.78	10.6518	10.8882	10.9236	2343.55	-0.519236	7.93e-09	6.06e-08	-0.577521	4.48e-11	8.1e-10	-0.497533	1.25e-06	1.17e-05	-0.46338	5.69e-05	0.000308769
1810028F09Rik	66280	ENSMUSG00000114985	RIKEN cDNA 1810028F09 gene	ENSMUSG00000114985	0	0	0	0	1.12777	0	0	0	0	1.54875	0	0	0	0	0	0	0	0	0.172824	0.0641881	0.944519	0.979618	0.0813815	0.668411	0.930389	-0.152553	0.800899	0.91963	0	1	1
1810030O07Rik	69155	ENSMUSG00000044148	RIKEN cDNA 1810030O07 gene	ENSMUSG00000044148	10.1672	10.1547	10.2035	10.2176	10.2279	10.1671	10.2704	10.2619	10.2001	10.2354	10.2412	10.2448	10.2792	10.0825	10.0669	9.98461	10.1034	10.1072	1159.71	-0.0557428	0.229189	0.433689	0.0647149	0.406604	0.7656	-0.0570384	0.60539	0.902591	-0.179632	0.0841886	0.206929
1810032O08Rik	66293	ENSMUSG00000020812	RIKEN cDNA 1810032O08 gene	ENSMUSG00000020812	7.5063	7.46512	7.55491	7.36328	7.36245	7.7451	7.07502	7.10561	6.99335	7.45343	7.22374	7.40793	7.27054	7.46891	7.37704	7.52548	7.5015	7.3744	166.445	0.0299125	0.765379	0.979618	-0.139991	0.423061	0.77941	-0.130361	0.527068	0.848013	0.408728	0.0349131	0.0989192
1810034E14Rik	66503	ENSMUSG00000097101	RIKEN cDNA 1810034E14 gene	ENSMUSG00000097101	6.04545	5.80156	5.48255	5.62789	5.73197	5.93404	5.77232	5.75393	5.62682	6.53087	5.63201	5.98073	6.39262	6.38598	6.77584	6.24521	6.17482	6.33695	65.6491	0.540495	0.000132372	0.000571854	0.267368	0.372539	0.731223	0.73976	0.010421	0.0429926	0.528742	0.0619069	0.160459
1810037I17Rik	67704	ENSMUSG00000054091	RIKEN cDNA 1810037I17 gene	ENSMUSG00000054091	8.0411	8.32351	8.07885	7.99487	7.95141	8.05509	8.19337	8.04088	8.0254	8.63546	8.66187	8.62659	8.52105	8.74072	8.66468	8.44615	8.33382	8.52207	325.515	0.492204	1.75e-12	2e-11	0.477637	0.000451548	0.00290322	0.639181	2.9e-05	0.000215184	0.341656	0.0260175	0.0766469
1810041H14Rik	78312	ENSMUSG00000102112	RIKEN cDNA 1810041H14 gene	ENSMUSG00000102112	5.38519	5.50591	5.06733	4.68724	5.52474	5.61287	5.54346	5.24609	5.70328	6.24981	6.32527	5.4486	6.12059	6.30545	6.18969	6.39976	6.35181	6.1575	56.6281	0.809926	6.91e-08	4.73e-07	0.638982	0.0407523	0.147688	0.851977	0.0127066	0.0508124	0.795794	0.00755893	0.0261867
1810041L15Rik	72301	ENSMUSG00000062760	RIKEN cDNA 1810041L15 gene	ENSMUSG00000062760	2.43564	0	1.60077	1.05427	1.75292	1.45585	1.79367	1.15816	1.22947	2.27836	3.44602	3.48593	3.9484	4.11642	3.21125	5.00856	4.64947	3.52418	8.08151	2.76128	4.91e-09	3.86e-08	0.695908	0.112684	0.329567	2.16398	0.00311989	0.0150292	3.07046	3.28e-05	0.000184532
1810043G02Rik	67884	ENSMUSG00000020284	RIKEN cDNA 1810043G02 gene	ENSMUSG00000020284	7.70994	7.64721	7.54709	7.82718	7.76747	7.92143	7.68912	7.72536	7.52273	6.96813	6.93638	7.42361	7.65983	7.66238	6.9512	7.67608	7.41558	7.21012	185.523	-0.356491	0.00229759	0.00788473	-0.487188	0.0116737	0.0516931	-0.369627	0.0959357	0.270562	-0.198867	0.314637	0.574532
1810043H04Rik	208501	ENSMUSG00000078572	RIKEN cDNA 1810043H04 gene	ENSMUSG00000078572	7.57465	7.78203	7.67459	7.76427	7.95831	7.72146	7.9844	7.63885	7.87649	7.68706	7.66223	7.73131	7.80661	7.85009	7.94536	7.59112	7.8285	7.75722	217.805	-0.0218311	0.773165	0.979618	0.0132558	0.934535	0.979692	0.0507302	0.770292	0.91963	-0.119004	0.512467	0.790908
1810044D09Rik	69798	ENSMUSG00000100680	RIKEN cDNA 1810044D09 gene	ENSMUSG00000100680	7.18417	7.24689	7.14242	7.12814	7.25461	6.76921	7.32854	6.91262	6.96257	7.12562	7.10617	7.05227	7.02279	7.03177	6.44553	6.12141	6.6057	6.62491	125.117	-0.285392	0.0351685	0.0901699	-0.0931208	0.618521	0.922518	-0.194156	0.447619	0.779483	-0.624653	0.013521	0.0435628
1810046K07Rik	69809	ENSMUSG00000036027	RIKEN cDNA 1810046K07 gene	ENSMUSG00000036027	0	0	0	0	0	0	0	0	0	0	0.925875	0	0	0	0	1.35588	0	1.63272	0.253352	0.569517	0.558959	0.841797	0.0365988	0.84725	0.932786	0	1	1	0.799499	0.40205	0.678406
1810049I09Rik	75601	ENSMUSG00000108587	RIKEN cDNA 1810049I09 gene	ENSMUSG00000108587	6.36782	6.35073	6.32713	6.44514	5.82539	6.01405	6.13082	6.20304	6.48795	5.64684	5.7811	5.87068	5.52726	5.9922	6.25803	5.71327	5.55764	5.35468	64.3806	-0.489685	0.000212666	0.000887032	-0.535568	0.0368434	0.135667	-0.164593	0.614098	0.902591	-0.717475	0.0163772	0.0514643
1810049J17Rik	NULL	ENSMUSG00000097221	RIKEN cDNA 1810049J17 gene	ENSMUSG00000097221	4.30325	4.56906	4.83017	4.10013	4.48115	3.51842	4.03725	3.06873	3.3804	4.11835	4.02655	3.70699	3.44969	4.19004	3.92245	2.69116	3.86991	3.87345	14.8273	-0.347594	0.201679	0.390885	-0.48761	0.217265	0.52625	-0.178561	0.747833	0.91963	-0.0239532	0.970667	0.989899
1810053B23Rik	69857	ENSMUSG00000100277	RIKEN cDNA 1810053B23 gene	ENSMUSG00000100277	1.07211	0	0	0	1.75292	0.904265	1.15929	2.23118	1.22947	0.972923	1.48526	0	2.68126	3.77743	2.78682	1.35588	1.63014	1.03597	2.33965	1.38238	0.0466854	0.115341	0.0996227	0.681916	0.932786	1.82118	0.0250672	0.0903207	-0.24491	0.809316	0.906794
1810055G02Rik	72056	ENSMUSG00000035372	RIKEN cDNA 1810055G02 gene	ENSMUSG00000035372	7.13974	6.92978	7.31812	6.46286	7.08866	7.19531	6.63025	6.65492	7.44692	8.18392	7.84272	8.17738	7.21905	7.26257	7.76924	7.68704	7.89351	7.50529	172.545	0.746871	2.3e-06	1.3e-05	0.90295	6.36e-07	6.89e-06	0.475145	0.0681997	0.206232	0.748836	0.00279039	0.0108262
1810058I24Rik	67705	ENSMUSG00000073155	RIKEN cDNA 1810058I24 gene	ENSMUSG00000073155	8.63628	8.80232	8.75831	8.67235	8.97931	8.74174	8.61476	8.53818	8.85259	8.97334	8.86485	8.94711	8.9501	8.86111	8.79689	8.80672	8.71094	8.72194	443.446	0.115905	0.0736114	0.170348	0.19152	0.101785	0.304463	0.0689995	0.633872	0.902591	0.0761108	0.598614	0.860568
1810059C17Rik	69818	ENSMUSG00000086340	RIKEN cDNA 1810059C17 gene	ENSMUSG00000086340	1.68033	2.0358	2.01777	1.65687	2.79202	2.42168	1.79367	2.23118	1.22947	1.95919	2.20143	1.91948	2.2046	1.8969	2.51623	1.35588	2.37598	1.03597	3.07918	-0.0725807	0.873485	0.979618	0.0497336	0.906947	0.968311	-0.120755	0.878473	0.947182	-0.109889	0.910713	0.956606
1810059H22Rik	69820	ENSMUSG00000108207	RIKEN cDNA 1810059H22 gene	ENSMUSG00000108207	1.68033	1.61683	0	1.65687	0	1.45585	2.23279	1.15816	0	1.95919	0.925875	2.49522	2.2046	2.68891	2.1829	1.73954	2.05073	1.63272	2.31716	0.917616	0.098781	0.21783	0.222784	0.558268	0.892358	0.951115	0.257554	0.557612	0.319889	0.752527	0.906794
1810062G17Rik	72282	ENSMUSG00000027713	RIKEN cDNA 1810062G17 gene	ENSMUSG00000027713	7.38784	7.29516	7.19341	7.16107	7.37281	7.36509	7.45056	7.51802	7.2443	6.80379	7.11556	7.30167	6.6476	6.93873	6.97846	6.94746	6.76706	6.54602	139.969	-0.427009	1.8e-05	8.97e-05	-0.195653	0.328209	0.683356	-0.43942	0.0447679	0.146549	-0.641959	0.00303687	0.0116837
1810062O18Rik	75602	ENSMUSG00000084925	RIKEN cDNA 1810062O18 gene	ENSMUSG00000084925	3.58798	3.85155	3.72229	3.90656	4.55575	3.72271	4.1913	4.18936	4.30941	3.12143	4.02655	3.60069	2.46253	4.19004	2.78682	4.11894	4.58795	3.97332	14.147	-0.242599	0.383811	0.645925	-0.0650978	0.8802	0.952595	-0.66795	0.287843	0.601504	0.0199392	0.968185	0.989899
1810063I02Rik	69854	ENSMUSG00000085551	RIKEN cDNA 1810063I02 gene	ENSMUSG00000085551	0	0	0	0	0	0	0	0	0	0	0	0	0	0	0	0	0	0	0	0	1	1	0	1	1	0	1	1	0	1	1
1810064F22Rik	69862	ENSMUSG00000090925	RIKEN cDNA 1810064F22 gene	ENSMUSG00000090925	7.34934	7.19695	7.2619	7.4188	7.70328	7.06989	7.7232	7.52769	7.1103	7.62508	6.93638	7.29316	7.27054	7.6097	7.31424	6.20002	7.20634	7.00123	157.115	-0.182112	0.244262	0.455793	0.0383302	0.85356	0.935773	-0.00787584	0.972419	0.993378	-0.619669	0.0257219	0.0758886
1810065E05Rik	69864	ENSMUSG00000013653	RIKEN cDNA 1810065E05 gene	ENSMUSG00000013653	0	0	0	0	0	0	0	0	0	0	0	0	0	0	0	0	0	1.03597	0.0583605	0.0641881	0.944519	0.979618	0	1	1	0	1	1	0.18611	0.829637	0.906794
2010001A14Rik	76516	ENSMUSG00000087165	RIKEN cDNA 2010001A14 gene	ENSMUSG00000087165	4.94335	5.3683	5.51498	5.31324	6.19569	5.66336	5.42419	4.87429	5.58701	4.64791	4.93991	5.4486	5.40969	5.84043	4.87407	5.14199	5.15278	4.87594	39.5939	-0.288243	0.139185	0.289387	-0.208145	0.544324	0.880669	-0.319349	0.408411	0.742827	-0.262584	0.491548	0.770867
2010001E11Rik	72045	ENSMUSG00000039339	RIKEN cDNA 2010001E11 gene	ENSMUSG00000039339	0	1.02396	0	0	0	1.45585	0.693087	0	0	0	0	0	0	0	0	0	0	0	0.188523	-0.485572	0.61236	0.89222	-0.0529667	0.780416	0.932786	-0.295136	0.625631	0.902591	-0.221635	0.797767	0.906794
2010001K21Rik	69829	ENSMUSG00000051606	RIKEN cDNA 2010001K21 gene	ENSMUSG00000051606	0	0	0	0	0	0	0	0	0	0	0	0	0	0	1.12447	0	0	0	0.0655676	0.0641881	0.944519	0.979618	0	1	1	0.132613	0.826478	0.91963	0	1	1
2010001M07Rik	69813	ENSMUSG00000111296	RIKEN cDNA 2010001M07 gene	ENSMUSG00000111296	0	0	0	0	0	0	0	0	0	0	0	0	0	0	0	0	0	0	0	0	1	1	0	1	1	0	1	1	0	1	1
2010003K11Rik	69861	ENSMUSG00000042041	RIKEN cDNA 2010003K11 gene	ENSMUSG00000042041	0	0	0	0	0	0	2.02988	0	1.22947	0	0	0	0	0	0	0	0	0	0.246028	-0.533733	0.562907	0.845108	0	1	1	0	1	1	-1.04586	0.284787	0.534253
2010005H15Rik	76770	ENSMUSG00000095620	RIKEN cDNA 2010005H15 gene	ENSMUSG00000095620	1.07211	2.0358	1.01187	2.4078	0	1.85391	2.02988	1.79221	0	0	0	0	1.48786	0	0	0.831685	0	0	1.12625	-2.03401	0.0127469	0.0367787	-0.319175	0.239447	0.561702	-0.649445	0.425698	0.758671	-1.07377	0.304179	0.56055
2010007H06Rik	69849	ENSMUSG00000044694	RIKEN cDNA 2010007H06 gene	ENSMUSG00000044694	4.22034	2.62468	3.48095	3.55663	3.81119	4.71568	4.49735	4.37209	4.86992	4.59141	4.43937	3.70699	6.55372	6.05265	6.38569	6.89171	6.17482	5.9768	38.8531	1.78765	1.43e-06	8.33e-06	0.496249	0.248516	0.575394	2.137	8.45e-08	9.36e-07	1.80957	1.25e-06	8.81e-06
2010008C14Rik	69859	ENSMUSG00000107761	RIKEN cDNA 2010008C14 gene	ENSMUSG00000107761	3.12393	1.61683	1.01187	2.08065	2.52125	3.28035	2.02988	2.23118	2.94935	3.12143	3.56047	3.80599	5.14118	3.95686	4.54992	4.86153	4.70848	4.46007	12.1082	2.04817	3.31e-08	2.35e-07	0.71777	0.110876	0.32576	1.75732	0.003738	0.0176216	2.29365	0.000160004	0.000801309
2010009K17Rik	72340	ENSMUSG00000100860	RIKEN cDNA 2010009K17 gene	ENSMUSG00000100860	0	0	0	0	0	0	0	0	0	0	0	0	0	0	0	0	0	0	0	0	1	1	0	1	1	0	1	1	0	1	1
2010010A06Rik	100503117	ENSMUSG00000102047	RIKEN cDNA 2010010A06 gene	ENSMUSG00000102047	0	0	0	0	0	0	0	0	0	0	0	0	0	0	0	0	0	0	0	0	1	1	0	1	1	0	1	1	0	1	1
2010013B24Rik	72079	ENSMUSG00000087277	RIKEN cDNA 2010013B24 gene	ENSMUSG00000087277	0	0	0	0	0	0	1.15929	1.15816	1.22947	0.972923	0.925875	0	1.89029	2.87898	1.12447	0	0	1.03597	0.942596	1.31898	0.131253	0.275681	0.0813815	0.668411	0.930389	1.54919	0.0611043	0.188947	-0.754145	0.469377	0.748133
2010015M23Rik	72087	ENSMUSG00000096983	RIKEN cDNA 2010015M23 gene	ENSMUSG00000096983	0	0	0	0	0	0	0	0	0	0	0	0	0	0	0	0	0	0	0	0	1	1	0	1	1	0	1	1	0	1	1
2010016I18Rik	69206	ENSMUSG00000091575	RIKEN cDNA 2010016I18 gene	ENSMUSG00000091575	8.11754	8.33279	7.90007	8.40086	8.48279	8.61598	8.74282	8.36575	7.90914	9.43726	9.45157	9.48609	10.3497	10.0069	9.86448	10.0978	9.86969	10.313	643.765	1.56096	3.15e-26	1.25e-24	1.30631	4.42e-24	2.03e-22	1.57484	3.2e-24	1.5e-22	1.70387	1.12e-18	2.14e-17
2010103J01Rik	69889	ENSMUSG00000104368	RIKEN cDNA 2010103J01 gene	ENSMUSG00000104368	0	0	0	0	0	0	0.693087	0	0	0	0	0	0	0	0	0	0	0	0.0342633	-0.130262	0.887691	0.979618	0	1	1	0	1	1	-0.221635	0.797767	0.906794
2010106C02Rik	72104	ENSMUSG00000100738	RIKEN cDNA 2010106C02 gene	ENSMUSG00000100738	0	0	0	0	0	0	0	0	0	0	0	0	0	0	0	0	0	0	0	0	1	1	0	1	1	0	1	1	0	1	1
2010106E10Rik	67715	ENSMUSG00000025528	RIKEN cDNA 2010106E10 gene	ENSMUSG00000025528	0	0	0	0	0	0	0	0	0	0	0	0	0	0	0	0	0	0	0	0	1	1	0	1	1	0	1	1	0	1	1
2010107E04Rik	70257	ENSMUSG00000021290	RIKEN cDNA 2010107E04 gene	ENSMUSG00000021290	9.46476	9.43548	9.45825	9.46835	9.45421	9.37186	9.42507	9.47263	9.42102	9.42114	9.30944	9.41141	9.47769	9.49945	9.44569	9.4311	9.33159	9.35172	686.848	-0.0299321	0.462086	0.736731	-0.0707963	0.467795	0.818835	0.0433403	0.704379	0.91963	-0.0663198	0.563849	0.834415
2010107G12Rik	243753	ENSMUSG00000029847	RIKEN cDNA 2010107G12 gene	ENSMUSG00000029847	6.47899	6.52274	6.02328	6.54833	6.97093	6.43323	6.01177	6.50646	5.8784	6.77871	6.6436	6.99047	6.04374	6.07225	6.80659	5.60186	5.31345	6.25994	83.0563	-0.0356786	0.865131	0.979618	0.42392	0.0746187	0.239634	-0.314527	0.297845	0.615081	-0.372946	0.275	0.519792
2010107G23Rik	69894	ENSMUSG00000020083	RIKEN cDNA 2010107G23 gene	ENSMUSG00000020083	8.99848	9.06425	9.07346	9.3134	9.26429	9.29987	9.25783	9.22196	9.1881	9.17664	9.19228	9.12542	8.63021	9.18749	8.97324	8.31806	8.70008	8.7748	534.374	-0.265362	0.0153061	0.0432642	0.117601	0.26366	0.598036	-0.342443	0.0310775	0.108181	-0.614351	5.72e-05	0.000310487
2010109A12Rik	75610	ENSMUSG00000029384	RIKEN cDNA 2010109A12 gene	ENSMUSG00000029384	1.07211	3.21226	2.82765	2.89917	1.12777	1.85391	2.02988	0	3.3804	3.27282	1.48526	2.71496	3.44969	3.33348	2.1829	3.91032	3.86991	2.86848	6.15354	0.8937	0.0519301	0.12644	0.0165555	0.970127	0.982642	0.818197	0.286405	0.599586	1.22302	0.129907	0.293774
2010109I03Rik	67038	ENSMUSG00000063522	RIKEN cDNA 2010109I03 gene	ENSMUSG00000063522	0	0	0	2.4078	1.12777	0	0.693087	2.56728	2.33182	0.972923	0.925875	1.91948	3.18923	3.95686	3.21125	2.29243	2.64122	2.64442	3.61204	1.59731	0.013066	0.0375968	0.281825	0.279556	0.621888	1.7206	0.0281566	0.0996273	0.509295	0.569395	0.840413
2010109P13Rik	70265	ENSMUSG00000107558	RIKEN cDNA 2010109P13 gene	ENSMUSG00000107558	0	0	0	0	0	0	0	0	0	0	0	0	0	0.932092	0	0	0	0	0.0504467	0.0641881	0.944519	0.979618	0	1	1	0.132613	0.826478	0.91963	0	1	1
2010110E17Rik	76691	ENSMUSG00000098434	RIKEN cDNA 2010110E17 gene	ENSMUSG00000098434	0	0	1.01187	1.05427	1.75292	0.904265	2.71164	1.15816	0	1.54875	0	0.946826	0	0.932092	1.12447	2.29243	0	1.03597	1.22269	-0.297826	0.700393	0.963433	0.10744	0.658136	0.930389	-0.392994	0.633843	0.902591	-0.283265	0.787304	0.906794
2010110G14Rik	69898	ENSMUSG00000106095	RIKEN cDNA 2010110G14 gene	ENSMUSG00000106095	0	0	0	0	0	0	0	0	0	0	0	0	0	0	0	0	0	0	0	0	1	1	0	1	1	0	1	1	0	1	1
2010110K18Rik	100503082	ENSMUSG00000097755	RIKEN cDNA 2010110K18 gene	ENSMUSG00000097755	0	0	0	0	0	0.904265	0	0	0	0	0	1.51362	0.927792	0.932092	1.12447	0	1.63014	0	0.43405	1.08913	0.259135	0.477349	0.0813815	0.668411	0.930389	0.406265	0.58728	0.901576	0.392919	0.649728	0.877598
2010111I01Rik	72061	ENSMUSG00000021458	RIKEN cDNA 2010111I01 gene	ENSMUSG00000021458	10.7591	10.8173	10.704	10.9219	10.9165	10.7748	10.8148	10.7538	10.6033	10.6292	10.5211	10.6136	10.5172	10.576	10.3949	10.443	10.321	10.3986	1604.22	-0.293882	1.01e-07	6.77e-07	-0.171118	0.0235984	0.0938272	-0.372139	0.000367472	0.00219928	-0.338811	0.00146831	0.00605682
2010203P06Rik	66547	ENSMUSG00000114604	RIKEN cDNA 2010203P06 gene	ENSMUSG00000114604	0	0	0	0	0	0.904265	0	0	0	0	0	0	0	0	0	0	0	0	0.0484217	-0.130262	0.887691	0.979618	0	1	1	-0.152553	0.800899	0.91963	0	1	1
2010204K13Rik	68355	ENSMUSG00000063018	RIKEN cDNA 2010204K13 gene	ENSMUSG00000063018	3.83088	3.6286	3.72229	3.09367	4.87994	4.20413	4.2392	3.59521	4.73071	2.27836	3.44602	4.14546	3.56418	3.57246	3.21125	3.25963	3.96975	2.86848	13.0397	-0.6615	0.026564	0.0705189	-0.161709	0.714512	0.932786	-0.702541	0.24045	0.532536	-0.807163	0.175335	0.371389
2010300C02Rik	72097	ENSMUSG00000026090	RIKEN cDNA 2010300C02 gene	ENSMUSG00000026090	11.5728	11.6202	11.7088	11.6673	11.5799	11.6095	11.5365	11.5027	11.3393	10.9468	10.7837	10.8437	10.5101	10.5743	10.5381	10.3954	10.7772	10.5729	2338.59	-0.903152	1.17e-33	7.53e-32	-0.770964	6.47e-26	3.34e-24	-1.07585	2.88e-33	2.34e-31	-0.870922	1.21e-12	1.6e-11
2010300F17Rik	69884	ENSMUSG00000097289	RIKEN cDNA 2010300F17 gene	ENSMUSG00000097289	0	0	0	1.05427	0	0	0	0	0	0	0	0	0	0	0	0	1.03402	0	0.118021	-0.0330368	0.971428	0.979618	0	1	1	-0.152553	0.800899	0.91963	0.18611	0.829637	0.906794
2010308F09Rik	72122	ENSMUSG00000100714	RIKEN cDNA 2010308F09 gene	ENSMUSG00000100714	0	0	0	0	0	0	0.693087	0	0	0	0.925875	0	0	0	0	0	0	0	0.0842542	-0.0330368	0.971428	0.979618	0.0365988	0.84725	0.932786	0	1	1	-0.221635	0.797767	0.906794
2010309G21Rik	70018	ENSMUSG00000106567	RIKEN cDNA 2010309G21 gene	ENSMUSG00000106567	0	0	0	0	0	2.16555	0.693087	2.23118	0	0.972923	3.18563	1.91948	6.48271	5.64484	5.62612	6.73156	5.4232	6.17858	23.5615	4.61246	1.76e-09	1.46e-08	0.604623	0.082113	0.258517	4.52344	2.85e-13	5.83e-12	5.07898	1.19e-14	1.81e-13
2010310C07Rik	72131	ENSMUSG00000101268	RIKEN cDNA 2010310C07 gene	ENSMUSG00000101268	1.68033	2.8482	2.34088	2.6743	1.12777	2.16555	2.71164	2.56728	1.22947	3.75666	1.88733	1.91948	3.32533	2.87898	3.53878	3.98327	3.64673	1.63272	5.93286	0.993225	0.0223495	0.0605969	0.207709	0.638388	0.930389	1.00693	0.173452	0.42391	1.00629	0.218816	0.440081
2010315B03Rik	630836	ENSMUSG00000074829	RIKEN cDNA 2010315B03 gene	ENSMUSG00000074829	6.20488	6.17615	6.46632	6.58114	6.79732	6.3889	6.51823	6.80549	6.14832	6.94576	6.80323	6.8583	6.6214	6.70759	5.98985	6.42617	6.76706	6.1575	92.5285	0.148949	0.286133	0.515672	0.547521	0.0151061	0.0645341	-0.11313	0.689213	0.91963	-0.0461244	0.86966	0.930935
2010320M18Rik	72093	ENSMUSG00000100691	RIKEN cDNA 2010320M18 gene	ENSMUSG00000100691	0	0	0	0	0	0	0	0	0	0	0	0	0	0	0	0	0	0	0	0	1	1	0	1	1	0	1	1	0	1	1
2010320O07Rik	69881	ENSMUSG00000089983	RIKEN cDNA 2010320O07 gene	ENSMUSG00000089983	1.07211	2.62468	0	1.65687	1.12777	0	0	0	0	0.972923	0	0	0	2.21169	0	0	1.03402	0	0.84729	-0.500452	0.596569	0.876419	-0.275064	0.351488	0.707145	0.0495109	0.949587	0.987362	0.18611	0.829637	0.906794
2200002A13Rik	77002	ENSMUSG00000108479	RIKEN cDNA 2200002A13 gene	ENSMUSG00000108479	0	0	0	0	0	0	0	0	0	1.54875	0	0	0	0	0	1.35588	0	0	0.19362	0.355863	0.699631	0.962759	0.0813815	0.668411	0.930389	0	1	1	0.385157	0.656159	0.877598
2200002D01Rik	72275	ENSMUSG00000030587	RIKEN cDNA 2200002D01 gene	ENSMUSG00000030587	5.99646	5.69046	5.83059	5.53044	5.36796	5.80504	4.96441	5.24609	5.3219	5.90042	5.93756	6.0631	5.98329	5.1864	5.93525	5.79658	5.76643	5.79767	51.188	0.281917	0.0716826	0.166525	0.114551	0.672661	0.932269	0.152973	0.668682	0.917412	0.615491	0.065855	0.169163
2200002J24Rik	69147	ENSMUSG00000013083	RIKEN cDNA 2200002J24 gene	ENSMUSG00000013083	0	0	0	0	0	0	0	0	0	0	0	0.946826	0	0	0	0	0	0	0.0515348	0.0641881	0.944519	0.979618	0.0365988	0.84725	0.932786	0	1	1	0	1	1
2200007N16Rik	78485	ENSMUSG00000108787	RIKEN cDNA 2200007N16 gene	ENSMUSG00000108787	0	0	0	1.05427	0	0	1.15929	1.15816	0	3.12143	2.20143	1.51362	1.48786	2.46994	2.51623	0	2.37598	2.64442	2.06712	2.57313	0.000410214	0.00162382	0.6953	0.0562972	0.19196	1.39766	0.0999579	0.279432	1.03379	0.323588	0.587068
2210008F06Rik	70057	ENSMUSG00000097165	RIKEN cDNA 2210008F06 gene	ENSMUSG00000097165	4.77927	6.25636	6.1526	5.77697	5.69943	5.16445	4.99263	5.38014	5.27257	5.6743	5.60559	5.41762	4.71513	5.69628	5.726	4.86153	5.38754	5.23906	44.1162	-0.171767	0.422913	0.691668	-0.254703	0.448542	0.802737	-0.118383	0.763044	0.91963	-0.0393645	0.916977	0.960919
2210010C04Rik	67373	ENSMUSG00000029882	RIKEN cDNA 2210010C04 gene	ENSMUSG00000029882	0	0	1.01187	5.42592	4.82067	4.13424	4.28556	4.53425	2.94935	0	0	0	3.32533	3.33348	1.12447	3.66635	5.0652	5.15648	12.9083	-0.34788	0.68168	0.952408	-0.0529667	0.780416	0.932786	-1.7949	0.00308816	0.0148962	0.650956	0.249172	0.484009
2210011C24Rik	70134	ENSMUSG00000074217	RIKEN cDNA 2210011C24 gene	ENSMUSG00000074217	1.07211	1.02396	0	0	0	0.904265	1.15929	1.15816	2.67338	0.972923	2.20143	3.36124	1.48786	0.932092	1.12447	2.69116	1.63014	2.64442	2.29943	1.3876	0.0323664	0.083772	0.594253	0.130854	0.367912	0.566284	0.465767	0.794062	0.580954	0.530696	0.804881
2210011K15Rik	72365	ENSMUSG00000101791	RIKEN cDNA 2210011K15 gene	ENSMUSG00000101791	4.99414	4.9039	4.88082	5.80503	4.82067	5.71215	4.84565	4.45545	4.30941	4.53261	5.02211	5.10411	4.55821	4.51052	4.54992	3.91032	2.64122	3.97332	26.5097	-0.615625	0.0246624	0.0660864	-0.015115	0.965586	0.979692	-0.941029	0.0250122	0.090156	-0.922677	0.094651	0.227617
2210013O21Rik	70123	ENSMUSG00000086316	RIKEN cDNA 2210013O21 gene	ENSMUSG00000086316	7.72506	7.58644	7.51537	7.31532	7.59248	7.38026	7.49562	7.22919	7.45799	7.05426	7.21503	7.47716	7.01274	7.25401	7.53227	7.43085	7.5015	6.94083	166.506	-0.202287	0.0427573	0.106851	-0.337587	0.0680902	0.223058	-0.153636	0.479108	0.807075	-0.0880523	0.685663	0.898237
2210016F16Rik	70153	ENSMUSG00000021550	RIKEN cDNA 2210016F16 gene	ENSMUSG00000021550	10.5384	10.5662	10.5175	10.5369	10.4593	10.3953	10.5337	10.5448	10.4313	10.535	10.411	10.5036	10.2237	10.2746	10.501	9.95771	10.1887	10.0696	1359.18	-0.19512	0.0098789	0.0293484	-0.0564525	0.45962	0.810401	-0.127223	0.271199	0.57775	-0.430002	9.71e-05	0.000506491
2210016L21Rik	72357	ENSMUSG00000029559	RIKEN cDNA 2210016L21 gene	ENSMUSG00000029559	8.88531	8.67678	8.85649	8.86121	8.89921	9.06416	8.92226	8.6574	8.73457	8.74958	9.11946	8.97397	9.06879	9.08989	9.01991	8.97266	8.80856	8.85881	479.211	0.12061	0.0838775	0.189739	0.144471	0.272311	0.61118	0.113999	0.384605	0.719669	0.101612	0.47154	0.750172
2210017I01Rik	545546	ENSMUSG00000103523	RIKEN cDNA 2210017I01 gene	ENSMUSG00000103523	0	0	0	0	0	0	0	0	0	0	0	0	0	0	0	0	0	0	0	0	1	1	0	1	1	0	1	1	0	1	1
2210018M11Rik	233545	ENSMUSG00000035401	RIKEN cDNA 2210018M11 gene	ENSMUSG00000035401	11.198	11.2472	11.1177	11.0622	11.0223	11.2249	11.0641	11.1382	11.4081	11.109	11.1303	11.1496	11.3842	10.9857	11.2495	11.4666	11.4215	11.3518	2375.11	0.08921	0.220363	0.42002	-0.0584681	0.389564	0.748657	0.108877	0.382335	0.717747	0.204162	0.0763099	0.191038
2210039B01Rik	73644	ENSMUSG00000113800	RIKEN cDNA 2210039B01 gene	ENSMUSG00000113800	4.03871	3.74437	3.19097	3.55663	3.81119	3.98341	3.44199	3.44013	3.8528	3.53493	3.44602	3.60069	2.68126	4.03885	2.1829	3.37256	3.05901	2.64442	10.3175	-0.430948	0.125252	0.265402	-0.116429	0.788437	0.932786	-0.531954	0.415056	0.748045	-0.510945	0.436801	0.714659
2210404E10Rik	72305	ENSMUSG00000114772	RIKEN cDNA 2210404E10 gene	ENSMUSG00000114772	0	0	0	0	0	0	0	0	0	0	0	0	0	0	0	0	0	0	0	0	1	1	0	1	1	0	1	1	0	1	1
2210404O09Rik	70081	ENSMUSG00000078546	RIKEN cDNA 2210404O09 gene	ENSMUSG00000078546	6.49671	7.12401	6.81786	6.913	6.95723	6.78069	7.35052	7.10561	6.65128	6.75318	6.54972	6.4474	6.60811	6.44731	6.57618	6.95655	6.87402	6.75689	111.082	-0.266499	0.027145	0.0718403	-0.23233	0.321884	0.674975	-0.335327	0.151924	0.384277	-0.210223	0.385932	0.660446
2210406H18Rik	70133	ENSMUSG00000109036	RIKEN cDNA 2210406H18 gene	ENSMUSG00000109036	1.07211	1.61683	1.60077	2.6743	1.12777	2.63913	0	2.56728	0	2.27836	3.66651	3.36124	4.25151	3.77743	3.38429	4.18228	3.38259	3.97332	7.12475	2.18347	1.01e-06	5.99e-06	0.868282	0.0505285	0.175996	1.38462	0.0443119	0.1453	2.48693	0.00398646	0.0148933
2210406O10Rik	76710	ENSMUSG00000039563	RIKEN cDNA 2210406O10 gene	ENSMUSG00000039563	6.24737	5.85406	5.30845	6.10496	6.19569	6.47623	5.95553	5.75393	5.84503	6.24981	5.87257	5.53772	5.49875	5.90743	5.44254	5.71327	5.73839	5.39125	57.655	-0.278586	0.0796833	0.181997	0.0565593	0.854151	0.936043	-0.62388	0.0441373	0.144906	-0.233469	0.454181	0.732366
2210407C18Rik	78354	ENSMUSG00000037145	RIKEN cDNA 2210407C18 gene	ENSMUSG00000037145	0	0	0	0	0	0	0	0	0	0.972923	0.925875	0.946826	0	0	1.12447	1.35588	1.03402	0	0.36543	1.26348	0.19055	0.373503	0.163472	0.455472	0.807259	0.132613	0.826478	0.91963	0.548818	0.538778	0.810831
2210408F21Rik	73652	ENSMUSG00000087380	RIKEN cDNA 2210408F21 gene	ENSMUSG00000087380	8.81642	8.67313	8.72056	8.4638	8.50649	8.32586	8.52098	8.54296	8.88167	8.67678	8.11035	8.2184	7.99699	8.09972	8.36755	7.74063	8.12229	7.92251	338.395	-0.453147	4.98e-05	0.000230463	-0.371077	0.0179186	0.0745973	-0.270959	0.102856	0.285517	-0.717464	4.13e-05	0.000228118
2210408I21Rik	72371	ENSMUSG00000071252	RIKEN cDNA 2210408I21 gene	ENSMUSG00000071252	8.12326	8.33279	8.24274	7.95161	8.08335	8.0692	8.26742	8.09387	8.01043	8.09527	8.00817	8.05692	7.84675	7.87262	7.63006	7.9598	7.78804	7.94728	260.523	-0.218954	0.00365213	0.0120246	-0.17834	0.209167	0.512265	-0.244597	0.152678	0.385573	-0.23209	0.162169	0.349911
2210409E12Rik	72381	ENSMUSG00000081766	transcription elongation factor B (SIII)_ polypeptide 2 pseudogene	ENSMUSG00000081766	0	0	0	0	0	0	0	0	0	0	0.925875	0	0	0	0	0	0	1.63272	0.166712	0.258638	0.779163	0.979618	0.0365988	0.84725	0.932786	0	1	1	0.392919	0.649728	0.877598
2210411M09Rik	70176	ENSMUSG00000085563	RIKEN cDNA 2210411M09 gene	ENSMUSG00000085563	0	0	0	0	0	0	0	0	0	0	0	0	0	0	0	0	0	0	0	0	1	1	0	1	1	0	1	1	0	1	1
2210412B16Rik	72375	ENSMUSG00000107216	RIKEN cDNA 2210412B16 gene	ENSMUSG00000107216	3.58798	2.62468	2.34088	3.55663	3.81119	4.13424	2.71164	1.79221	2.33182	3.53493	1.88733	2.71496	5.06545	0.932092	4.03059	5.3767	4.38589	3.52418	11.7346	0.869364	0.0795654	0.181803	-0.0483312	0.914491	0.972717	0.212636	0.759931	0.91963	2.22281	0.00100996	0.00433454
2210414B05Rik	70143	ENSMUSG00000085394	RIKEN cDNA 2210414B05 gene	ENSMUSG00000085394	0	0	0	0	0	0	0	0	0	0	0	0	0.927792	0	0	2.29243	1.63014	1.63272	0.499866	1.29608	0.196123	0.382196	0	1	1	0.132613	0.826478	0.91963	1.8406	0.0816352	0.201791
2210414F02Rik	70167	ENSMUSG00000111043	RIKEN cDNA 2210414F02 gene	ENSMUSG00000111043	0	0	0	0	0	0	0	0	0	0	0	0	0	0	0	0	0	0	0	0	1	1	0	1	1	0	1	1	0	1	1
2210417A02Rik	70138	ENSMUSG00000086494	RIKEN cDNA 2210417A02 gene	ENSMUSG00000086494	0	0	0	0	0	0.904265	0	0	0	0	0	0	2.2046	0	1.12447	0.831685	0	2.37905	0.591277	1.29813	0.189706	0.372236	0	1	1	0.597623	0.432892	0.76572	1.04696	0.291258	0.543385
2210420H20Rik	76961	ENSMUSG00000101773	RIKEN cDNA 2210420H20 gene	ENSMUSG00000101773	0	0	0	0	0	0	0	0	0	0	0	0	0	0	0	0	0	0	0	0	1	1	0	1	1	0	1	1	0	1	1
2300002M23Rik	69542	ENSMUSG00000039269	RIKEN cDNA 2300002M23 gene	ENSMUSG00000039269	0	0	0	0	0	0	0	1.15816	0	0	0	0	0	0	0	0	0	0	0.0684291	-0.130262	0.887691	0.979618	0	1	1	0	1	1	-0.221635	0.797767	0.906794
2300003K06Rik	100502865	ENSMUSG00000078257	RIKEN cDNA 2300003K06 gene	ENSMUSG00000078257	0	0	0	0	0	0	0	0	0	0	0	0	0	0	0	0	0	0	0	0	1	1	0	1	1	0	1	1	0	1	1
2300005B03Rik	69462	ENSMUSG00000075605	RIKEN cDNA 2300005B03 gene	ENSMUSG00000075605	0	0	0	0	0	0	0	1.15816	0	0	0	0	0	0	0	0	0	0	0.0684291	-0.130262	0.887691	0.979618	0	1	1	0	1	1	-0.221635	0.797767	0.906794
2300009A05Rik	69478	ENSMUSG00000032403	RIKEN cDNA 2300009A05 gene	ENSMUSG00000032403	8.29514	8.30477	8.29504	8.41458	8.25549	8.35688	8.50148	8.33306	8.58597	8.2898	8.2576	8.50661	8.29931	8.16963	8.29351	8.13008	8.39796	8.07079	319.779	-0.102813	0.141557	0.293241	0.0560828	0.683907	0.932786	-0.0893612	0.556255	0.872984	-0.271114	0.0946063	0.227537
2310001H17Rik	76432	ENSMUSG00000097354	RIKEN cDNA 2310001H17 gene	ENSMUSG00000097354	7.69467	7.42229	6.9061	8.22513	7.84388	8.28613	7.69342	7.69138	7.41317	10.6969	10.5343	10.0402	10.9092	11.1828	10.4761	11.0416	10.7432	10.9817	978.773	3.0134	1.71e-72	4.21e-70	2.78168	1.6e-25	7.99e-24	2.72368	2.87e-50	6.06e-48	3.30726	5.25e-125	3.19e-122
2310001K20Rik	76729	ENSMUSG00000108514	RIKEN cDNA 2310001K20 gene	ENSMUSG00000108514	0	0	0	0	0	0	0	0	0	0	0	0	0	0	1.12447	1.73954	1.03402	1.03597	0.312095	0.827466	0.40916	0.676329	0	1	1	0.132613	0.826478	0.91963	1.11806	0.271869	0.515368
2310001K24Rik	69517	ENSMUSG00000053353	RIKEN cDNA 2310001K24 gene	ENSMUSG00000053353	0	0	0	0	0	0	0	0	0	0	0	0	0	0	0	1.35588	0	0	0.0866403	0.161413	0.861079	0.979618	0	1	1	0	1	1	0.385157	0.656159	0.877598
2310002D06Rik	69522	ENSMUSG00000112701	RIKEN cDNA 2310002D06 gene	ENSMUSG00000112701	0	0	0	0	0	0	0	0	0	0.972923	0	0	0	0.932092	0	0	0	0	0.103936	0.161413	0.861079	0.979618	0.0365988	0.84725	0.932786	0.132613	0.826478	0.91963	0	1	1
2310002F09Rik	100504720	ENSMUSG00000097178	RIKEN cDNA 2310002F09 gene	ENSMUSG00000097178	0	1.61683	0	0	1.12777	0	0.693087	1.15816	0	1.95919	1.48526	2.23588	3.18923	1.8969	2.51623	3.25963	1.03402	1.63272	2.2662	2.43811	0.000355616	0.00142751	0.352693	0.322579	0.676037	1.76799	0.0374709	0.126428	1.5791	0.125154	0.285177
2310002L09Rik	71886	ENSMUSG00000028396	RIKEN cDNA 2310002L09 gene	ENSMUSG00000028396	0	0	0	0	0	0	0	0	0	0	0	0	0	0	0	0	0	0	0	0	1	1	0	1	1	0	1	1	0	1	1
2310003L06Rik	74248	ENSMUSG00000007457	RIKEN cDNA 2310003L06 gene	ENSMUSG00000007457	0	0	0	0	0	0	0	0	0	0	0	0	0	0.932092	0	0	1.03402	0	0.108653	0.161413	0.861079	0.979618	0	1	1	0.132613	0.826478	0.91963	0.18611	0.829637	0.906794
2310003N18Rik	71873	ENSMUSG00000110916	RIKEN cDNA 2310003N18 gene	ENSMUSG00000110916	0	0	0	0	0	0	0	0	0	0	0	0	0	0	0	0	0	0	0	0	1	1	0	1	1	0	1	1	0	1	1
2310005A03Rik	100504268	ENSMUSG00000087254	RIKEN cDNA 2310005A03 gene	ENSMUSG00000087254	0	0	0	0	0	0	0	0	0	0	0	0	0	0	0	0	0	0	0	0	1	1	0	1	1	0	1	1	0	1	1
2310005E17Rik	70090	ENSMUSG00000099446	RIKEN cDNA 2310005E17 gene	ENSMUSG00000099446	0	0	0	0	0	0	0	0	0	0	0	0	0	0	0	0	0	0	0	0	1	1	0	1	1	0	1	1	0	1	1
2310007B03Rik	71874	ENSMUSG00000034159	RIKEN cDNA 2310007B03 gene	ENSMUSG00000034159	0	0	0	0	0	0	0.693087	0	0	0	0	0	0	1.8969	0	0	0	0	0.185603	0.161413	0.861079	0.979618	0	1	1	0.383212	0.52765	0.848013	-0.221635	0.797767	0.906794
2310008N11Rik	72316	ENSMUSG00000100335	RIKEN cDNA 2310008N11 gene	ENSMUSG00000100335	2.70322	2.8482	2.01777	1.65687	2.52125	2.63913	1.51107	0	0	5.5011	4.85274	4.65067	4.94383	5.22194	5.93525	4.46294	5.4232	4.87594	19.0364	3.31116	1.82e-21	4.87e-20	1.79971	1.75e-05	0.00015068	2.93125	1.47e-07	1.57e-06	4.21847	3.79e-08	3.25e-07
2310009A05Rik	66364	ENSMUSG00000098332	RIKEN cDNA 2310009A05 gene	ENSMUSG00000098332	8.4668	8.39169	8.4116	8.26608	8.25549	8.23697	8.32127	8.4596	8.75716	8.5229	8.3912	8.42719	8.26163	8.33697	8.3097	8.33209	8.1963	8.40624	332.338	-0.0428509	0.555137	0.838506	0.0239386	0.85226	0.935589	0.0500976	0.735043	0.91963	-0.202556	0.223412	0.447155
2310009B15Rik	69549	ENSMUSG00000079283	RIKEN cDNA 2310009B15 gene	ENSMUSG00000079283	7.18417	6.92978	6.98925	6.92583	6.87221	6.8586	6.98658	6.72378	6.59218	6.74025	6.77979	6.68705	6.72348	6.90633	6.59392	7.06134	6.54225	6.89063	113.758	-0.128214	0.186306	0.366815	-0.287327	0.161186	0.427726	-0.134222	0.559636	0.875931	0.0631598	0.797677	0.906794
2310010G23Rik	69591	ENSMUSG00000097468	RIKEN cDNA 2310010G23 gene	ENSMUSG00000097468	2.92886	3.21226	3.72229	3.41818	3.81119	3.28035	3.66881	3.98009	2.94935	2.95228	2.45922	3.22476	2.46253	3.77743	1.12447	3.57491	3.22986	3.06237	8.6884	-0.473993	0.133648	0.279895	-0.25673	0.56751	0.89987	-0.573561	0.422116	0.755826	-0.285425	0.6574	0.877598
2310010J17Rik	78329	ENSMUSG00000097162	RIKEN cDNA 2310010J17 gene	ENSMUSG00000097162	6.18315	6.02407	6.27127	6.48036	5.88447	6.4477	5.99791	6.46683	6.06384	5.4701	5.7331	5.3205	5.28167	5.9291	5.40285	5.91318	5.52519	6.21983	61.797	-0.543857	0.00021708	0.000904294	-0.585937	0.0350821	0.130442	-0.712842	0.0317975	0.110261	-0.269214	0.38406	0.65838
2310011J03Rik	66374	ENSMUSG00000020133	RIKEN cDNA 2310011J03 gene	ENSMUSG00000020133	8.35951	8.2617	8.40296	8.60213	8.41928	8.7388	8.13759	8.35494	8.35662	8.57118	8.34802	8.51029	8.54564	8.72223	8.55124	8.53375	8.49333	8.70024	357.76	0.143702	0.0731153	0.169344	0.13376	0.319958	0.673004	0.0142771	0.925767	0.975543	0.296712	0.051854	0.138296
2310014F06Rik	69625	ENSMUSG00000085945	RIKEN cDNA 2310014F06 gene	ENSMUSG00000085945	3.29574	3.85155	3.02072	2.89917	3.38979	2.99507	3.35771	3.86284	3.18092	2.95228	3.44602	3.89863	4.1079	4.19004	3.21125	2.85561	2.86519	3.23326	9.79955	0.175257	0.555901	0.839164	0.0345652	0.937728	0.979692	0.744603	0.228202	0.513644	-0.496478	0.459302	0.737634
2310015A10Rik	69548	ENSMUSG00000097729	RIKEN cDNA 2310015A10 gene	ENSMUSG00000097729	8.12895	8.29056	7.92442	8.30097	8.31576	8.18174	8.53544	8.59443	7.81751	9.02225	8.94606	8.58189	8.78284	9.20313	8.74227	8.95463	8.83859	9.00166	391.473	0.653374	6.16e-10	5.39e-09	0.719531	3.64e-06	3.5e-05	0.65525	0.000112478	0.000749549	0.567583	0.00336544	0.0128008
2310015D24Rik	70100	ENSMUSG00000099411	RIKEN cDNA 2310015D24 gene	ENSMUSG00000099411	0	1.02396	0	0	0	0	0	1.15816	0	0	0	0.946826	0.927792	0	0	0	0	0	0.227512	-0.0505764	0.959692	0.979618	-0.00818398	0.965642	0.979692	0.132613	0.826478	0.91963	-0.221635	0.797767	0.906794
2310015K22Rik	69565	ENSMUSG00000101257	RIKEN cDNA 2310015K22 gene	ENSMUSG00000101257	0	0	0	0	0	0	0	0	0	0	0	0.946826	0	0	0	0	0	0	0.0515348	0.0641881	0.944519	0.979618	0.0365988	0.84725	0.932786	0	1	1	0	1	1
2310016D03Rik	69566	ENSMUSG00000102098	RIKEN cDNA 2310016D03 gene	ENSMUSG00000102098	0	0	0	0	0	0	0	0	0	0	0	0	0	0	0	0	0	0	0	0	1	1	0	1	1	0	1	1	0	1	1
2310016D23Rik	76443	ENSMUSG00000085965	RIKEN cDNA 2310016D23 gene	ENSMUSG00000085965	0	0	0	0	0	0	0	0	0	0	0	0	0	0	0	0	0	0	0	0	1	1	0	1	1	0	1	1	0	1	1
2310016G11Rik	69578	ENSMUSG00000070574	RIKEN cDNA 2310016G11 gene	ENSMUSG00000070574	0	0	0	0	0	0	0	0	0	0	0	0	0	0	0	0	0	0	0	0	1	1	0	1	1	0	1	1	0	1	1
2310020H05Rik	69603	ENSMUSG00000100410	RIKEN cDNA 2310020H05 gene	ENSMUSG00000100410	0	0	0	0	0	0	0	0	0	0	0	0	0	0	0	0	0	0	0	0	1	1	0	1	1	0	1	1	0	1	1
2310022A10Rik	66367	ENSMUSG00000049643	RIKEN cDNA 2310022A10 gene	ENSMUSG00000049643	8.02897	8.06416	8.01224	7.78554	8.03853	8.14223	8.01911	7.79902	8.04757	8.39257	8.23623	8.28855	8.50322	8.46483	8.61777	8.48435	8.30544	8.36086	296.908	0.41105	3.15e-09	2.53e-08	0.265889	0.0559513	0.191099	0.527478	0.00131703	0.00698397	0.424557	0.00774957	0.0267726
2310022B05Rik	69551	ENSMUSG00000031983	RIKEN cDNA 2310022B05 gene	ENSMUSG00000031983	8.15708	8.2617	7.83733	8.4638	8.44894	8.44611	8.32682	8.50433	8.10507	8.38843	8.31171	8.2539	8.30344	8.38479	7.95911	8.31806	8.07262	8.10972	307.534	-0.0555328	0.547459	0.830781	0.217219	0.154754	0.415777	-0.220625	0.182937	0.440949	-0.148778	0.378245	0.651554
2310026I22Rik	69593	ENSMUSG00000097710	RIKEN cDNA 2310026I22 gene	ENSMUSG00000097710	0	0	0	0	0	0	0	0	0	0	0	0	0	0	0	0	0	0	0	0	1	1	0	1	1	0	1	1	0	1	1
2310026L22Rik	69594	ENSMUSG00000078519	RIKEN cDNA 2310026L22 gene	ENSMUSG00000078519	1.07211	2.0358	3.19097	2.6743	0	0.904265	2.84145	1.79221	2.67338	2.76062	1.88733	1.51362	1.89029	0	0	2.29243	2.05073	1.63272	3.04344	-0.506888	0.373022	0.632117	-0.092041	0.830033	0.932786	-0.396398	0.62358	0.902591	-0.489288	0.57624	0.845367
2310030A07Rik	75584	ENSMUSG00000099447	RIKEN cDNA 2310030A07 gene	ENSMUSG00000099447	0	0	0	0	0	0	0	0	0	0	0	0	0	0	0	0	0	0	0	0	1	1	0	1	1	0	1	1	0	1	1
2310030G06Rik	66952	ENSMUSG00000032062	RIKEN cDNA 2310030G06 gene	ENSMUSG00000032062	9.09181	9.01323	9.09775	9.01324	9.15456	8.96951	9.08347	9.07485	9.30005	8.86132	8.76395	8.81963	8.19656	8.57885	8.70195	8.15398	8.58671	8.39727	463.475	-0.509256	9.03e-08	6.1e-07	-0.24939	0.0243999	0.0965452	-0.537767	0.00106731	0.00579381	-0.765171	1.1e-06	7.76e-06
2310031A07Rik	69621	ENSMUSG00000097457	RIKEN cDNA 2310031A07 gene	ENSMUSG00000097457	0	1.61683	0	0	0	0	0	0	0	0	0	1.51362	2.2046	0	0	2.04231	2.86519	0	0.940948	1.51992	0.120413	0.256993	-0.0104594	0.962606	0.979692	0.449906	0.460634	0.789197	1.78166	0.0899121	0.21836
2310033P09Rik	67862	ENSMUSG00000020441	RIKEN cDNA 2310033P09 gene	ENSMUSG00000020441	8.03505	8.12951	8.26675	8.25595	8.37361	8.24942	8.01911	8.36575	8.24594	8.23091	7.88177	7.94189	8.2142	8.1605	8.26611	8.20061	7.73935	7.97766	283.331	-0.138716	0.097733	0.216028	-0.118532	0.449422	0.803442	-0.0793167	0.600978	0.902591	-0.222733	0.225503	0.450452
2310034C09Rik	117172	ENSMUSG00000068078	RIKEN cDNA 2310034C09 gene	ENSMUSG00000068078	0	0	0	0	0	0	0	0	0	0	0	0	0	0	0	0	0	0	0	0	1	1	0	1	1	0	1	1	0	1	1
2310034G01Rik	75579	ENSMUSG00000099655	RIKEN cDNA 2310034G01 gene	ENSMUSG00000099655	3.12393	3.74437	4.41485	4.27077	4.87994	3.14475	4.09045	2.23118	3.8528	4.11835	2.67785	3.22476	3.56418	4.32689	3.38429	3.00322	3.5207	2.64442	12.2457	-0.461929	0.176089	0.350872	-0.259289	0.557445	0.891905	-0.387633	0.510553	0.835937	-0.500601	0.476159	0.75408
2310034O05Rik	69571	ENSMUSG00000100157	RIKEN cDNA 2310034O05 gene	ENSMUSG00000100157	0	0	0	0	0	0	0	0	0	0.972923	2.20143	0	0	0	0	0	0	0	0.253453	0.453087	0.623265	0.902453	0.226161	0.339353	0.693441	0	1	1	0	1	1
2310035C23Rik	227446	ENSMUSG00000026319	RIKEN cDNA 2310035C23 gene	ENSMUSG00000026319	11.6515	11.6755	11.5652	11.5767	11.7223	11.4764	11.7136	11.7544	11.5533	11.6209	11.6442	11.5301	11.5755	11.5552	11.4605	11.6454	11.6001	11.5361	3114.77	-0.059044	0.180445	0.357401	-0.0320325	0.628067	0.930389	-0.0630253	0.533293	0.851555	-0.0819441	0.401933	0.678406
2310036O22Rik	68544	ENSMUSG00000041203	RIKEN cDNA 2310036O22 gene	ENSMUSG00000041203	10.519	10.3995	10.4106	10.5286	10.5246	10.2796	10.4548	10.4578	10.5717	10.3611	10.3635	10.4558	10.4574	10.4193	10.3962	10.4219	10.3526	10.4264	1383.43	-0.0546253	0.187999	0.369439	-0.0492033	0.537638	0.87447	-0.022939	0.836724	0.924163	-0.0937095	0.34936	0.61844
2310039H08Rik	67101	ENSMUSG00000062619	RIKEN cDNA 2310039H08 gene	ENSMUSG00000062619	9.07421	8.83533	8.90624	8.94554	8.80296	8.8383	8.69424	8.57593	8.93417	8.44134	8.36781	8.36361	8.22729	8.47591	8.67304	8.02603	8.07822	8.1315	390.141	-0.529785	4.56e-09	3.59e-08	-0.54088	1.53e-05	0.000132988	-0.393908	0.0130919	0.0520831	-0.660289	2.32e-05	0.00013372
2310039L15Rik	69629	ENSMUSG00000100550	RIKEN cDNA 2310039L15 gene	ENSMUSG00000100550	0	0	0	0	0	0.904265	0	0	0	0	0	0	0	1.49369	0	0	0	0	0.149315	0.0641881	0.944519	0.979618	0	1	1	0.124535	0.837411	0.924163	0	1	1
2310040G07Rik	70284	ENSMUSG00000072852	RIKEN cDNA 2310040G07 gene	ENSMUSG00000072852	0	0	0	0	0	0	0.693087	0	0	0.972923	0	0.946826	0.927792	2.46994	2.78682	0	1.63014	0	0.885904	2.0027	0.0295373	0.0773721	0.0813815	0.668411	0.930389	1.64032	0.0490081	0.158169	0.251389	0.778567	0.906794
2310040G24Rik	381792	ENSMUSG00000101655	RIKEN cDNA 2310040G24 gene	ENSMUSG00000101655	4.13238	4.13225	4.97709	5.42592	5.63207	5.01691	4.99263	5.19849	4.65572	4.53261	4.02655	4.84944	3.32533	5.14997	4.68844	4.46294	4.38589	4.38952	26.1554	-0.499073	0.0420277	0.105294	0.0256781	0.948209	0.979692	-0.761843	0.112272	0.30584	-0.552254	0.200637	0.411851
2310043L19Rik	75589	ENSMUSG00000101746	RIKEN cDNA 2310043L19 gene	ENSMUSG00000101746	0	0	0	0	0	0	0	0	0	2.27836	0	0	0	0.932092	0	0	1.03402	0	0.322612	0.721255	0.461562	0.736108	0.155363	0.437465	0.79273	0.132613	0.826478	0.91963	0.18611	0.829637	0.906794
2310043M15Rik	71930	ENSMUSG00000097768	RIKEN cDNA 2310043M15 gene	ENSMUSG00000097768	0	0	1.01187	1.65687	0	0	0	0	1.22947	0	0	1.51362	0.927792	2.21169	0	1.35588	2.05073	0	0.867062	1.00395	0.257977	0.475751	0.039211	0.844608	0.932786	0.328137	0.674879	0.91963	0.751484	0.470097	0.748822
2310043O21Rik	69679	ENSMUSG00000102106	RIKEN cDNA 2310043O21 gene	ENSMUSG00000102106	0	1.02396	1.01187	0	0	0	0	0	0	0	0.925875	0	0	0	0	0	0	0	0.163881	-0.146183	0.877803	0.979618	-0.0735389	0.739525	0.932786	0	1	1	0	1	1
2310043P16Rik	70135	ENSMUSG00000108732	RIKEN cDNA 2310043P16 gene	ENSMUSG00000108732	5.99646	6.58619	6.36321	6.12735	6.07406	6.26357	6.53752	5.46304	6.48795	6.37224	6.94694	6.17846	7.87475	7.2963	7.20307	8.07691	7.65937	7.77117	120.757	1.1363	5.59e-07	3.43e-06	0.183873	0.494506	0.842717	1.3127	4.94e-07	4.89e-06	1.58096	5.03e-09	4.75e-08
2310044K18Rik	70165	ENSMUSG00000085080	RIKEN cDNA 2310044K18 gene	ENSMUSG00000085080	4.03871	3.36478	3.92898	4.10013	4.62668	4.45406	4.1913	4.37209	4.20809	4.40729	4.24768	2.23588	4.55821	4.67339	4.68844	2.69116	3.76263	3.97332	16.7069	-0.078605	0.792171	0.979618	0.0643038	0.883912	0.954866	0.223063	0.626029	0.902591	-0.69207	0.227415	0.45322
2310045n01rik-mef2b	105980076	ENSMUSG00000079033	2310045N01Rik-mef2b readthrough	ENSMUSG00000079033	2.10686	1.02396	1.01187	1.65687	2.18764	2.63913	2.41066	1.79221	2.94935	0.972923	0.925875	2.23588	4.9009	2.87898	2.51623	4.93692	3.64673	4.23713	7.46338	1.66227	0.00299644	0.0100469	0.01475	0.968728	0.981502	1.3863	0.0609334	0.188499	1.91055	0.00404731	0.0150998
2310046K23Rik	76968	ENSMUSG00000102308	RIKEN cDNA 2310046K23 gene	ENSMUSG00000102308	0	0	0	0	0	0	0	0	0	0	0	0	0	0	0	0	0	0	0	0	1	1	0	1	1	0	1	1	0	1	1
2310047D07Rik	69657	ENSMUSG00000100783	RIKEN cDNA 2310047D07 gene	ENSMUSG00000100783	1.07211	0	0	0	0	0	0	1.15816	0	0	0	0	0	1.49369	0	2.85561	1.03402	1.03597	0.693701	1.24483	0.198208	0.385365	-0.0529667	0.780416	0.932786	0.275195	0.649165	0.902591	1.40212	0.184764	0.386964
2310050C09Rik	66533	ENSMUSG00000090314	RIKEN cDNA 2310050C09 gene	ENSMUSG00000090314	0	0	0	0	0	0	0	0	0	0	0	0	0	0	0	0	0	0	0	0	1	1	0	1	1	0	1	1	0	1	1
2310057J18Rik	67719	ENSMUSG00000015519	RIKEN cDNA 2310057J18 gene	ENSMUSG00000015519	17.6958	17.7613	18.2219	18.9155	19.121	18.8326	19.3495	19.2952	19.4292	18.6386	18.4799	18.1076	18.9897	19.0992	18.9453	18.9725	19.2317	19.1361	479896	0.0199141	0.926824	0.979618	0.481497	0.0257656	0.101042	0.0511754	0.612887	0.902591	-0.241143	0.0132568	0.0428227
2310057M21Rik	68277	ENSMUSG00000040177	RIKEN cDNA 2310057M21 gene	ENSMUSG00000040177	9.45573	9.30485	9.56858	9.01324	8.97252	9.40191	9.3425	9.45755	9.50085	9.39868	9.33177	9.26683	9.43507	9.01337	9.38587	9.38977	9.38682	9.32361	646.815	-0.0179244	0.831437	0.979618	-0.112389	0.298043	0.644602	0.143451	0.396395	0.732044	-0.0646161	0.584207	0.851239
2310057N15Rik	69696	ENSMUSG00000048830	RIKEN cDNA 2310057N15 gene	ENSMUSG00000048830	0	0	0	0	0	0	0	0	0	0	0	0	0	0	0	0	0	0	0	0	1	1	0	1	1	0	1	1	0	1	1
2310058D17Rik	75694	ENSMUSG00000085379	RIKEN cDNA 2310058D17 gene	ENSMUSG00000085379	6.04545	6.57059	5.63788	5.56366	6.19569	6.58501	6.09222	5.87997	6.37561	6.82844	6.94694	6.82328	6.86422	6.88432	6.69598	6.99233	6.88685	6.78465	92.4523	0.717046	2.53e-08	1.83e-07	0.674237	0.00878044	0.0407146	0.625274	0.0354888	0.120732	0.764344	0.00243518	0.00956189
2310061I04Rik	69662	ENSMUSG00000050705	RIKEN cDNA 2310061I04 gene	ENSMUSG00000050705	8.02897	8.37831	8.19349	8.14509	8.38899	8.29016	8.09266	8.07423	8.22664	8.44134	8.352	8.38378	8.24885	8.27911	8.38293	8.34944	8.4246	8.66334	315.239	0.18881	0.0078768	0.0240456	0.180352	0.207116	0.508821	0.0257099	0.868783	0.941653	0.352123	0.0268513	0.0787921
2310061N02Rik	69661	ENSMUSG00000050704	RIKEN cDNA 2310061N02 gene	ENSMUSG00000050704	0	0	0	0	0	0	0	0	0	0	0	0	0	0	0	0	0	0	0	0	1	1	0	1	1	0	1	1	0	1	1
2310065F04Rik	74184	ENSMUSG00000087410	RIKEN cDNA 2310065F04 gene	ENSMUSG00000087410	0	0	0	0	0	0	0	0	0	0	0	0	0	0	0	0	0	0	0	0	1	1	0	1	1	0	1	1	0	1	1
2310067B10Rik	71947	ENSMUSG00000020747	RIKEN cDNA 2310067B10 gene	ENSMUSG00000020747	10.7773	10.7797	10.8414	10.8714	10.9524	10.9414	10.7676	10.6514	10.6762	10.6986	10.7998	10.8415	10.723	10.693	10.6323	10.4309	10.5081	10.4973	1701.86	-0.156834	0.0151128	0.0427766	-0.0184044	0.804117	0.932786	-0.237887	0.0108701	0.0445257	-0.221565	0.0241281	0.0718903
2310067P03Rik	70286	ENSMUSG00000114372	RIKEN cDNA 2310067P03 gene	ENSMUSG00000114372	0	0	0	0	0	0	0	0	0	0	0	0	0	0.932092	0	0	0	1.63272	0.167168	0.258638	0.779163	0.979618	0	1	1	0.132613	0.826478	0.91963	0.392919	0.649728	0.877598
2310068J16Rik	70281	ENSMUSG00000100084	RIKEN cDNA 2310068J16 gene	ENSMUSG00000100084	4.22034	4.21486	3.02072	3.79908	3.92813	3.98341	3.92458	3.98009	1.88347	3.75666	3.18563	3.60069	2.68126	3.95686	2.1829	3.00322	2.05073	3.38604	10.5992	-0.615666	0.0570283	0.137088	-0.262366	0.545769	0.88194	-0.679723	0.288591	0.602639	-0.610851	0.411735	0.689028
2310069B03Rik	69652	ENSMUSG00000100291	RIKEN cDNA 2310069B03 gene	ENSMUSG00000100291	0	1.02396	0	0	0	0	0.693087	0	0	2.53955	0.925875	0.946826	0.927792	0.932092	0	0	1.03402	0	0.619438	1.33173	0.142029	0.294032	0.32797	0.306312	0.654875	0.275195	0.649165	0.902591	-0.00871745	0.991966	0.994633
2310074N15Rik	75588	ENSMUSG00000105858	RIKEN cDNA 2310074N15 gene	ENSMUSG00000105858	4.456	3.21226	4.10973	2.89917	3.54434	4.56446	3.35771	3.26635	3.18092	4.53261	4.24768	3.98568	3.32533	3.86993	3.67832	3.47728	4.31172	3.87345	13.5162	0.228956	0.424208	0.693266	0.192329	0.642418	0.930389	-0.19032	0.757113	0.91963	0.636022	0.296837	0.551205
2310075C17Rik	70194	ENSMUSG00000089718	RIKEN cDNA 2310075C17 gene	ENSMUSG00000089718	0	0	0	0	0	0	0	0	0	0	0	0	0	0	0	0	0	0	0	0	1	1	0	1	1	0	1	1	0	1	1
2310079G19Rik	69699	ENSMUSG00000045331	RIKEN cDNA 2310079G19 gene	ENSMUSG00000045331	0	0	0	0	0	0	0	0	0	0	0	0	0	0	0	0	0	0	0	0	1	1	0	1	1	0	1	1	0	1	1
2310081O03Rik	72406	ENSMUSG00000085020	RIKEN cDNA 2310081O03 gene	ENSMUSG00000085020	1.07211	0	0	0	0	0	0.693087	0	0	0	0.925875	0	1.48786	0.932092	0	0	0	0	0.296214	0.29655	0.766339	0.979618	-0.00818398	0.965642	0.979692	0.388581	0.52476	0.84658	-0.221635	0.797767	0.906794
2400006E01Rik	78648	ENSMUSG00000106223	RIKEN cDNA 2400006E01 gene	ENSMUSG00000106223	4.13238	5.21616	5.57774	5.49643	5.23807	5.26598	5.59958	5.75393	4.99686	5.61885	5.68344	5.4486	4.85665	5.72133	5.55546	4.97319	5.84742	5.19836	41.0491	0.146245	0.445958	0.71831	0.410318	0.237432	0.558622	0.0805132	0.832328	0.921253	-0.109812	0.776355	0.906794
2410002F23Rik	668661	ENSMUSG00000045411	RIKEN cDNA 2410002F23 gene	ENSMUSG00000045411	9.31048	9.35808	9.49122	9.46835	9.54627	9.31968	9.47968	9.56468	9.1165	9.52283	9.29711	9.12302	9.38337	9.66027	9.54932	9.64151	9.38682	9.59453	694.667	0.0587468	0.464501	0.73926	-0.0645803	0.595225	0.913157	0.0884304	0.501887	0.827528	0.143276	0.333838	0.600004
2410003L11Rik	69729	ENSMUSG00000085860	RIKEN cDNA 2410003L11 gene	ENSMUSG00000085860	0	0	0	0	0	0	0	0	0	0	0.925875	0	0	0	0	0	0	0	0.0499909	0.0641881	0.944519	0.979618	0.0365988	0.84725	0.932786	0	1	1	0	1	1
2410004B18Rik	66421	ENSMUSG00000036873	RIKEN cDNA 2410004B18 gene	ENSMUSG00000036873	7.77674	7.93608	7.8501	7.88088	7.90936	7.96234	7.5441	7.65657	7.63435	7.80975	7.96725	7.89206	8.13305	7.49092	7.97273	8.00429	7.96179	8.06514	232.636	0.13133	0.139995	0.290759	0.0344233	0.822303	0.932786	-0.0286796	0.887087	0.952061	0.401486	0.0155968	0.0492455
2410004I01Rik	69739	ENSMUSG00000085338	RIKEN cDNA 2410004I01 gene	ENSMUSG00000085338	0	0	0	0	0	0	0	1.15816	0	0	0.925875	0	0.927792	0	0	0	0	0	0.168551	0.0727375	0.939159	0.979618	0.0365988	0.84725	0.932786	0.132613	0.826478	0.91963	-0.221635	0.797767	0.906794
2410004P03Rik	73667	ENSMUSG00000071398	RIKEN cDNA 2410004P03 gene	ENSMUSG00000071398	0	0	0	1.05427	0	0	0	0	1.22947	0.972923	0.925875	0	0.927792	0.932092	1.12447	1.73954	1.03402	1.03597	0.65068	1.41114	0.0912748	0.203897	0.0813815	0.668411	0.930389	0.37682	0.617855	0.902591	0.807769	0.442329	0.720805
2410006H16Rik	69221	ENSMUSG00000086841	RIKEN cDNA 2410006H16 gene	ENSMUSG00000086841	8.34491	8.30477	8.44565	8.32539	8.12682	8.21597	8.20848	8.3495	7.80021	8.2123	8.40658	8.10631	8.69447	8.57198	8.34154	8.65033	8.56692	8.64453	329.247	0.23259	0.0157437	0.0443671	-0.116299	0.412802	0.770416	0.318307	0.0495022	0.15936	0.477877	0.00501253	0.0182134
2410012E07Rik	73648	ENSMUSG00000099528	RIKEN cDNA 2410012E07 gene	ENSMUSG00000099528	0	0	0	0	0	0	0.693087	0	0	0	0	0	0	0	0	0	0	0	0.0342633	-0.130262	0.887691	0.979618	0	1	1	0	1	1	-0.221635	0.797767	0.906794
2410015M20Rik	224904	ENSMUSG00000049760	RIKEN cDNA 2410015M20 gene	ENSMUSG00000049760	10.2596	10.3352	10.1835	10.3159	10.3508	10.4027	10.1874	10.0669	10.1134	10.1352	10.1076	10.2125	9.87707	10.1997	10.4163	9.76171	9.90481	9.79208	1141.88	-0.190454	0.0281683	0.074207	-0.107422	0.202598	0.501707	-0.176307	0.212638	0.488555	-0.304212	0.00526876	0.0190032
2410016O06Rik	71952	ENSMUSG00000046791	RIKEN cDNA 2410016O06 gene	ENSMUSG00000046791	8.1792	8.18692	8.34099	7.85428	7.96516	7.93691	7.83264	7.69995	7.96457	8.27193	8.15658	8.01096	7.86919	7.91666	7.92448	8.10579	7.74641	7.85865	255.147	-0.013525	0.887361	0.979618	-0.0859041	0.552971	0.887958	-0.0161402	0.921656	0.973682	0.0792094	0.660285	0.878417
2410017I17Rik	675325	ENSMUSG00000038311	RIKEN cDNA 2410017I17 gene	ENSMUSG00000038311	0	0	0	1.05427	2.18764	1.85391	0.693087	0	1.22947	0	0	0	0.927792	0	1.12447	0.831685	0	1.03597	0.728968	-0.936943	0.283905	0.512411	0	1	1	-0.791018	0.350256	0.681809	-0.0183576	0.98565	0.994633
2410018L13Rik	69732	ENSMUSG00000073164	RIKEN cDNA 2410018L13 gene	ENSMUSG00000073164	0	0	0	0	0	0	0	0	0	0	0	0	0	0	0	0	0	0	0	0	1	1	0	1	1	0	1	1	0	1	1
2410021H03Rik	69750	ENSMUSG00000100572	RIKEN cDNA 2410021H03 gene	ENSMUSG00000100572	0	0	0	0	0	0	0	0	0	0	0	0	0	0	0	0	0	0	0	0	1	1	0	1	1	0	1	1	0	1	1
2410022M11Rik	100503842	ENSMUSG00000100017	RIKEN cDNA 2410022M11 gene	ENSMUSG00000100017	7.84059	7.65463	7.37224	7.40053	7.72769	7.10685	7.6409	7.80698	6.70805	7.3207	7.39549	7.22323	6.52573	7.12856	6.06807	6.91986	7.00923	6.49652	152.347	-0.554369	0.00166288	0.00586664	-0.306612	0.0973717	0.294383	-0.767248	0.00819266	0.0349607	-0.631907	0.0256682	0.0757601
2410024N13Rik	70000	ENSMUSG00000054379	RIKEN cDNA 2410024N13 gene	ENSMUSG00000054379	0	0	0	0	0	0	0	0	0	0	0	0	0	0	0	0	0	0	0	0	1	1	0	1	1	0	1	1	0	1	1
2410080I02Rik	68248	ENSMUSG00000044387	RIKEN cDNA 2410080I02 gene	ENSMUSG00000044387	1.07211	1.02396	0	2.08065	2.79202	0.904265	1.79367	1.79221	2.67338	0	2.20143	0	0.927792	0	0	0	1.03402	0	1.55681	-1.6028	0.0368406	0.0939346	0.0760322	0.779823	0.932786	-1.28924	0.126522	0.33521	-1.76935	0.0908557	0.220114
2410089E03Rik	73692	ENSMUSG00000039801	RIKEN cDNA 2410089E03 gene	ENSMUSG00000039801	10.061	10.0362	10.0789	10.2524	10.3443	10.2877	10.3806	10.4964	10.3798	9.94115	10.0216	9.80313	10.3978	10.3101	10.0185	10.3735	10.2321	10.3471	1192.52	-0.0902803	0.330524	0.5764	-0.132707	0.143387	0.392936	-0.0424685	0.733754	0.91963	-0.0998283	0.338632	0.605704
2410124H12Rik	76785	ENSMUSG00000051297	RIKEN cDNA 2410124H12 gene	ENSMUSG00000051297	0	0	0	0	0	0	0	0	0	0	0	0	0	0	0	0	0	0	0	0	1	1	0	1	1	0	1	1	0	1	1
2410131K14Rik	76792	ENSMUSG00000032840	RIKEN cDNA 2410131K14 gene	ENSMUSG00000032840	9.14335	9.48418	9.43936	9.20441	9.1273	9.28785	9.23291	8.68357	9.35145	9.12035	9.40062	9.45591	9.33178	9.29149	9.646	9.2115	9.38682	9.39513	630.043	0.131971	0.157057	0.319356	-0.0300965	0.813662	0.932786	0.21971	0.119214	0.320137	0.213147	0.215141	0.434389
2410137M14Rik	76797	ENSMUSG00000064308	RIKEN cDNA 2410137M14 gene	ENSMUSG00000064308	0	0	0	0	0	0	0	0	0	0	0	0	0	0	0	0	0	0	0	0	1	1	0	1	1	0	1	1	0	1	1
2410141K09Rik	76803	ENSMUSG00000074832	RIKEN cDNA 2410141K09 gene	ENSMUSG00000074832	0	0	0	0	0	0	0	0	0	0	0.925875	0	0	0	0	0	1.03402	1.03597	0.166558	0.291885	0.759157	0.979618	0.0365988	0.84725	0.932786	0	1	1	0.392919	0.649728	0.877598
2410152P15Rik	76811	ENSMUSG00000084825	RIKEN cDNA 2410152P15 gene	ENSMUSG00000084825	0	0	0	0	0	0	0	0	0	0	0	0	0	0	0	0	0	0	0	0	1	1	0	1	1	0	1	1	0	1	1
2500002B13Rik	78353	ENSMUSG00000096917	RIKEN cDNA 2500002B13 gene	ENSMUSG00000096917	5.75276	5.71904	5.80458	5.53044	4.82067	5.09257	5.50479	4.53425	5.97409	4.03607	5.46572	4.89513	3.76904	4.26009	4.22522	3.91032	3.76263	3.76616	31.5883	-1.14317	1.41e-05	7.12e-05	-0.711241	0.0389281	0.142084	-1.04079	0.0217142	0.0802116	-1.61306	0.000789578	0.00347522
2500004C02Rik	72326	ENSMUSG00000073236	RIKEN cDNA 2500004C02 gene	ENSMUSG00000073236	4.94335	5.33174	5.34499	5.91208	5.19204	5.82736	5.56241	5.04548	5.22148	4.94707	5.46572	5.06466	5.87655	5.07422	5.726	5.60186	5.65084	6.25994	44.1194	0.154036	0.427128	0.696418	-0.0360362	0.913661	0.972177	-0.0832507	0.821833	0.91963	0.551351	0.120092	0.276077
2510002D24Rik	72307	ENSMUSG00000071632	RIKEN cDNA 2510002D24 gene	ENSMUSG00000071632	8.73664	8.89293	9.01513	9.27631	9.03904	9.13521	9.05029	9.1042	9.09537	8.7878	8.62618	8.89746	8.87722	8.82979	8.66468	8.70257	8.70733	8.66334	479.019	-0.291124	2.59e-05	0.000125402	-0.110127	0.393735	0.752659	-0.356975	0.0100289	0.0417034	-0.39027	0.00194021	0.00778801
2510009E07Rik	72190	ENSMUSG00000043391	RIKEN cDNA 2510009E07 gene	ENSMUSG00000043391	11.4955	11.5349	11.4052	11.6034	11.639	11.5449	11.6402	11.6242	11.6482	11.4332	11.4276	11.2371	10.9818	11.2052	11.229	10.7301	11.1447	11.0238	2675.41	-0.400592	8.73e-07	5.21e-06	-0.109963	0.149316	0.405232	-0.452156	1.18e-05	9.37e-05	-0.66022	3.5e-08	3.02e-07
2510016D11Rik	70289	ENSMUSG00000106825	RIKEN cDNA 2510016D11 gene	ENSMUSG00000106825	7.23784	6.85447	7.35442	7.47226	7.41349	7.5101	7.28927	7.5657	7.09619	7.59666	7.30808	7.65369	7.33647	7.1002	7.33548	6.87264	7.38877	6.94083	158.151	-0.0236931	0.844437	0.979618	0.346127	0.0818835	0.258106	-0.205197	0.296264	0.612882	-0.245734	0.287502	0.537959
2510017J16Rik	66574	ENSMUSG00000104891	RIKEN cDNA 2510017J16 gene	ENSMUSG00000104891	5.75276	5.17548	5.75113	5.31324	5.52474	5.36083	5.68853	5.19849	5.7759	2.95228	4.10409	2.49522	3.8615	3.33348	3.92245	4.30117	2.86519	3.76616	28.1586	-1.95423	6.04e-19	1.27e-17	-1.73051	1.06e-05	9.5e-05	-1.62758	0.000259359	0.00159223	-1.77864	0.000137669	0.000697418
2510039O18Rik	77034	ENSMUSG00000044496	RIKEN cDNA 2510039O18 gene	ENSMUSG00000044496	10.4307	10.5008	10.4718	10.3721	10.3495	10.3859	10.1393	9.97983	10.1802	10.5508	10.4881	10.6076	10.4601	10.5003	10.4713	10.4309	10.273	10.3366	1343.4	0.139426	0.0508448	0.124121	0.0808868	0.290423	0.634539	0.107664	0.256259	0.556245	0.245658	0.0269962	0.0791704
2510046G10Rik	NULL	ENSMUSG00000066175	RIKEN cDNA 2510046G10 gene	ENSMUSG00000066175	5.97133	5.66129	5.93015	5.93765	5.19204	4.76276	5.72263	4.93364	5.91101	5.1168	5.97931	5.8242	5.49875	5.86311	6.04247	5.55477	5.84742	5.79767	50.4915	0.127456	0.481112	0.75705	-0.15288	0.612924	0.917322	0.424917	0.273041	0.58017	0.149517	0.670102	0.886754
2600006K01Rik	70319	ENSMUSG00000039798	RIKEN cDNA 2600006K01 gene	ENSMUSG00000039798	1.07211	0	0	1.05427	1.12777	0.904265	1.15929	0	0	0.972923	0	1.91948	1.48786	0	1.74865	1.35588	1.03402	2.05362	1.06328	1.00623	0.18011	0.356931	0.149277	0.568475	0.900604	0.157725	0.850071	0.930218	0.93013	0.379204	0.652791
2600014E21Rik	72134	ENSMUSG00000100303	RIKEN cDNA 2600014E21 gene	ENSMUSG00000100303	1.68033	0	2.6047	0	0	0.904265	0	0	1.22947	2.27836	3.66651	3.07399	4.55821	3.86993	4.22522	5.62484	4.70848	5.23906	10.923	3.88812	4.92e-11	4.83e-10	0.602474	0.168389	0.441121	3.54358	4.49e-06	3.85e-05	5.08443	4.05e-10	4.3e-09
2610001A08Rik	70108	ENSMUSG00000103828	RIKEN cDNA 2610001A08 gene	ENSMUSG00000103828	9.07125	8.83207	8.94842	8.83424	8.73636	8.53015	8.75316	8.99699	8.91421	8.58571	8.50634	8.90306	8.28268	8.37298	8.27713	7.79735	8.35244	8.37005	400.389	-0.443898	8.58e-05	0.000382276	-0.27209	0.0480277	0.168845	-0.389686	0.0104998	0.0432483	-0.693624	0.000124656	0.000636905
2610001J05Rik	66520	ENSMUSG00000052419	RIKEN cDNA 2610001J05 gene	ENSMUSG00000052419	8.98599	8.94528	9.10576	8.95496	8.97931	8.79649	9.23734	9.03475	8.86096	9.28527	9.10303	9.10126	8.971	9.11137	8.91447	8.87061	8.85174	9.02221	515.67	0.0355521	0.62581	0.904819	0.149058	0.190082	0.479761	0.0910733	0.503655	0.829509	-0.141661	0.331876	0.597237
2610002M06Rik	67028	ENSMUSG00000031242	RIKEN cDNA 2610002M06 gene	ENSMUSG00000031242	10.6972	10.7146	10.7171	10.4273	10.3508	10.3603	10.6273	10.6679	10.5065	10.6952	10.6365	10.6665	10.3833	10.5351	10.4665	10.3811	10.4487	10.4042	1492.36	-0.0525473	0.459477	0.73391	-0.0433184	0.537616	0.87447	0.0828356	0.41277	0.745911	-0.191276	0.0583638	0.152748
2610005L07Rik	381598	ENSMUSG00000071793	cadherin 11 pseudogene	ENSMUSG00000071793	9.20124	8.94528	8.79838	8.85116	8.81819	8.7388	8.73657	8.79578	9.11999	7.64604	7.43353	7.9635	7.6469	8.09493	8.13294	7.93243	7.71798	7.96559	353.261	-1.0447	1.24e-25	4.69e-24	-1.25324	1.96e-14	4.76e-13	-0.825142	1.56e-06	1.44e-05	-1.00941	1.31e-09	1.32e-08
2610008E11Rik	72128	ENSMUSG00000060301	RIKEN cDNA 2610008E11 gene	ENSMUSG00000060301	8.67959	8.62484	8.6818	9.02223	8.93109	8.69395	9.1014	9.0847	9.00763	9.19572	9.03783	8.75295	9.16944	9.22299	8.6478	9.50108	9.11425	9.33304	514.904	0.249143	0.024705	0.0661789	0.337238	0.0123668	0.0542925	0.149189	0.402181	0.738633	0.259522	0.0637987	0.164661
2610011E03Rik	72460	ENSMUSG00000104936	RIKEN cDNA 2610011E03 gene	ENSMUSG00000104936	0	0	0	0	0	0	0	0	0	0	0	0	0	0	0	0	0	0	0	0	1	1	0	1	1	0	1	1	0	1	1
2610012C04Rik	70299	ENSMUSG00000102474	RIKEN cDNA 2610012C04 gene	ENSMUSG00000102474	0	4.13225	1.01187	1.05427	1.75292	2.16555	2.71164	2.56728	1.88347	3.65005	3.66651	4.21916	4.98552	4.19004	4.3135	4.56152	3.76263	4.71214	11.4302	2.03536	1.41e-06	8.22e-06	0.511273	0.251739	0.580315	2.61085	7.45e-05	0.000514877	1.9288	0.00273733	0.0106342
2610015P09Rik	212153	ENSMUSG00000022701	RIKEN cDNA 2610015P09 gene	ENSMUSG00000022701	9.24646	9.4611	9.42876	9.39872	9.18425	9.17925	9.52628	9.81008	9.4407	9.38212	9.31353	9.269	9.0018	9.32864	9.23297	9.01676	9.26926	9.15574	640.729	-0.196274	0.0207984	0.0568428	-0.0594954	0.574303	0.905731	-0.0633339	0.656288	0.908486	-0.449339	0.00161605	0.00659872
2610016A17Rik	100503074	ENSMUSG00000101089	RIKEN cDNA 2610016A17 gene	ENSMUSG00000101089	1.07211	0	0	0	0	0	0	0	0	0	0	0	1.48786	1.49369	0	0	1.03402	0	0.320613	0.575985	0.565733	0.847798	-0.0529667	0.780416	0.932786	0.547666	0.40633	0.742346	0.18611	0.829637	0.906794
2610017A05Rik	108876	ENSMUSG00000107909	RIKEN cDNA 2610017A05 gene	ENSMUSG00000107909	3.44924	2.0358	1.60077	2.89917	1.75292	2.63913	2.56898	1.79221	0	2.95228	3.66651	1.91948	2.68126	2.87898	1.12447	4.6978	3.5207	3.23326	6.36211	1.01878	0.0362857	0.0926647	0.217985	0.625614	0.928796	-0.0722751	0.926731	0.975843	2.01458	0.011316	0.037276
2610020C07Rik	69918	ENSMUSG00000097537	RIKEN cDNA 2610020C07 gene	ENSMUSG00000097537	3.44924	4.50484	2.01777	4.18797	3.68392	3.28035	3.73712	4.28361	3.55562	3.53493	3.18563	3.07399	3.76904	3.77743	3.80554	4.41101	4.87226	4.82338	14.1307	0.291568	0.375549	0.635413	-0.223529	0.6186	0.922588	0.0233912	0.967458	0.993378	0.81955	0.0987313	0.235804
2610020F03Rik	69916	ENSMUSG00000097332	RIKEN cDNA 2610020F03 gene	ENSMUSG00000097332	0	0	0	0	0	0	0	0	0	0	0	0	0	0	0	0	0	0	0	0	1	1	0	1	1	0	1	1	0	1	1
2610020H08Rik	434234	ENSMUSG00000030924	RIKEN cDNA 2610020H08 gene	ENSMUSG00000030924	6.26816	5.95365	6.29013	6.29498	6.32928	5.84933	6.40729	6.29643	6.03454	6.86465	6.87134	6.49269	7.15655	7.30461	6.90932	7.27978	7.27626	7.49692	104.477	0.901667	1.93e-11	1.98e-10	0.536569	0.0261486	0.102292	0.955268	0.000217886	0.00136216	1.08318	2.33e-06	1.57e-05
2610021A01Rik	668572	ENSMUSG00000091474	RIKEN cDNA 2610021A01 gene	ENSMUSG00000091474	9.19582	9.17931	9.26679	9.13979	9.18425	9.16399	9.42248	9.4423	9.53525	9.44724	9.39291	9.20241	9.33178	9.20313	9.32611	9.30694	9.82039	9.46328	649.226	0.111468	0.193069	0.37741	0.134728	0.2167	0.525193	0.124596	0.303625	0.622806	0.0780821	0.60259	0.86218
2610024D14Rik	70410	ENSMUSG00000084362	RIKEN cDNA 2610024D14 gene	ENSMUSG00000084362	4.77927	4.68952	4.34441	4.85764	4.82067	4.66702	4.68199	4.08851	4.57662	4.59141	5.13725	5.21636	5.9202	5.95044	6.11796	6.58693	6.11065	6.69972	42.3492	1.33495	8.68e-08	5.88e-07	0.325656	0.368397	0.726128	1.19248	0.000574625	0.00330283	1.98977	1.31e-08	1.18e-07
2610027F03Rik	69904	ENSMUSG00000099957	RIKEN cDNA 2610027F03 gene	ENSMUSG00000099957	0	0	0	0	0	0	0	0	0	0	0	0	0	0	0	0	0	0	0	0	1	1	0	1	1	0	1	1	0	1	1
2610027K06Rik	69909	ENSMUSG00000087013	RIKEN cDNA 2610027K06 gene	ENSMUSG00000087013	2.10686	0	1.60077	2.4078	0	1.45585	1.79367	0	3.18092	1.54875	3.03539	1.51362	1.48786	1.8969	0	2.04231	1.03402	1.63272	2.42791	0.0393987	0.949063	0.979618	0.272962	0.493387	0.841985	-0.172356	0.838167	0.924368	-0.468854	0.637263	0.877598
2610028D06Rik	76359	ENSMUSG00000110997	RIKEN cDNA 2610028D06 gene	ENSMUSG00000110997	6.22628	6.66177	5.85613	5.80503	6.66877	5.73594	6.33198	6.07709	6.17542	6.17489	6.27587	5.91571	6.10176	6.20248	6.06807	5.53064	5.94878	6.06998	69.0015	-0.164015	0.272408	0.4965	-0.141293	0.60576	0.913157	-0.00156123	0.996214	0.998053	-0.34327	0.245417	0.47917
2610028E06Rik	72395	ENSMUSG00000085562	RIKEN cDNA 2610028E06 gene	ENSMUSG00000085562	0	0	1.01187	0	1.12777	0.904265	0.693087	0	0	1.54875	0.925875	1.51362	1.48786	0	1.12447	0	2.37598	0	0.8637	1.19594	0.150951	0.309281	0.238503	0.424758	0.78083	0.160238	0.837499	0.924163	0.677907	0.489337	0.768411
2610028H24Rik	76964	ENSMUSG00000009114	RIKEN cDNA 2610028H24 gene	ENSMUSG00000009114	0	0	0	0	0	0	0	0	0	0	0	0	0	0	1.12447	0	0	1.63272	0.182289	0.258638	0.779163	0.979618	0	1	1	0.132613	0.826478	0.91963	0.392919	0.649728	0.877598
2610034O05Rik	76362	ENSMUSG00000104429	RIKEN cDNA 2610034O05 gene	ENSMUSG00000104429	0	0	0	0	0	0	0	0	0	0	0	0	0.927792	0	0	0	0	0	0.0501313	0.0641881	0.944519	0.979618	0	1	1	0.132613	0.826478	0.91963	0	1	1
2610035D17Rik	72386	ENSMUSG00000087259	RIKEN cDNA 2610035D17 gene	ENSMUSG00000087259	5.62966	5.3683	5.06733	6.27506	6.24161	6.07127	5.33883	5.6158	5.91101	5.43842	5.13725	5.1425	4.76386	4.90964	4.62084	5.48113	5.15278	5.56137	44.4195	-0.612009	0.00136299	0.00489952	-0.109621	0.734045	0.932786	-1.39737	3.16e-05	0.000232011	-0.2129	0.538486	0.810831
2610035F20Rik	69248	ENSMUSG00000085555	RIKEN cDNA 2610035F20 gene	ENSMUSG00000085555	0	0	0	0	0	0	0	0	0	0	0	0	0	0	0	0	0	0	0	0	1	1	0	1	1	0	1	1	0	1	1
2610037D02Rik	70040	ENSMUSG00000097536	RIKEN cDNA 2610037D02 gene	ENSMUSG00000097536	8.71029	8.73042	8.59344	9.14803	8.772	8.9054	9.1143	9.34456	8.96556	8.96503	8.85647	8.75604	9.05172	9.06565	8.78149	9.43436	9.13322	9.28526	509.977	0.113948	0.314513	0.555213	0.179417	0.140927	0.388348	0.0231451	0.881367	0.948822	0.140646	0.338945	0.606154
2610042L04Rik	554327	ENSMUSG00000079388	RIKEN cDNA 2610042L04 gene	ENSMUSG00000079388	0	0	0	0	0	0	0	0	0	0	0	0	0.927792	0.932092	0	1.35588	2.37598	0	0.420045	1.11902	0.264695	0.485083	0	1	1	0.275195	0.649165	0.902591	1.21197	0.231606	0.459301
2610044O15Rik8	72139	ENSMUSG00000071302	RIKEN cDNA 2610044O15 gene	ENSMUSG00000071302	7.69467	7.63226	7.44978	7.38202	7.73573	7.29476	7.71052	7.65657	7.71043	7.73348	7.81992	7.36798	8.40294	8.04124	7.73768	8.53375	8.18076	8.0876	226.231	0.438967	0.00114276	0.00416727	0.0560232	0.75726	0.932786	0.601088	0.00663399	0.0291367	0.588705	0.00107285	0.00458005
2610100L16Rik	70441	ENSMUSG00000100252	RIKEN cDNA 2610100L16 gene	ENSMUSG00000100252	1.07211	2.36008	0	2.4078	1.12777	1.45585	2.02988	1.79221	0	0	0	0	0.927792	0.932092	0	0.831685	1.03402	0	1.20314	-1.84652	0.0174507	0.048568	-0.259709	0.296497	0.642855	-0.83096	0.325904	0.651175	-0.796544	0.451583	0.731181
2610105M22Rik	70453	ENSMUSG00000103259	RIKEN cDNA 2610105M22 gene	ENSMUSG00000103259	0	0	0	0	0	0	0	0	0	0	0	0	0	0	0	0	0	0	0	0	1	1	0	1	1	0	1	1	0	1	1
2610203C22Rik	72481	ENSMUSG00000079671	RIKEN cDNA 2610203C22 gene	ENSMUSG00000079671	5.09066	4.95287	4.54619	4.91024	5.28268	4.51032	5.04747	5.46304	4.20809	6.38891	6.09777	5.50862	5.40969	5.32358	5.13858	4.6978	4.58795	4.59161	35.9761	0.506971	0.0479277	0.118006	1.00734	0.00192797	0.0107518	0.36148	0.364077	0.696909	-0.368668	0.411708	0.689028
2610204G07Rik	72468	ENSMUSG00000084860	RIKEN cDNA 2610204G07 gene	ENSMUSG00000084860	0	0	0	0	0	0	0	0	0	0	3.03539	0	2.2046	2.46994	1.74865	3.25963	3.05901	1.03597	1.92615	3.35271	8.43e-05	0.000375746	0.258768	0.30055	0.647287	1.64045	0.0491942	0.158595	2.77911	0.00784409	0.0270394
2610206C17Rik	72495	ENSMUSG00000085236	RIKEN cDNA 2610206C17 gene	ENSMUSG00000085236	1.68033	0	0	1.05427	1.12777	2.16555	0	0	0	0	2.67785	0.946826	3.44969	3.77743	1.74865	1.35588	1.63014	1.03597	2.44357	1.79032	0.0174835	0.0486427	0.190423	0.533246	0.870538	1.41057	0.0751943	0.223395	1.18145	0.24905	0.483858
2610300A13Rik	70443	ENSMUSG00000103531	RIKEN cDNA 2610300A13 gene	ENSMUSG00000103531	0	0	0	0	0	0	0	0	0	0	0	0	0	0	0	0	0	0	0	0	1	1	0	1	1	0	1	1	0	1	1
2610300M13Rik	72484	ENSMUSG00000107479	RIKEN cDNA 2610300M13 gene	ENSMUSG00000107479	0	0	0	1.65687	0	0	0	1.15816	0	0	0	0	1.48786	0	1.12447	0	0	1.03597	0.412249	0.110216	0.911642	0.979618	0	1	1	0.125471	0.867209	0.940607	-0.0316462	0.97085	0.989899
2610301B20Rik	67157	ENSMUSG00000059482	RIKEN cDNA 2610301B20 gene	ENSMUSG00000059482	9.34024	9.28825	9.35004	9.18319	9.3108	9.06886	9.8627	9.81601	9.24356	8.77517	8.69983	7.9635	8.29931	8.70035	8.32571	8.35289	8.53874	8.23069	514.146	-0.954247	6.68e-14	8.67e-13	-0.776095	4.15e-06	3.95e-05	-0.729618	4.81e-06	4.1e-05	-1.28394	5.64e-13	7.68e-12
2610303G11Rik	70457	ENSMUSG00000046995	RIKEN cDNA 2610303G11 gene	ENSMUSG00000046995	0	0	0	0	0	0	0	0	0	0	0	0	0	0	0	0	0	0	0	0	1	1	0	1	1	0	1	1	0	1	1
2610305D13Rik	112422	ENSMUSG00000066000	RIKEN cDNA 2610305D13 gene	ENSMUSG00000066000	4.77927	3.74437	5.15226	2.6743	3.54434	3.40429	3.73712	3.86284	1.88347	9.94538	9.56902	9.4521	9.24003	9.43845	9.16044	9.60152	9.936	9.52629	384.953	5.64452	7.1e-125	4.12e-122	4.72422	3.11e-104	1.24e-101	5.96703	2.25e-84	1.37e-81	6.21466	6.09e-99	1.71e-96
2610306M01Rik	67170	ENSMUSG00000100164	RIKEN cDNA 2610306M01 gene	ENSMUSG00000100164	4.22034	3.6286	4.02218	4.91024	4.0363	4.89542	4.37404	3.73522	3.3804	3.94881	3.94461	3.22476	4.1079	4.95258	4.87407	4.78199	5.19466	4.76883	19.9489	0.30435	0.283203	0.511567	-0.167427	0.692826	0.932786	0.0124969	0.979005	0.993378	0.982211	0.0454644	0.123812
2610306O10Rik	70460	ENSMUSG00000108614	RIKEN cDNA 2610306O10 gene	ENSMUSG00000108614	5.72296	6.09122	5.30845	5.14784	5.36796	6.07127	5.56241	5.04548	7.25704	6.07541	6.09777	6.57921	5.3471	5.97147	6.09323	6.34546	6.02039	5.92785	62.7903	0.190296	0.452752	0.725874	0.474058	0.100948	0.302463	0.233341	0.534225	0.852213	-0.150039	0.738154	0.906794
2610307P16Rik	72518	ENSMUSG00000085936	RIKEN cDNA 2610307P16 gene	ENSMUSG00000085936	3.83088	4.21486	4.19227	3.55663	4.31927	3.72271	2.84145	3.06873	3.9812	4.19619	2.86767	3.89863	4.55821	4.39073	4.03059	4.65379	5.01933	5.39125	17.2422	0.69232	0.0232343	0.0626848	-0.240492	0.572023	0.904026	0.428195	0.414733	0.74777	1.6951	0.00133729	0.00556483
2610316D01Rik	72511	ENSMUSG00000097040	RIKEN cDNA 2610316D01 gene	ENSMUSG00000097040	0	1.02396	0	0	0	0	0.693087	0	0	0	0.925875	0	0	0	0	0	0	0	0.141671	-0.13884	0.882391	0.979618	-0.00818398	0.965642	0.979692	0	1	1	-0.221635	0.797767	0.906794
2610318M16Rik	78393	ENSMUSG00000114532	RIKEN cDNA 2610318M16 gene	ENSMUSG00000114532	1.07211	1.61683	3.02072	1.05427	2.18764	0	2.84145	2.23118	1.22947	2.76062	2.20143	2.49522	1.48786	0.932092	2.78682	2.69116	2.05073	1.63272	3.30309	0.285343	0.583414	0.864296	0.160983	0.711559	0.932786	0.446251	0.600066	0.902591	-0.0811461	0.928312	0.968781
2610318N02Rik	70458	ENSMUSG00000049916	RIKEN cDNA 2610318N02 gene	ENSMUSG00000049916	4.456	2.8482	4.66657	3.68294	3.38979	4.13424	3.98201	2.83968	4.49293	4.40729	4.02655	4.28928	4.50187	4.45187	4.93099	4.65379	4.70848	5.31716	19.2339	0.677982	0.00958003	0.0285875	0.0468882	0.911196	0.970975	0.817198	0.109032	0.298785	0.984772	0.0579901	0.151904
2610507B11Rik	72503	ENSMUSG00000010277	RIKEN cDNA 2610507B11 gene	ENSMUSG00000010277	13.7457	13.7074	13.7587	13.7401	13.8064	13.7813	13.721	13.747	13.8387	13.881	13.7448	13.8561	13.6402	13.7537	13.8687	13.5097	13.6753	13.5664	13722.4	-0.033951	0.518097	0.79891	0.0906829	0.102392	0.305958	-0.0190343	0.833668	0.922132	-0.183991	0.0397835	0.110592
2610507I01Rik	72203	ENSMUSG00000085882	RIKEN cDNA 2610507I01 gene	ENSMUSG00000085882	5.13659	4.63055	4.97709	5.46161	4.48115	4.27078	5.04747	4.99064	4.86992	4.64791	4.55434	4.06778	5.63597	5.41852	5.08942	4.65379	4.64947	4.87594	29.1536	0.0014204	0.994857	0.996407	-0.396321	0.283471	0.626611	0.546736	0.20932	0.483698	-0.247335	0.542446	0.814502
2610509F24Rik	69915	ENSMUSG00000103968	RIKEN cDNA 2610509F24 gene	ENSMUSG00000103968	0	0	0	0	0	0	0	0	0	0	0	0	0	0	0	0	0	0	0	0	1	1	0	1	1	0	1	1	0	1	1
2610524H06Rik	330173	ENSMUSG00000092486	RIKEN cDNA 2610524H06 gene	ENSMUSG00000092486	5.26624	5.71904	5.57774	5.05744	5.14449	5.12896	5.59958	5.09831	5.66556	4.80523	5.13725	5.56625	5.78507	4.77258	5.44254	6.16909	5.49199	6.13611	43.4377	0.173898	0.391709	0.655384	-0.286089	0.379908	0.739809	0.271158	0.496415	0.822167	0.483079	0.158347	0.343429
2610528A11Rik	70045	ENSMUSG00000096001	RIKEN cDNA 2610528A11 gene	ENSMUSG00000096001	0	0	0	0	0	0	2.56898	0	0	0.972923	2.67785	0	3.67024	1.49369	1.74865	2.69116	1.63014	2.64442	2.22273	1.98828	0.0160847	0.0452308	0.294742	0.265297	0.600126	1.99357	0.0186256	0.0704063	0.794957	0.429082	0.707225
2610528J11Rik	66451	ENSMUSG00000028536	RIKEN cDNA 2610528J11 gene	ENSMUSG00000028536	8.78431	8.73392	8.45404	8.7752	8.89562	8.80495	8.53784	8.52377	8.59101	8.69029	8.11035	8.51029	8.12841	8.18771	8.11463	7.41116	7.78804	8.04233	346.879	-0.53408	4.48e-05	0.000208853	-0.201714	0.212847	0.518485	-0.678171	1.77e-06	1.62e-05	-0.782611	2.23e-05	0.000128952
2700012I20Rik	72588	ENSMUSG00000097334	RIKEN cDNA 2700012I20 gene	ENSMUSG00000097334	2.43564	2.8482	3.34323	2.4078	2.52125	1.85391	2.23279	1.79221	2.94935	1.95919	1.48526	2.23588	2.46253	2.68891	2.51623	2.85561	0	3.23326	4.5573	-0.202936	0.632712	0.911822	-0.514427	0.248055	0.574703	0.248042	0.746495	0.91963	0.15556	0.8646	0.928274
2700016F22Rik	NULL	ENSMUSG00000097731	RIKEN cDNA 2700016F22 gene	ENSMUSG00000097731	6.24737	6.13431	6.51524	5.85955	5.04441	5.99446	6.16842	6.05053	6.12071	6.28587	6.15355	5.50862	5.98329	5.77015	6.23561	6.21525	6.55837	5.77017	66.2969	0.0203385	0.903077	0.979618	-0.261969	0.342499	0.697582	0.299089	0.38911	0.723561	0.0995385	0.737318	0.906794
2700029L08Rik	76806	ENSMUSG00000106691	RIKEN cDNA 2700029L08 gene	ENSMUSG00000106691	2.43564	3.6286	2.01777	3.68294	2.52125	3.62418	3.73712	4.28361	1.88347	3.40982	5.13725	4.59638	5.02603	3.57246	4.3135	4.86153	5.19466	5.62417	17.813	1.51472	2.22e-05	0.00010897	1.07578	0.0149693	0.064069	0.963678	0.106208	0.292709	1.59702	0.00286899	0.0111015
2700029M09Rik	72612	ENSMUSG00000038005	RIKEN cDNA 2700029M09 gene	ENSMUSG00000038005	8.49794	8.53525	8.26198	8.43267	8.27218	8.37214	8.48915	8.88493	8.25866	8.53044	8.23623	8.26699	8.76499	8.40038	8.16889	8.90621	8.73952	8.88148	364.707	0.112684	0.340442	0.589275	-0.0841127	0.564298	0.896912	0.106806	0.558197	0.8748	0.276574	0.111527	0.260259
2700033N17Rik	72603	ENSMUSG00000086328	RIKEN cDNA 2700033N17 gene	ENSMUSG00000086328	3.29574	4.56906	3.02072	4.18797	3.38979	3.98341	3.17275	3.98009	4.30941	2.53955	0	1.51362	2.2046	2.68891	2.78682	1.73954	2.64122	1.63272	8.50725	-1.89925	6.35e-07	3.87e-06	-1.05727	0.0182678	0.0757543	-1.22245	0.0591608	0.183979	-1.79437	0.0146519	0.0466423
2700038G22Rik	67194	ENSMUSG00000097180	RIKEN cDNA 2700038G22 gene	ENSMUSG00000097180	7.42533	7.66935	7.63086	7.56541	7.26577	7.38779	7.17692	6.67244	7.53324	7.40508	7.63636	7.67349	7.6007	7.57577	7.83783	7.60274	7.39776	7.57052	179.876	0.198132	0.0703954	0.164099	-0.00280149	0.987141	0.992474	0.259264	0.183567	0.441815	0.357603	0.126611	0.287563
2700046A07Rik	78449	ENSMUSG00000041789	RIKEN cDNA 2700046A07 gene	ENSMUSG00000041789	0	0	1.01187	0	0	0	0	0	0	0	0	0	0	0	0	0	0	0	0.0564738	-0.130262	0.887691	0.979618	-0.0529667	0.780416	0.932786	0	1	1	0	1	1
2700046G09Rik	67188	ENSMUSG00000097787	RIKEN cDNA 2700046G09 gene	ENSMUSG00000097787	6.934	6.74753	6.68163	6.96366	7.46279	6.43323	7.04838	7.05305	6.86608	6.99015	6.47871	6.68705	6.24595	6.56267	6.55822	6.42617	6.33318	6.59387	107.281	-0.378862	0.00390047	0.0127551	-0.0546769	0.80833	0.932786	-0.533986	0.0699506	0.210635	-0.539542	0.0190637	0.0587867
2700049A03Rik	76967	ENSMUSG00000034601	RIKEN cDNA 2700049A03 gene	ENSMUSG00000034601	8.96705	8.89918	8.69955	9.16707	9.21335	9.20292	9.27804	9.38233	9.18477	8.63196	8.62289	8.78364	8.92621	8.94325	9.00342	9.2115	9.07835	9.08215	522.363	-0.190901	0.0570163	0.137073	-0.174476	0.167525	0.43946	-0.236528	0.0534303	0.169733	-0.157377	0.21267	0.430596
2700060E02Rik	68045	ENSMUSG00000021807	RIKEN cDNA 2700060E02 gene	ENSMUSG00000021807	10.749	10.8057	10.847	10.8821	10.8771	10.7983	10.8567	10.9774	10.9349	10.2296	10.2294	10.1515	10.1442	10.3933	10.4508	10.0327	10.2742	10.2998	1537.37	-0.610729	3.64e-28	1.68e-26	-0.59352	5.57e-15	1.42e-13	-0.516205	6.11e-06	5.09e-05	-0.71568	2.21e-10	2.41e-09
2700062C07Rik	68046	ENSMUSG00000024273	RIKEN cDNA 2700062C07 gene	ENSMUSG00000024273	7.97941	7.9177	7.9951	7.7354	7.71146	7.8578	8.13442	8.1637	7.98002	8.04356	7.87072	7.76246	7.86361	7.8272	7.8673	7.80743	8.07262	7.87811	241.292	-0.0616322	0.417785	0.686019	-0.066202	0.667207	0.930389	0.0806365	0.634708	0.902591	-0.175052	0.293021	0.545935
2700068H02Rik	72563	ENSMUSG00000086172	RIKEN cDNA 2700068H02 gene	ENSMUSG00000086172	0	0	0	0	0	0.904265	0	0	0	0	0.925875	0	0	0	0	0	0	0	0.0984126	-0.0330368	0.971428	0.979618	0.0365988	0.84725	0.932786	-0.152553	0.800899	0.91963	0	1	1
2700069I18Rik	72608	ENSMUSG00000086224	RIKEN cDNA 2700069I18 gene	ENSMUSG00000086224	0	0	0	0	0	0	0	1.15816	0	0	0	0	0	0	0	0.831685	0	0	0.111749	-0.0330368	0.971428	0.979618	0	1	1	0	1	1	-0.0316461	0.97085	0.989899
2700078F05Rik	72626	ENSMUSG00000103722	RIKEN cDNA 2700078F05 gene	ENSMUSG00000103722	7.09391	6.70529	7.27142	7.21434	7.35202	7.32644	7.67177	7.92866	7.3312	7.62508	7.45589	6.4474	6.40803	7.30461	6.96489	6.57518	7.28598	6.41005	145.725	-0.342218	0.0720978	0.167354	0.199429	0.448474	0.802699	-0.355225	0.165446	0.40943	-0.851618	0.00127148	0.00532364
2700080J24Rik	67969	ENSMUSG00000108671	RIKEN cDNA 2700080J24 gene	ENSMUSG00000108671	0	0	0	0	0	0	0	0	0	0	0	0	0	0	0	0	0	0	0	0	1	1	0	1	1	0	1	1	0	1	1
2700081O15Rik	108899	ENSMUSG00000053080	RIKEN cDNA 2700081O15 gene	ENSMUSG00000053080	8.02287	8.16631	7.86275	8.16687	8.05791	7.673	7.67613	7.95755	7.63435	7.76575	7.57641	7.68654	7.84108	7.50541	7.5686	8.05593	7.57468	7.46297	223.356	-0.239821	0.0201737	0.0553395	-0.334804	0.0367926	0.13554	-0.327769	0.104582	0.289187	-0.0346498	0.86933	0.930672
2700089I24Rik	72647	ENSMUSG00000100119	RIKEN cDNA 2700089I24 gene	ENSMUSG00000100119	0	0	0	0	0	0	0.693087	0	0	0	0	0	0	0	0	0	0	0	0.0342633	-0.130262	0.887691	0.979618	0	1	1	0	1	1	-0.221635	0.797767	0.906794
2700094K13Rik	72657	ENSMUSG00000076437	RIKEN cDNA 2700094K13 gene	ENSMUSG00000076437	8.62826	8.33741	8.29504	8.23032	8.21002	8.19467	8.08285	7.93594	7.91719	7.9399	8.08667	8.20938	7.91306	8.11869	7.98622	8.14208	8.19114	7.85865	280.844	-0.163857	0.0724845	0.168132	-0.334983	0.026935	0.104711	-0.201594	0.204564	0.476601	0.0870258	0.609816	0.868777
2700097O09Rik	72658	ENSMUSG00000062198	RIKEN cDNA 2700097O09 gene	ENSMUSG00000062198	8.64822	8.62862	8.62722	8.04278	8.2832	8.45689	8.55923	8.2303	8.66935	8.27642	8.4104	8.52126	8.49603	7.94883	8.25501	8.54283	8.32442	8.59051	344.222	-0.0899951	0.376452	0.636491	-0.223982	0.0825418	0.259511	-0.0217032	0.910603	0.967489	-0.00781432	0.962521	0.989899
2700099C18Rik	77022	ENSMUSG00000098090	NDC80 homolog_ kinetochore complex component pseudogene	ENSMUSG00000098090	4.13238	3.21226	2.34088	1.65687	3.01992	1.45585	1.51107	2.56728	3.8528	5.26865	5.06152	5.1799	5.71245	5.74595	5.32002	5.73455	5.15278	5.52892	24.4631	2.66979	4.8e-18	9.21e-17	1.33929	0.000922215	0.00557825	3.28845	2.32e-09	3.12e-08	2.60869	4.69e-06	3.02e-05
2810001G20Rik	66456	ENSMUSG00000087497	RIKEN cDNA 2810001G20 gene	ENSMUSG00000087497	5.94575	5.95365	5.06733	6.01174	6.3917	5.44982	6.14347	6.67244	6.44406	6.28587	7.00873	6.19682	6.39262	6.27194	6.34438	6.31752	7.05542	6.35557	78.2477	0.43284	0.0236898	0.0637512	0.738677	0.0148569	0.0636351	0.337964	0.28098	0.592079	0.186534	0.523815	0.799649
2810002D19Rik	66457	ENSMUSG00000045464	RIKEN cDNA 2810002D19 gene	ENSMUSG00000045464	4.52671	4.68952	4.48202	4.91024	4.0363	5.36083	5.1003	3.44013	4.40409	4.19619	5.17367	5.21636	5.66192	5.07422	4.93099	5.98598	5.27493	5.87718	31.9113	0.700273	0.00596358	0.0187283	0.294932	0.431668	0.787671	0.364914	0.415657	0.748652	1.21373	0.00715903	0.0249316
2810004N23Rik	66523	ENSMUSG00000031984	RIKEN cDNA 2810004N23 gene	ENSMUSG00000031984	9.29538	9.29539	9.54129	9.28381	9.19012	9.49023	9.23291	9.49004	9.27208	9.2492	9.05258	9.22941	9.03196	9.33271	9.40358	9.08464	9.4269	9.2804	627.102	-0.111272	0.123876	0.263012	-0.200066	0.0833839	0.261574	-0.0645745	0.665127	0.914899	-0.0650134	0.646705	0.877598
2810006K23Rik	72650	ENSMUSG00000047635	RIKEN cDNA 2810006K23 gene	ENSMUSG00000047635	7.3297	7.00136	7.12151	7.36328	7.41349	7.10685	7.08161	6.92729	7.26967	7.12562	7.03866	6.96927	7.4072	7.11917	7.03148	7.30845	7.06674	7.28005	143.26	-0.0256132	0.780198	0.979618	-0.105856	0.589789	0.913157	-0.0987591	0.648593	0.902591	0.126286	0.546503	0.818501
2810013P06Rik	100503178	ENSMUSG00000099881	RIKEN cDNA 2810013P06 gene	ENSMUSG00000099881	8.23833	8.46947	7.98356	8.39625	8.26663	8.09242	8.34335	8.29962	8.50818	8.29865	8.43687	8.13991	8.40294	8.47591	8.02596	8.29675	8.2667	8.4107	315.264	0.018715	0.819227	0.979618	0.0517184	0.746576	0.932786	0.0617448	0.730446	0.91963	-0.0584116	0.696707	0.906794
2810021J22Rik	69944	ENSMUSG00000020491	RIKEN cDNA 2810021J22 gene	ENSMUSG00000020491	8.35466	8.17149	8.05147	8.21993	7.94449	7.89526	8.33787	8.40298	8.1191	8.25384	8.03811	7.93096	8.32795	7.95412	8.24382	8.28958	8.06135	8.13689	285.095	-0.0326409	0.706418	0.968359	-0.113831	0.463333	0.814043	0.155818	0.391629	0.72627	-0.126083	0.434247	0.712197
2810025M15Rik	69953	ENSMUSG00000049881	RIKEN cDNA 2810025M15 gene	ENSMUSG00000049881	5.30699	5.66129	5.88123	5.65897	6.12395	6.47623	5.77232	5.90984	5.36961	6.05466	6.20724	6.28527	6.4533	6.57646	6.18969	6.30335	5.89899	6.1144	65.4943	0.406539	0.00702691	0.0217201	0.498216	0.0728195	0.234864	0.282693	0.352287	0.684216	0.408564	0.184185	0.386099
2810029C07Rik	100504687	ENSMUSG00000096995	RIKEN cDNA 2810029C07 gene	ENSMUSG00000096995	3.83088	3.95131	4.41485	3.68294	4.13692	3.98341	4.14176	5.09831	2.33182	3.53493	3.44602	1.51362	3.9484	1.49369	3.80554	3.75234	1.63014	4.23713	12.7354	-0.761584	0.0541704	0.131097	-0.650053	0.142577	0.391488	-0.470813	0.469941	0.798272	-0.633965	0.380299	0.654103
2810030D12Rik	78335	ENSMUSG00000099338	RIKEN cDNA 2810030D12 gene	ENSMUSG00000099338	7.12842	7.29516	7.16304	8.03688	7.85869	7.34202	7.75238	7.67408	7.78269	5.9462	6.01989	6.33585	6.06334	5.97147	6.25803	5.29309	5.65084	6.1575	127.425	-1.60585	3.07e-25	1.11e-23	-1.02672	3.58e-06	3.44e-05	-1.64971	6.07e-11	9.74e-10	-1.99726	1.98e-15	3.19e-14
2810032G03Rik	72669	ENSMUSG00000037735	RIKEN cDNA 2810032G03 gene	ENSMUSG00000037735	2.43564	3.04168	2.01777	2.89917	2.79202	1.45585	4.03725	4.28361	3.55562	1.95919	1.48526	0	3.8615	2.21169	1.12447	2.69116	2.05073	3.65023	6.4816	-0.705887	0.176569	0.351658	-0.488099	0.241309	0.564548	0.281021	0.722814	0.91963	-1.03342	0.117673	0.271921
2810039B14Rik	72665	ENSMUSG00000099034	RIKEN cDNA 2810039B14 gene	ENSMUSG00000099034	4.03871	3.6286	3.48095	4.49398	3.38979	4.06079	3.80235	4.53425	3.55562	3.27282	2.67785	3.22476	5.28167	4.32689	5.13858	5.23453	3.38259	3.97332	16.8859	0.417792	0.244634	0.456383	-0.435448	0.323293	0.67679	0.866282	0.0827301	0.24078	0.393109	0.508513	0.787453
2810047C21Rik1	72716	ENSMUSG00000092574	RIKEN cDNA 2810047C21 gene 1	ENSMUSG00000092574	1.07211	1.02396	0	0	0	1.45585	1.51107	0	0	0.972923	0	0	0	0	0	0.831685	1.03402	1.03597	0.531677	-0.513491	0.570788	0.852217	-0.0722412	0.747385	0.932786	-0.295136	0.625631	0.902591	0.187108	0.857496	0.923259
2810049E08Rik	72677	ENSMUSG00000100891	RIKEN cDNA 2810049E08 gene	ENSMUSG00000100891	0	0	0	0	0	0	0	0	0	0	0	0	0	0	0	0	0	0	0	0	1	1	0	1	1	0	1	1	0	1	1
2810402E24Rik	100504278	ENSMUSG00000099966	RIKEN cDNA 2810402E24 gene	ENSMUSG00000099966	8.16264	8.09175	7.77173	8.07194	8.19259	7.98237	8.06966	8.20041	7.93316	8.06447	7.73106	7.53604	7.74118	7.96988	7.88181	7.38448	7.74641	7.27026	238.008	-0.335993	0.00112838	0.00411987	-0.216029	0.232572	0.550987	-0.214607	0.206095	0.478966	-0.590357	0.0020214	0.00807626
2810403A07Rik	74200	ENSMUSG00000028060	RIKEN cDNA 2810403A07 gene	ENSMUSG00000028060	11.2262	11.3547	11.3949	11.1392	11.2429	11.2385	11.3653	11.3055	11.237	11.2086	11.147	11.1596	11.2165	11.1411	11.1756	11.3159	11.249	11.3213	2432.35	-0.0644816	0.136788	0.285382	-0.154501	0.0293853	0.112602	-0.0295912	0.744054	0.91963	-0.00863363	0.925384	0.966517
2810403D21Rik	69964	ENSMUSG00000086629	RIKEN cDNA 2810403D21 gene	ENSMUSG00000086629	7.53231	7.35102	7.21331	7.5406	7.23204	7.3727	7.79307	7.39673	6.99335	7.64604	7.56959	6.99047	7.36043	7.78624	6.86618	7.54368	7.58259	7.1895	169.008	0.022223	0.865164	0.979618	0.0563457	0.786036	0.932786	0.00288328	0.990826	0.995628	0.00552051	0.981495	0.994633
2810403G07Rik	69960	ENSMUSG00000114656	RIKEN cDNA 2810403G07 gene	ENSMUSG00000114656	0	1.02396	0	0	1.12777	0	0.693087	0	0	0.972923	0	0	0.927792	0	0	0	0	1.63272	0.377866	0.147186	0.879696	0.979618	-0.00818398	0.965642	0.979692	-0.00997007	0.98685	0.993378	0.252468	0.777724	0.906794
2810404F17Rik	69968	ENSMUSG00000085329	RIKEN cDNA 2810404F17 gene	ENSMUSG00000085329	2.70322	3.50271	2.01777	1.65687	1.75292	3.14475	3.80235	1.15816	1.88347	3.12143	2.86767	2.49522	2.46253	2.46994	3.01459	1.73954	3.86991	2.37905	5.72625	0.103216	0.816307	0.979618	-0.00999732	0.982298	0.989966	0.244013	0.752616	0.91963	0.129598	0.881958	0.938264
2810404M03Rik	69966	ENSMUSG00000102046	RIKEN cDNA 2810404M03 gene	ENSMUSG00000102046	0	0	0	0	0	0	0	0	0	0	0	0	0	0	0	0	0	0	0	0	1	1	0	1	1	0	1	1	0	1	1
2810405F15Rik	69974	ENSMUSG00000103562	RIKEN cDNA 2810405F15 gene	ENSMUSG00000103562	2.10686	0	0	0	0	1.85391	0.693087	0	0	0.972923	0	0.946826	0.927792	0	0	0	0	0	0.518436	-0.714462	0.460983	0.735652	-0.0743515	0.778477	0.932786	-0.24853	0.701552	0.91963	-0.221635	0.797767	0.906794
2810405F17Rik	69975	ENSMUSG00000101493	RIKEN cDNA 2810405F17 gene	ENSMUSG00000101493	5.52991	5.77457	4.88082	5.80503	5.09532	5.58694	5.12601	5.33682	5.41579	4.94707	5.93756	5.77617	6.5947	6.12951	6.44553	6.90116	6.15375	7.04779	60.6879	0.910179	6.53e-05	0.000296392	0.148614	0.659618	0.930389	0.854447	0.00740595	0.0320374	1.455	6.23e-06	3.94e-05
2810407A14Rik	100039901	ENSMUSG00000055972	RIKEN cDNA 2810407A14 gene	ENSMUSG00000055972	6.04545	6.17615	6.17307	6.19251	5.63207	6.26357	6.52791	6.07709	6.14832	6.17489	6.57717	5.56625	5.49875	6.09159	5.75782	4.97319	5.55764	4.82338	61.7917	-0.395779	0.0484749	0.119143	0.0284287	0.920495	0.975532	-0.251051	0.44592	0.777641	-1.1189	0.000918712	0.0039842
2810408A11Rik	70419	ENSMUSG00000018570	RIKEN cDNA 2810408A11 gene	ENSMUSG00000018570	1.07211	0	0	1.65687	1.75292	0.904265	2.41066	1.15816	1.88347	2.95228	3.18563	0.946826	2.87116	2.87898	1.12447	3.37256	3.96975	1.63272	3.91563	1.7101	0.0027456	0.00928132	0.721793	0.0643954	0.213576	0.85213	0.303803	0.622997	1.27564	0.134204	0.301319
2810408I11Rik	69941	ENSMUSG00000087213	RIKEN cDNA 2810408I11 gene	ENSMUSG00000087213	2.43564	2.62468	1.60077	1.65687	1.12777	0	0.693087	1.79221	2.94935	3.65005	3.18563	3.60069	2.68126	0.932092	4.03059	3.00322	4.06314	2.37905	5.78543	1.62271	0.00127854	0.00461834	0.709133	0.115639	0.335979	1.51534	0.0709282	0.213054	1.23175	0.148999	0.327344
2810410L24Rik	100042332	ENSMUSG00000075389	RIKEN cDNA 2810410L24 gene	ENSMUSG00000075389	5.0432	3.6286	5.38063	3.55663	4.69428	3.51842	3.92458	2.23118	3.71185	4.03607	4.10409	3.70699	4.03035	3.19729	2.51623	4.35713	3.96975	3.87345	15.5452	-0.398104	0.257352	0.47484	-0.666654	0.104074	0.309951	-0.569848	0.365028	0.698187	0.586036	0.34052	0.607585
2810414N06Rik	71815	ENSMUSG00000100594	RIKEN cDNA 2810414N06 gene	ENSMUSG00000100594	5.30699	4.95287	4.54619	4.80305	5.23807	5.19909	5.17609	5.38014	4.99686	5.19472	5.24387	4.35616	4.811	4.39073	3.01459	4.86153	4.70848	5.46173	29.97	-0.283481	0.205549	0.396814	0.0154015	0.966233	0.980153	-0.77805	0.116819	0.314856	-0.147914	0.709215	0.906794
2810417H13Rik	68026	ENSMUSG00000040204	RIKEN cDNA 2810417H13 gene	ENSMUSG00000040204	1.07211	2.62468	2.01777	2.89917	0	2.42168	2.23279	1.15816	2.94935	4.27004	5.57868	5.38597	6.77193	6.30545	6.23561	6.55139	6.1956	6.71422	37.0836	4.15231	2.68e-28	1.24e-26	2.13349	7.35e-07	7.89e-06	4.08785	2.04e-16	5.53e-15	4.28794	2.53e-18	4.79e-17
2810425M01Rik	69972	ENSMUSG00000097811	RIKEN cDNA 2810425M01 gene	ENSMUSG00000097811	4.52671	2.36008	2.6047	3.55663	3.01992	2.99507	2.84145	3.06873	0	2.27836	3.03539	3.36124	0.927792	3.0469	3.38429	2.69116	2.37598	2.86848	6.86455	-0.3613	0.403617	0.669923	-0.303837	0.500381	0.846892	-0.386787	0.598602	0.902591	0.155001	0.858748	0.924153
2810428I15Rik	66462	ENSMUSG00000058833	RIKEN cDNA 2810428I15 gene	ENSMUSG00000058833	9.59181	9.56514	9.58204	9.97064	9.92081	9.88407	9.60722	9.54816	9.66996	9.36115	9.40254	9.53921	9.31757	9.43088	9.60723	9.2096	9.29114	9.2657	753.288	-0.328341	2.42e-05	0.000117729	-0.141696	0.149192	0.40501	-0.468519	0.000124335	0.000821095	-0.353222	0.00219545	0.00869553
2810428J06Rik	67058	ENSMUSG00000105981	RIKEN cDNA 2810428J06 gene	ENSMUSG00000105981	4.59411	5.47271	6.06769	5.23291	4.55575	5.42076	5.24809	4.93364	5.36961	5.4701	4.9816	4.80225	4.94383	4.56688	4.3135	6.08873	5.79393	6.04724	38.8534	0.0732029	0.779684	0.979618	-0.320188	0.374215	0.733358	-0.465723	0.289147	0.603369	0.784477	0.0169353	0.0530393
2810429I04Rik	76937	ENSMUSG00000097709	RIKEN cDNA 2810429I04 gene	ENSMUSG00000097709	2.10686	1.61683	1.60077	2.6743	1.12777	2.16555	0.693087	2.23118	1.22947	2.76062	3.32169	3.80599	5.98329	3.57246	4.22522	6.33156	5.0652	6.21983	18.183	3.45687	3.68e-11	3.66e-10	0.843635	0.0605324	0.203209	2.51329	0.000208167	0.00130726	4.61246	8.55e-13	1.14e-11
2810430I11Rik	641385	ENSMUSG00000085766	RIKEN cDNA 2810430I11 gene	ENSMUSG00000085766	1.07211	2.0358	1.01187	1.05427	1.75292	2.16555	1.51107	2.23118	0	1.95919	0.925875	0.946826	2.68126	2.21169	2.78682	0.831685	1.03402	1.63272	2.2939	0.338037	0.550159	0.833662	-0.0332179	0.92855	0.97929	0.718543	0.371235	0.706136	-0.30472	0.770472	0.906794
2810432F15Rik	69963	ENSMUSG00000104987	RIKEN cDNA 2810432F15 gene	ENSMUSG00000104987	0	0	0	0	0	0	0	0	0	0	0	0	0	0	0	0	0	0	0	0	1	1	0	1	1	0	1	1	0	1	1
2810433D01Rik	77132	ENSMUSG00000086283	RIKEN cDNA 2810433D01 gene	ENSMUSG00000086283	1.68033	2.36008	1.01187	2.89917	1.75292	0.904265	0.693087	1.79221	1.22947	2.53955	0	1.51362	2.87116	1.8969	2.51623	2.29243	1.03402	0	2.60333	0.250006	0.673306	0.944617	-0.0353347	0.92665	0.978549	0.34083	0.673292	0.91963	0.142659	0.891889	0.944418
2810442N19Rik	72753	ENSMUSG00000090260	RIKEN cDNA 2810442N19 gene	ENSMUSG00000090260	5.45936	4.56906	3.34323	4.56132	4.99165	4.93707	4.71624	5.24609	5.05638	4.90132	4.498	5.02411	5.02603	4.11642	5.23215	3.66635	4.15084	4.65313	26.2006	-0.200812	0.429887	0.69927	0.0980141	0.808271	0.932786	0.0155086	0.972574	0.993378	-0.802947	0.0847532	0.208119
2810454H06Rik	72813	ENSMUSG00000100876	RIKEN cDNA 2810454H06 gene	ENSMUSG00000100876	5.18112	4.80069	4.72319	3.55663	5.04441	4.76276	4.6469	4.28361	4.20809	4.70228	5.24387	4.84944	4.44323	5.03481	5.23215	4.30117	4.64947	5.15648	26.2692	0.228739	0.277002	0.503151	0.0317273	0.928291	0.97917	0.333797	0.493922	0.822167	0.323751	0.490628	0.769746
2810455O05Rik	72822	ENSMUSG00000085030	RIKEN cDNA 2810455O05 gene	ENSMUSG00000085030	0	0	2.34088	1.65687	1.75292	2.16555	1.51107	0	0	1.54875	2.86767	1.91948	4.9009	4.26009	4.03059	5.00856	4.76516	4.82338	9.55607	3.12569	5.45e-08	3.78e-07	0.310927	0.411255	0.769608	2.39397	0.000242965	0.00150228	4.14442	5.48e-08	4.61e-07
2810457G06Rik	72824	ENSMUSG00000115410	RIKEN cDNA 2810457G06 gene	ENSMUSG00000115410	1.07211	0	0	1.05427	1.75292	0	1.15929	0	0	1.54875	0	0	2.2046	1.49369	2.1829	1.35588	3.05901	0	1.42047	1.38426	0.0829061	0.187969	0.0432099	0.831769	0.932786	0.711764	0.402957	0.739591	1.22373	0.247446	0.48228
2810459M11Rik	72792	ENSMUSG00000026227	RIKEN cDNA 2810459M11 gene	ENSMUSG00000026227	0	0	0	0	0	0	1.15929	0	1.22947	0	0	0	0	1.8969	0	2.04231	0	0	0.467859	0.476615	0.634729	0.91355	0	1	1	0.383212	0.52765	0.848013	0.121303	0.906808	0.954185
2810468N07Rik	72834	ENSMUSG00000091475	RIKEN cDNA 2810468N07 gene	ENSMUSG00000091475	1.68033	0	1.01187	2.08065	1.12777	2.82805	1.15929	1.15816	2.33182	2.76062	3.32169	1.51362	4.03035	1.49369	3.53878	3.00322	2.37598	3.06237	4.62269	1.52179	0.00298261	0.0100041	0.645341	0.118868	0.343032	0.966355	0.211695	0.487074	1.22672	0.164707	0.354031
2810471M01Rik	72818	ENSMUSG00000084966	RIKEN cDNA 2810471M01 gene	ENSMUSG00000084966	0	0	0	0	0	0	0	0	0	0	0	0	0	0	0	0	0	0	0	0	1	1	0	1	1	0	1	1	0	1	1
2810474O19Rik	67246	ENSMUSG00000032712	RIKEN cDNA 2810474O19 gene	ENSMUSG00000032712	12.3723	12.0727	12.3691	11.8148	11.6713	11.697	12.0083	11.944	11.5642	11.1153	11.4129	10.9415	11.3754	11.275	11.0551	11.6401	11.506	11.532	3299.38	-0.636308	2.08e-07	1.34e-06	-1.09169	2.26e-23	9.94e-22	-0.485107	1.19e-05	9.46e-05	-0.291	0.0216001	0.0653104
2900002M20Rik	78324	ENSMUSG00000103004	RIKEN cDNA 2900002M20 gene	ENSMUSG00000103004	0	0	0	0	0	0	0	0	0	0	0	0	0	0	0	0	0	0	0	0	1	1	0	1	1	0	1	1	0	1	1
2900005J15Rik	67261	ENSMUSG00000043833	RIKEN cDNA 2900005J15 gene	ENSMUSG00000043833	8.62423	8.59044	8.60479	8.51989	8.92406	8.4096	8.56158	8.55718	8.30847	7.75293	7.83136	7.725	7.68535	8.17417	7.93147	7.50704	7.7743	7.62528	300.438	-0.787486	2.68e-17	4.84e-16	-0.819244	1.54e-09	2.35e-08	-0.68157	0.000542244	0.00313453	-0.844744	4.66e-07	3.48e-06
2900009J06Rik	100502745	ENSMUSG00000102014	RIKEN cDNA 2900009J06 gene	ENSMUSG00000102014	3.12393	2.36008	1.01187	2.08065	2.79202	3.40429	1.15929	2.83968	3.3804	2.95228	3.56047	2.49522	2.2046	1.49369	1.12447	2.50553	0	1.03597	4.60711	-0.408515	0.434124	0.704485	0.346455	0.438852	0.794057	-1.00646	0.205659	0.478142	-1.01368	0.295085	0.549013
2900011O08Rik	67254	ENSMUSG00000044117	RIKEN cDNA 2900011O08 gene	ENSMUSG00000044117	0	0	0	1.05427	0	0	0.693087	0	0	0	0	0.946826	0	0.932092	0	0	1.03402	0	0.254266	0.115726	0.907768	0.979618	0.0365988	0.84725	0.932786	-0.00997007	0.98685	0.993378	-0.00871745	0.991966	0.994633
2900018N21Rik	72864	ENSMUSG00000104244	RIKEN cDNA 2900018N21 gene	ENSMUSG00000104244	9.24384	9.38062	9.02923	9.22791	9.00949	8.91585	9.33563	9.42948	9.16462	8.86132	8.7847	8.64007	8.10022	8.79482	8.43798	7.9598	8.34781	8.06514	472.101	-0.721587	1.26e-08	9.46e-08	-0.451672	0.000382092	0.00249553	-0.578221	0.00215432	0.0108337	-1.18061	2.65e-14	3.94e-13
2900022M07Rik	72951	ENSMUSG00000102386	RIKEN cDNA 2900022M07 gene	ENSMUSG00000102386	0	0	0	0	0	0	0	0	0	0	0	0	0	0	0	0	0	0	0	0	1	1	0	1	1	0	1	1	0	1	1
2900024D18Rik	72855	ENSMUSG00000113932	RIKEN cDNA 2900024D18 gene	ENSMUSG00000113932	0	0	0	0	0	0	0	0	0	0	0	0	0	0	0	0	0	0	0	0	1	1	0	1	1	0	1	1	0	1	1
2900026A02Rik	243219	ENSMUSG00000051339	RIKEN cDNA 2900026A02 gene	ENSMUSG00000051339	12.1004	11.9442	12.0516	12.1185	12.1319	12.1377	12.0255	11.9093	11.7749	12.0827	12.0775	11.9953	11.5361	11.9212	11.7878	11.3869	11.6194	11.4671	3850.03	-0.239749	0.0155109	0.0437865	0.0188341	0.771986	0.932786	-0.370864	0.000988507	0.00540205	-0.412749	0.000159644	0.000799903
2900027M19Rik	72880	ENSMUSG00000109162	RIKEN cDNA 2900027M19 gene	ENSMUSG00000109162	0	1.02396	0	0	0	0	1.51107	0	0	0	0	0	0	1.49369	0	0.831685	0	1.03597	0.36278	0.0220252	0.982401	0.987522	-0.0529667	0.780416	0.932786	0.275195	0.649165	0.902591	-0.0513354	0.958719	0.988444
2900035J10Rik	72905	ENSMUSG00000103776	RIKEN cDNA 2900035J10 gene	ENSMUSG00000103776	2.92886	1.61683	1.01187	3.55663	2.52125	2.63913	1.79367	1.79221	2.94935	2.53955	3.18563	0.946826	1.48786	1.8969	3.01459	1.35588	3.64673	2.37905	4.7126	0.0181603	0.97036	0.979618	0.173889	0.68254	0.932786	-0.625087	0.41195	0.744992	0.458493	0.601394	0.861317
2900037B21Rik	78402	ENSMUSG00000103663	RIKEN cDNA 2900037B21 gene	ENSMUSG00000103663	0	0	0	0	0	0	0	0	0	0	0	0	0	0	0	0	0	0	0	0	1	1	0	1	1	0	1	1	0	1	1
2900040C04Rik	72893	ENSMUSG00000115625	RIKEN cDNA 2900040C04 gene	ENSMUSG00000115625	5.2243	4.68952	3.92898	4.85764	5.23807	4.13424	5.33883	5.33682	3.8528	2.27836	2.67785	0.946826	3.03895	4.86539	3.21125	3.25963	2.86519	3.87345	18.4097	-1.53729	5.66e-05	0.000259135	-1.67303	0.000146431	0.0010523	-0.764762	0.182208	0.439771	-1.58414	0.00479937	0.0175651
2900041M22Rik	78403	ENSMUSG00000054418	RIKEN cDNA 2900041M22 gene	ENSMUSG00000054418	1.68033	1.61683	0	0	1.12777	0.904265	1.51107	2.56728	0	0.972923	1.48526	0	1.89029	0.932092	2.51623	2.85561	2.37598	2.64442	2.21588	0.91154	0.153982	0.314448	-0.0861308	0.783202	0.932786	0.890211	0.294443	0.610552	0.90655	0.32507	0.588576
2900042G08Rik	78401	ENSMUSG00000114195	RIKEN cDNA 2900042G08 gene	ENSMUSG00000114195	0	0	0	0	0	0	0	0	0	0	0	0	0	0	0	0	0	0	0	0	1	1	0	1	1	0	1	1	0	1	1
2900042K21Rik	72953	ENSMUSG00000103669	RIKEN cDNA 2900042K21 gene	ENSMUSG00000103669	0	0	0	0	0	0	0.693087	0	1.22947	0	0	0	0	0.932092	0	0	0	0	0.159421	-0.144784	0.878681	0.979618	0	1	1	0.132613	0.826478	0.91963	-0.408522	0.637305	0.877598
2900045O20Rik	NULL	ENSMUSG00000111938	RIKEN cDNA 2900045O20 gene	ENSMUSG00000111938	0	1.61683	1.01187	1.65687	0	0.904265	1.15929	2.56728	1.22947	0	0	0.946826	0	0	0	0	1.03402	2.05362	1.04113	-1.1337	0.167128	0.336545	-0.129482	0.599216	0.913157	-0.4518	0.470964	0.798693	-0.508927	0.623119	0.877598
2900052L18Rik	76835	ENSMUSG00000043993	RIKEN cDNA 2900052L18 gene	ENSMUSG00000043993	6.89444	6.64697	6.48282	7.24539	7.08866	6.26357	6.90726	6.78951	6.37561	7.05426	6.54972	6.76294	6.12059	6.80453	6.18969	5.81668	6.04349	5.62417	96.1208	-0.374253	0.0491711	0.120574	0.112011	0.627448	0.930389	-0.498981	0.115259	0.312024	-0.875983	0.00175165	0.00709702
2900052N01Rik	73040	ENSMUSG00000099696	RIKEN cDNA 2900052N01 gene	ENSMUSG00000099696	0	0	0	0	0	0	0	0	0	0	1.88733	0	5.85422	4.62112	3.92245	6.24521	6.04349	6.1144	16.9676	4.90574	2.15e-07	1.39e-06	0.119743	0.529365	0.867415	4.51858	5.61e-09	7.16e-08	6.49989	7.03e-15	1.09e-13
2900055J20Rik	73001	ENSMUSG00000071860	RIKEN cDNA 2900055J20 gene	ENSMUSG00000071860	2.10686	0	2.82765	0	1.12777	0.904265	1.15929	1.15816	0	0	2.67785	0.946826	0.927792	0.932092	0	0	0	0	1.22587	-0.582657	0.488753	0.765106	-0.120604	0.744445	0.932786	-0.0388489	0.958648	0.992162	-0.560129	0.526534	0.801218
2900060B14Rik	68204	ENSMUSG00000107722	RIKEN cDNA 2900060B14 gene	ENSMUSG00000107722	1.68033	0	0	1.65687	0	0	0	1.79221	0	0.972923	0	2.23588	0.927792	1.49369	1.12447	0	1.63014	1.03597	1.02998	0.66183	0.41988	0.688149	0.122463	0.671495	0.931747	0.286964	0.720635	0.91963	0.148706	0.885288	0.940379
2900060N12Rik	73031	ENSMUSG00000113621	RIKEN cDNA 2900060N12 gene	ENSMUSG00000113621	0	0	1.01187	1.65687	1.12777	0	0.693087	0	0	0.972923	0	0	0.927792	0.932092	0	0	0	1.03597	0.488639	-0.272601	0.766182	0.979618	-0.00818398	0.965642	0.979692	-0.24825	0.751367	0.91963	-0.00871745	0.991966	0.994633
2900064F13Rik	73043	ENSMUSG00000106746	RIKEN cDNA 2900064F13 gene	ENSMUSG00000106746	1.07211	0	0	1.65687	0	0	0	0	0	0.972923	1.48526	0	0	2.46994	0	0	0	0	0.586584	0.636076	0.521776	0.802958	0.0996227	0.681916	0.932786	0.272654	0.712752	0.91963	0	1	1
2900064K03Rik	72976	ENSMUSG00000105771	RIKEN cDNA 2900064K03 gene	ENSMUSG00000105771	0	0	0	0	0	0	0	0	0	0	0	0	0	0	0	0	0	0	0	0	1	1	0	1	1	0	1	1	0	1	1
2900069G24Rik	72968	ENSMUSG00000102276	RIKEN cDNA 2900069G24 gene	ENSMUSG00000102276	2.10686	0	0	0	0	0	0.693087	0	0	0	0.925875	0	0	0	1.12447	0.831685	0	0	0.376894	-0.223687	0.822248	0.979618	-0.115091	0.613872	0.918164	0.132613	0.826478	0.91963	-0.00871745	0.991966	0.994633
2900072N19Rik	73033	ENSMUSG00000087018	RIKEN cDNA 2900072N19 gene	ENSMUSG00000087018	0	0	0	0	1.12777	0.904265	0	0	0	0	0	0	0	0	0	0	0	0	0.114266	-0.227486	0.80519	0.979618	0	1	1	-0.295136	0.625631	0.902591	0	1	1
2900076A07Rik	100504421	ENSMUSG00000097277	RIKEN cDNA 2900076A07 gene	ENSMUSG00000097277	8.48468	8.52719	8.42019	8.16146	8.35284	8.4096	8.2875	8.15125	8.21362	8.56386	8.4218	8.63671	8.1742	8.51224	8.39815	8.31099	8.18076	8.29483	329.507	0.0553389	0.489437	0.765884	0.0641238	0.620767	0.924714	0.0547662	0.74096	0.91963	0.0425121	0.777766	0.906794
2900076G11Rik	73052	ENSMUSG00000107015	RIKEN cDNA 2900076G11 gene	ENSMUSG00000107015	2.92886	0	3.02072	2.6743	1.12777	0.904265	1.51107	0	0	0.972923	2.45922	0.946826	1.48786	1.49369	1.12447	1.73954	0	1.03597	2.08897	-0.559526	0.406986	0.67372	-0.297006	0.4614	0.811791	-0.321752	0.705023	0.91963	0.290026	0.778645	0.906794
2900078I11Rik	73004	ENSMUSG00000111358	RIKEN cDNA 2900078I11 gene	ENSMUSG00000111358	2.70322	3.21226	2.01777	3.09367	3.54434	2.82805	3.73712	3.06873	1.88347	2.27836	3.18563	1.91948	4.61244	5.14997	4.3135	5.48113	4.31172	4.71214	13.4928	1.40926	0.0011271	0.00411657	-0.0821314	0.854304	0.936056	1.48258	0.00677683	0.0296884	1.73359	0.00350419	0.0132862
2900079G21Rik	620760	ENSMUSG00000087038	RIKEN cDNA 2900079G21 gene	ENSMUSG00000087038	0	0	0	0	0	0	0	0	0	0	0	0	0	0	0	0	0	0	0	0	1	1	0	1	1	0	1	1	0	1	1
2900089D17Rik	67277	ENSMUSG00000087484	RIKEN cDNA 2900089D17 gene	ENSMUSG00000087484	3.71453	4.21486	2.6047	3.41818	2.52125	3.51842	3.26819	4.37209	2.33182	5.37289	4.37826	5.4486	5.58264	4.26009	3.92245	4.97319	4.58795	4.52734	19.4288	1.45457	2.87e-06	1.6e-05	1.10327	0.00703597	0.0336691	1.42639	0.0164153	0.0632193	1.1389	0.0457278	0.124438
2900092C05Rik	73090	ENSMUSG00000030385	RIKEN cDNA 2900092C05 gene	ENSMUSG00000030385	0	0	0	0	0	0	0	0	0	0	0	0	0	0	0	0	0	0	0	0	1	1	0	1	1	0	1	1	0	1	1
2900092N22Rik	73107	ENSMUSG00000104034	RIKEN cDNA 2900092N22 gene	ENSMUSG00000104034	1.68033	1.02396	2.34088	2.4078	1.12777	1.85391	0	0	1.88347	0	2.20143	1.51362	2.68126	2.46994	1.74865	2.29243	1.63014	0	2.32581	0.393052	0.523575	0.804802	-0.0955021	0.801377	0.932786	0.395283	0.626425	0.902591	0.590651	0.576012	0.845328
2900092O11Rik	73065	ENSMUSG00000104419	RIKEN cDNA 2900092O11 gene	ENSMUSG00000104419	0	0	1.01187	0	1.12777	0	0	0	0	0	0	0	0	0	0	0	0	1.63272	0.239039	-0.0412723	0.96618	0.979618	-0.0529667	0.780416	0.932786	-0.152553	0.800899	0.91963	0.392919	0.649728	0.877598
2900093K20Rik	68037	ENSMUSG00000099632	RIKEN cDNA 2900093K20 gene	ENSMUSG00000099632	6.49671	6.6169	6.63812	6.48036	6.59993	6.19657	6.79956	6.91262	6.65128	6.37224	6.82629	6.4474	6.26301	6.82778	6.86618	5.95004	6.50944	6.1144	93.0514	-0.118086	0.391813	0.655454	-0.0205686	0.929734	0.979692	0.238998	0.38767	0.721845	-0.585269	0.0249123	0.0739167
2900097C17Rik	347740	ENSMUSG00000102869	RIKEN cDNA 2900097C17 gene	ENSMUSG00000102869	12.6999	12.7586	12.7815	12.6948	12.7402	12.6229	12.7599	12.6956	12.6594	12.5088	12.5827	12.6253	12.3589	12.2671	12.1694	12.2399	12.2534	12.3252	6019.12	-0.334626	9.17e-08	6.19e-07	-0.173325	0.00276807	0.0148299	-0.418024	4.96e-06	4.22e-05	-0.432154	3.99e-07	3.01e-06
3000002C10Rik	378954	ENSMUSG00000070282	glyceraldehyde-3-phosphate dehydrogenase pseudogene	ENSMUSG00000070282	9.57731	9.43117	9.24036	9.16977	9.25592	9.1574	9.27517	9.40085	9.2307	8.7815	8.90332	8.79874	8.64329	8.93256	8.8159	8.30033	8.55491	8.51795	525.389	-0.603413	5.24e-12	5.7e-11	-0.583512	1.03e-06	1.08e-05	-0.390772	0.0043013	0.0199214	-0.842535	1.21e-09	1.22e-08
3010001F23Rik	75693	ENSMUSG00000084885	RIKEN cDNA 3010001F23 gene	ENSMUSG00000084885	2.43564	0	2.01777	0	1.12777	1.85391	2.41066	0	1.88347	2.95228	0	1.91948	1.48786	0	1.12447	1.73954	1.03402	2.05362	2.07291	0.0148887	0.982261	0.987412	0.0810528	0.831337	0.932786	-0.132031	0.870862	0.942199	-0.103076	0.918658	0.961971
3010003L21Rik	109163	ENSMUSG00000085355	RIKEN cDNA 3010003L21 gene	ENSMUSG00000085355	6.72436	6.38681	6.66727	6.12735	6.02239	5.82736	5.82035	5.72062	6.30376	6.24981	6.53579	6.4164	5.55522	5.84043	6.06807	5.8365	6.3702	5.56137	70.3209	-0.128624	0.469914	0.745152	-0.181323	0.439264	0.794301	-0.161118	0.603979	0.902591	-0.00237717	0.994259	0.996029
3010026O09Rik	68067	ENSMUSG00000020381	RIKEN cDNA 3010026O09 gene	ENSMUSG00000020381	2.10686	4.43763	2.6047	3.79908	5.09532	3.81495	4.81437	4.99064	3.55562	4.70228	3.56047	3.89863	5.21313	5.25662	4.39669	4.41101	4.70848	4.15444	20.1271	0.373824	0.287701	0.517826	0.437879	0.326552	0.681026	0.613889	0.222984	0.505508	-0.150864	0.764859	0.906794
3100002H09Rik	70249	ENSMUSG00000051219	RIKEN cDNA 3100002H09 gene	ENSMUSG00000051219	0	0	1.01187	0	0	0	0.693087	0	0	0	0	0	0	0	0	0	0	0	0.0907371	-0.227486	0.80519	0.979618	-0.0529667	0.780416	0.932786	0	1	1	-0.221635	0.797767	0.906794
3100003L05Rik	73076	ENSMUSG00000086254	RIKEN cDNA 3100003L05 gene	ENSMUSG00000086254	0	0	0	0	0	0	0	0	0	0	0	0	0	0	0	0	0	0	0	0	1	1	0	1	1	0	1	1	0	1	1
3110001I22Rik	66598	ENSMUSG00000079737	RIKEN cDNA 3110001I22 gene	ENSMUSG00000079737	8.34491	8.21228	8.08965	7.93266	7.89506	8.00212	7.85587	7.54682	7.85989	7.93423	8.15658	8.26264	8.08592	7.71321	7.95225	8.19678	8.15447	8.30445	262.589	0.107204	0.296246	0.529841	-0.0915429	0.546529	0.882822	-0.0199747	0.910182	0.967246	0.453253	0.00742995	0.0257818
3110002H16Rik	76482	ENSMUSG00000024410	RIKEN cDNA 3110002H16 gene	ENSMUSG00000024410	9.89385	9.75656	10.0278	9.83606	9.80708	10.0016	9.71596	9.75562	9.66996	9.80648	9.81368	9.94971	10.0193	9.89163	9.96501	9.85334	9.92049	10.0135	938.698	0.0813522	0.15587	0.317415	-0.0385067	0.700506	0.932786	0.0739195	0.516809	0.842202	0.214927	0.0518731	0.138297
3110004A20Rik	78343	ENSMUSG00000085588	RIKEN cDNA 3110004A20 gene	ENSMUSG00000085588	0	0	0	0	0	0	0	0	0	0	0	0	0	0	0	0	0	0	0	0	1	1	0	1	1	0	1	1	0	1	1
3110006O06Rik	73093	ENSMUSG00000114649	RIKEN cDNA 3110006O06 gene	ENSMUSG00000114649	1.68033	2.8482	1.60077	1.65687	0	1.85391	2.56898	2.56728	0	0.972923	0.925875	0.946826	1.48786	0.932092	0	1.35588	1.63014	0	1.90144	-1.29711	0.0405174	0.10208	-0.462213	0.242463	0.566136	-0.299566	0.716249	0.91963	-0.879357	0.3944	0.670438
3110009E18Rik	73103	ENSMUSG00000026388	RIKEN cDNA 3110009E18 gene	ENSMUSG00000026388	6.44287	6.29485	6.11077	6.64462	6.04846	5.80504	6.18074	6.07709	6.44406	6.74025	6.47871	6.15986	6.73575	6.47703	6.66275	6.81386	6.82153	6.57809	86.2006	0.381564	0.00214365	0.00739985	0.175994	0.484663	0.834182	0.414011	0.160497	0.399952	0.505173	0.044693	0.122012
3110009F21Rik	67280	ENSMUSG00000113331	RIKEN cDNA 3110009F21 gene	ENSMUSG00000113331	1.68033	1.61683	2.82765	2.4078	3.01992	2.16555	1.15929	1.15816	1.88347	3.75666	2.67785	0.946826	2.2046	3.33348	4.87407	0.831685	2.86519	2.05362	5.58367	1.09553	0.0474592	0.11705	0.312466	0.472999	0.824377	1.11109	0.122782	0.327523	0.681857	0.488463	0.767401
3110009M11Rik	73079	ENSMUSG00000109163	RIKEN cDNA 3110009M11 gene	ENSMUSG00000109163	0	0	1.01187	1.05427	0	0	0	0	0	0	0	0	0	0	0	0	0	0	0.116288	-0.227486	0.80519	0.979618	-0.0529667	0.780416	0.932786	-0.152553	0.800899	0.91963	0	1	1
3110015C05Rik	73129	ENSMUSG00000114824	RIKEN cDNA 3110015C05 gene	ENSMUSG00000114824	0	0	0	0	0	0.904265	0	0	0	0	0	0	0	0	0	0	0	0	0.0484217	-0.130262	0.887691	0.979618	0	1	1	-0.152553	0.800899	0.91963	0	1	1
3110018I06Rik	73160	ENSMUSG00000060375	RIKEN cDNA 3110018I06 gene	ENSMUSG00000060375	0	0	0	0	0	0	0	0	0	0	0	0	0	0	0	0	0	0	0	0	1	1	0	1	1	0	1	1	0	1	1
3110021N24Rik	73133	ENSMUSG00000094958	RIKEN cDNA 3110021N24 gene	ENSMUSG00000094958	2.92886	2.8482	2.01777	1.05427	1.12777	1.85391	2.84145	3.44013	2.33182	2.53955	1.48526	2.23588	1.89029	3.95686	1.12447	3.25963	2.64122	2.86848	4.98094	0.25759	0.586495	0.866942	-0.250173	0.571897	0.903878	1.13972	0.170301	0.417975	0.0139925	0.984943	0.994633
3110031N09Rik	73141	ENSMUSG00000107291	RIKEN cDNA 3110031N09 gene	ENSMUSG00000107291	0	0	1.01187	0	0	0	0	0	0	0	0	0	0	0	0	0	0	0	0.0564738	-0.130262	0.887691	0.979618	-0.0529667	0.780416	0.932786	0	1	1	0	1	1
3110035E14Rik	76982	ENSMUSG00000067879	RIKEN cDNA 3110035E14 gene	ENSMUSG00000067879	0	0	0	0	0	0	0	0	0	4.40729	4.31445	3.60069	4.18149	4.56688	5.48117	5.7762	4.76516	4.38952	12.9843	6.20715	8.7e-21	2.19e-19	2.0131	7.56e-06	6.9e-05	4.43831	1.01e-08	1.25e-07	5.42797	1.64e-09	1.64e-08
3110039I08Rik	73144	ENSMUSG00000074415	RIKEN cDNA 3110039I08 gene	ENSMUSG00000074415	6.61502	6.33234	6.11077	6.48036	6.90111	6.53165	6.63921	6.05053	6.22813	6.68732	6.61739	6.60693	6.53979	6.88432	6.48408	7.0186	6.54225	6.29895	92.9422	0.19112	0.134574	0.281497	0.254486	0.281426	0.623966	0.0030747	0.990556	0.995628	0.312732	0.283515	0.532336
3110039M20Rik	67293	ENSMUSG00000104861	RIKEN cDNA 3110039M20 gene	ENSMUSG00000104861	0	0	0	0	0	0	0	0	0	0	0	0	0	0	0	0.831685	0	0	0.0433202	0.0641881	0.944519	0.979618	0	1	1	0	1	1	0.18611	0.829637	0.906794
3110040M04Rik	73176	ENSMUSG00000114582	RIKEN cDNA 3110040M04 gene	ENSMUSG00000114582	0	0	0	0	0	0	0	0	0	0	0	0	0	0	0	0	0	0	0	0	1	1	0	1	1	0	1	1	0	1	1
3110040N11Rik	67290	ENSMUSG00000025102	RIKEN cDNA 3110040N11 gene	ENSMUSG00000025102	8.11754	8.17149	8.16312	8.29109	8.22152	8.26993	8.27893	8.06098	8.33875	8.37176	8.21017	8.47687	8.26587	8.24497	8.34678	8.20443	8.23193	8.43279	306.56	0.0945686	0.125385	0.26558	0.201198	0.15225	0.410866	0.0238079	0.873298	0.943527	0.0596159	0.710608	0.906794
3110043J17Rik	73193	ENSMUSG00000112260	RIKEN cDNA 3110043J17 gene	ENSMUSG00000112260	0	0	0	0	0	0	0	0	0	0	0	0	0	0	0	0	0	0	0	0	1	1	0	1	1	0	1	1	0	1	1
3110043O21Rik	73205	ENSMUSG00000028300	RIKEN cDNA 3110043O21 gene	ENSMUSG00000028300	9.69904	9.67136	9.65843	9.72848	9.67317	9.598	9.55377	9.49004	9.74423	10.3695	10.4072	10.4672	10.3246	10.3132	10.3076	10.2487	10.1346	10.3529	1042.88	0.681302	5.36e-41	4.93e-39	0.733473	8.32e-19	2.75e-17	0.646616	5.73e-10	8.22e-09	0.648335	1.03e-07	8.42e-07
3110045C21Rik	67303	ENSMUSG00000097503	RIKEN cDNA 3110045C21 gene	ENSMUSG00000097503	2.43564	1.02396	1.01187	1.05427	0	0.904265	2.23279	0	1.88347	2.27836	1.48526	0.946826	0.927792	0.932092	1.12447	0	1.03402	1.63272	1.52868	-0.250549	0.706122	0.968117	0.00809084	0.983478	0.990807	0.195316	0.808024	0.91963	-0.588269	0.577136	0.845594
3110052M02Rik	73229	ENSMUSG00000035868	RIKEN cDNA 3110052M02 gene	ENSMUSG00000035868	8.21176	8.18692	8.05147	8.025	7.86604	8.0692	7.99838	7.96468	8.22664	7.58946	7.50674	7.84044	7.62728	7.6559	7.84525	7.86647	8.22689	7.83893	244.308	-0.28067	0.00210204	0.00726693	-0.484807	0.00236265	0.0128876	-0.27919	0.110328	0.301603	-0.0777286	0.666129	0.883591
3110053B16Rik	382686	ENSMUSG00000085642	RIKEN cDNA 3110053B16 gene	ENSMUSG00000085642	2.70322	1.61683	2.6047	1.05427	2.18764	2.99507	2.84145	1.15816	2.67338	0	0	0	0	0	0	0	0	0	2.05808	-3.83357	2.37e-07	1.52e-06	-0.706005	0.0519483	0.180175	-1.68998	0.0430177	0.141802	-2.50169	0.0178097	0.055446
3110056K07Rik	73204	ENSMUSG00000085622	RIKEN cDNA 3110056K07 gene	ENSMUSG00000085622	8.1118	8.25195	8.08426	8.11739	8.2832	8.28613	7.97027	8.24209	8.10507	7.80355	7.96206	7.76246	8.39136	8.1922	8.3097	8.79411	8.68914	8.59051	302.375	0.156361	0.233104	0.439525	-0.298088	0.0470924	0.166107	0.0681557	0.663475	0.913689	0.589415	0.000125475	0.00064076
3110057O12Rik	269423	ENSMUSG00000037818	RIKEN cDNA 3110057O12 gene	ENSMUSG00000037818	5.56393	5.00022	5.80458	5.46161	5.66615	5.09257	5.58112	5.90984	5.81088	5.96855	5.80452	5.41762	5.55522	6.22016	5.69347	5.60186	5.79393	5.90273	50.4861	0.230853	0.126692	0.267864	0.222577	0.477318	0.827939	0.424349	0.232887	0.52037	0.00429714	0.988965	0.994633
3110062G12Rik	73188	ENSMUSG00000103634	RIKEN cDNA 3110062G12 gene	ENSMUSG00000103634	1.68033	3.04168	2.34088	2.4078	1.12777	2.63913	2.71164	3.06873	1.88347	2.76062	2.86767	2.71496	4.85665	3.86993	2.1829	4.60839	4.06314	4.23713	8.8667	1.5024	0.000403038	0.00160024	0.169995	0.704548	0.932786	1.5481	0.0341968	0.11707	1.67	0.00793742	0.0273276
3110062M04Rik	78412	ENSMUSG00000046806	RIKEN cDNA 3110062M04 gene	ENSMUSG00000046806	7.6399	7.43096	7.63824	7.65291	7.44327	7.59059	7.47076	7.55629	8.01043	7.67351	7.53501	7.94189	7.55297	7.32109	7.69723	7.68157	7.5015	7.68542	195.992	0.0213491	0.818098	0.979618	0.148458	0.400833	0.760041	-0.0367016	0.851428	0.931037	-0.0634277	0.753824	0.906794
3110067C02Rik	73202	ENSMUSG00000081187	RIKEN cDNA 3110067C02 gene	ENSMUSG00000081187	1.68033	0	3.02072	2.08065	2.52125	0.904265	3.52162	3.86284	1.88347	2.76062	2.20143	1.91948	3.32533	3.45791	3.21125	2.85561	3.38259	3.52418	6.13841	0.495989	0.286922	0.51681	0.116733	0.779633	0.932786	1.22672	0.0995397	0.278555	-0.0523132	0.941017	0.977151
3110070M22Rik	67304	ENSMUSG00000074635	RIKEN cDNA 3110070M22 gene	ENSMUSG00000074635	2.70322	3.04168	1.60077	2.89917	1.12777	3.28035	2.84145	3.73522	1.22947	3.85593	4.10409	2.49522	4.1079	1.8969	4.39669	3.25963	4.23352	2.86848	8.72262	0.987661	0.0182957	0.0506745	0.612893	0.173953	0.451323	0.91993	0.209553	0.484047	0.607008	0.418243	0.696125
3110079O15Rik	73234	ENSMUSG00000026258	RIKEN cDNA 3110079O15 gene	ENSMUSG00000026258	0	0	0	0	0	0	0	0	0	0	0	0	0	0	0	0	0	0	0	0	1	1	0	1	1	0	1	1	0	1	1
3110080E11Rik	73219	ENSMUSG00000109625	RIKEN cDNA 3110080E11 gene	ENSMUSG00000109625	1.07211	1.02396	3.02072	2.89917	3.38979	3.28035	3.80235	3.98009	3.8528	4.47131	4.71124	4.21916	6.55372	6.40156	5.08942	7.48837	6.91217	7.2405	44.2692	3.08806	1.06e-11	1.12e-10	1.50959	0.000713539	0.00442052	2.81275	6.39e-09	8.1e-08	3.36797	1.1e-23	2.71e-22
3110080O07Rik	73241	ENSMUSG00000103284	RIKEN cDNA 3110080O07 gene	ENSMUSG00000103284	6.89444	6.55482	6.70992	7.05993	6.91535	7.08849	6.68316	6.97044	6.76267	6.35538	6.83768	6.674	6.8303	6.30545	6.82172	6.10516	6.47587	6.62491	104.865	-0.282908	0.0176964	0.0491641	-0.0829992	0.718624	0.932786	-0.350694	0.152331	0.384971	-0.392332	0.12131	0.278148
3110082I17Rik	73212	ENSMUSG00000053553	RIKEN cDNA 3110082I17 gene	ENSMUSG00000053553	6.61502	6.57059	6.29013	6.01174	6.54606	6.74597	6.30972	6.07709	5.94289	6.33831	6.41928	6.47775	6.72348	6.28879	6.71231	6.02105	6.33318	6.27958	83.032	0.0341044	0.796806	0.979618	-0.0795607	0.734342	0.932786	0.114583	0.689587	0.91963	0.0830567	0.766164	0.906794
3110082J24Rik	433868	ENSMUSG00000086815	RIKEN cDNA 3110082J24 gene	ENSMUSG00000086815	0	0	0	0	0	0	0	0	0	0	0	0	0	0	0	0	0	0	0	0	1	1	0	1	1	0	1	1	0	1	1
3110083C13Rik	73208	ENSMUSG00000097303	RIKEN cDNA 3110083C13 gene	ENSMUSG00000097303	2.92886	2.62468	1.60077	3.55663	3.68392	3.51842	3.92458	2.83968	4.86992	2.76062	3.32169	4.48126	3.56418	3.57246	2.78682	3.37256	3.22986	3.06237	10.2393	-0.0820041	0.826584	0.979618	0.694516	0.123426	0.352429	-0.207091	0.736581	0.91963	-0.836865	0.196551	0.405473
3110099E03Rik	100043232	ENSMUSG00000085582	RIKEN cDNA 3110099E03 gene	ENSMUSG00000085582	3.12393	3.95131	3.60666	3.79908	4.0363	4.3345	3.73712	3.44013	4.40409	0.972923	1.88733	2.71496	0	0.932092	0	0.831685	0	1.63272	7.56936	-3.03711	1.66e-11	1.7e-10	-0.877738	0.0514979	0.178786	-3.40445	1.3e-05	0.000103061	-3.0422	0.000298646	0.00142323
3200001D21Rik	71818	ENSMUSG00000113434	RIKEN cDNA 3200001D21 gene	ENSMUSG00000113434	0	0	0	0	0	0	0	0	0	0	0	0	0	0	0	0	0	0	0	0	1	1	0	1	1	0	1	1	0	1	1
3222401L13Rik	320513	ENSMUSG00000073590	RIKEN cDNA 3222401L13 gene	ENSMUSG00000073590	4.13238	4.293	4.10973	4.18797	5.04441	5.01691	5.02031	5.42219	4.49293	3.27282	3.18563	4.21916	3.76904	4.86539	4.62084	4.65379	4.06314	4.31533	21.3573	-0.519562	0.0524424	0.127497	-0.389799	0.356988	0.712907	-0.298914	0.539711	0.857413	-0.650579	0.152557	0.333686
3300002A11Rik	100503812	ENSMUSG00000033731	RIKEN cDNA 3300002A11 gene	ENSMUSG00000033731	0	0	0	1.05427	0	0	0.693087	0	0	0	0	0	0	0.932092	1.12447	0	0	0	0.210092	-0.049583	0.960425	0.979618	0	1	1	0.170487	0.802236	0.91963	-0.221635	0.797767	0.906794
3300002I08Rik	69277	ENSMUSG00000063364	RIKEN cDNA 3300002I08 gene	ENSMUSG00000063364	5.86618	5.82805	5.72364	4.7463	5.44848	5.23292	5.44477	4.18936	5.41579	4.11835	5.02211	4.06778	4.98552	4.32689	4.753	5.14199	5.10965	4.92665	33.7878	-0.645253	0.00393226	0.0128488	-1.13113	0.00092713	0.00560443	-0.441205	0.299412	0.617304	-0.0706433	0.868808	0.930288
3300002P13Rik	70230	ENSMUSG00000107585	RIKEN cDNA 3300002P13 gene	ENSMUSG00000107585	0	0	0	0	0	0	0	0	0	0	0	0	0	0	0	0	0	0	0	0	1	1	0	1	1	0	1	1	0	1	1
3300005D01Rik	78512	ENSMUSG00000096965	RIKEN cDNA 3300005D01 gene	ENSMUSG00000096965	0	0	0	0	1.12777	0	0	0	0	0.972923	1.48526	2.71496	4.55821	3.86993	3.01459	4.24295	3.38259	3.87345	5.21082	4.56436	5.83e-10	5.11e-09	0.458791	0.146232	0.399054	3.12522	8.77e-05	0.000596825	4.22588	1.12e-05	6.82e-05
3425401B19Rik	100504518	ENSMUSG00000071540	RIKEN cDNA 3425401B19 gene	ENSMUSG00000071540	1.07211	1.02396	2.82765	1.65687	2.52125	1.45585	1.51107	1.79221	0	0.972923	0	0.946826	0.927792	2.68891	0	3.00322	1.63014	2.64442	2.43294	0.101943	0.872652	0.979618	-0.373123	0.294686	0.640531	-0.211083	0.803846	0.91963	1.19425	0.21381	0.432381
3632451O06Rik	67419	ENSMUSG00000036242	RIKEN cDNA 3632451O06 gene	ENSMUSG00000036242	3.71453	3.21226	3.34323	3.26503	3.92813	4.20413	4.1913	3.73522	3.9812	4.3403	4.37826	4.42006	3.76904	4.81973	4.753	4.41101	4.64947	4.23713	16.7622	0.680793	0.00272528	0.0092184	0.700587	0.0914744	0.280862	0.618117	0.253227	0.551134	0.442591	0.378144	0.651455
3632454L22Rik	320606	ENSMUSG00000089759	RIKEN cDNA 3632454L22 gene	ENSMUSG00000089759	0	0	0	0	0	0	0	0	0	0	0.925875	0	0	0	0	0	1.63014	1.63272	0.283125	0.578572	0.553903	0.837149	0.0365988	0.84725	0.932786	0	1	1	0.900616	0.354388	0.62397
3732407C23Rik	74014	ENSMUSG00000113009	RIKEN cDNA 3732407C23 gene	ENSMUSG00000113009	0	0	0	0	0	0	0	0	0	0	0	0	0	0	0	0	0	0	0	0	1	1	0	1	1	0	1	1	0	1	1
3830403N18Rik	70691	ENSMUSG00000031125	RIKEN cDNA 3830403N18 gene	ENSMUSG00000031125	0	1.02396	0	0	0	0	0.693087	0	0	0	2.20143	0.946826	0.927792	0.932092	0	3.37256	3.22986	0	1.42925	2.35034	0.00874504	0.0263937	0.189982	0.486839	0.835913	0.275195	0.649165	0.902591	2.32771	0.0255692	0.075535
3830406C13Rik	218734	ENSMUSG00000033111	RIKEN cDNA 3830406C13 gene	ENSMUSG00000033111	9.87704	9.89454	9.91996	9.73943	9.80517	9.56518	9.98803	9.85106	9.84048	9.90683	9.89228	9.80462	9.46669	9.80496	9.63104	9.68452	9.61599	9.80907	883.888	-0.0943106	0.174417	0.34824	-0.0285924	0.741105	0.932786	-0.0643744	0.632867	0.902591	-0.191601	0.0999159	0.238061
3830408C21Rik	100040322	ENSMUSG00000071181	RIKEN cDNA 3830408C21 gene	ENSMUSG00000071181	4.94335	4.21486	3.02072	4.91024	5.59718	4.66702	4.45741	3.86284	4.20809	3.85593	4.93991	3.60069	4.98552	5.1864	4.87407	5.34936	5.15278	4.97564	25.6037	0.288196	0.325228	0.569344	0.00186747	0.996537	0.998035	-0.0772181	0.853083	0.932018	0.948298	0.0298859	0.0863878
3830417A13Rik	70696	ENSMUSG00000031179	RIKEN cDNA 3830417A13 gene	ENSMUSG00000031179	0	0	0	0	0	0	0	0	0	0	0	0	0	0	0	0	0	0	0	0	1	1	0	1	1	0	1	1	0	1	1
3830422I06Rik	70708	ENSMUSG00000106485	RIKEN cDNA 3830422I06 gene	ENSMUSG00000106485	0	0	0	0	0	0	0	0	0	0	0	0	0	0	0	0	0	0	0	0	1	1	0	1	1	0	1	1	0	1	1
3830432H09Rik	320069	ENSMUSG00000101731	RIKEN cDNA 3830432H09 gene	ENSMUSG00000101731	1.68033	1.02396	2.01777	0	1.12777	1.45585	1.15929	1.79221	1.22947	0	0.925875	0	3.18923	0	0	0	2.05073	1.03597	1.52628	-0.0818193	0.914899	0.979618	-0.342552	0.28473	0.628431	0.52371	0.522843	0.84658	-0.161574	0.877512	0.935097
3930402G23Rik	665306	ENSMUSG00000038917	RIKEN cDNA 3930402G23 gene	ENSMUSG00000038917	0	1.02396	0	1.05427	3.01992	0	0.693087	0	1.88347	1.54875	1.48526	1.51362	0.927792	0	2.1829	0	1.63014	2.37905	1.6027	0.344567	0.647965	0.924536	0.29375	0.351621	0.707191	-0.375735	0.655365	0.907595	0.502147	0.634569	0.877598
4430402I18Rik	381218	ENSMUSG00000064202	RIKEN cDNA 4430402I18 gene	ENSMUSG00000064202	1.68033	3.6286	1.01187	3.09367	2.18764	2.63913	2.56898	3.44013	1.22947	2.27836	3.66651	0.946826	3.56418	2.68891	2.78682	2.85561	3.64673	3.38604	6.27312	0.455207	0.300696	0.5359	0.0612991	0.886422	0.956151	0.343293	0.630893	0.902591	0.629119	0.409159	0.68628
4631405J19Rik	433456	ENSMUSG00000075027	RIKEN cDNA 4631405J19 gene	ENSMUSG00000075027	6.40584	6.19663	6.1526	6.48036	6.84272	6.3889	6.72582	6.78951	5.66556	6.17489	5.82756	5.25191	5.98329	6.09159	6.21283	5.26411	5.9241	5.27864	70.9506	-0.630076	0.000388663	0.00154935	-0.410897	0.150744	0.408227	-0.476718	0.0817487	0.238611	-0.954409	0.0078371	0.0270186
4631405K08Rik	70800	ENSMUSG00000097850	RIKEN cDNA 4631405K08 gene	ENSMUSG00000097850	5.99646	5.43874	5.30845	5.42592	5.76379	6.07127	6.03909	5.84948	5.22148	5.19472	5.27773	6.10259	5.40969	5.56407	4.68844	5.55477	5.15278	5.42692	46.6374	-0.299493	0.0962889	0.213339	-0.0209832	0.949284	0.979692	-0.488632	0.19315	0.457183	-0.365906	0.301702	0.557811
4631422I05Rik	70798	ENSMUSG00000114655	RIKEN cDNA 4631422I05 gene	ENSMUSG00000114655	0	0	0	0	0	0	0.693087	0	0	0	0	0	0	0	0	0	0	0	0.0342633	-0.130262	0.887691	0.979618	0	1	1	0	1	1	-0.221635	0.797767	0.906794
4632404H12Rik	74034	ENSMUSG00000042579	RIKEN cDNA 4632404H12 gene	ENSMUSG00000042579	8.72916	8.80898	8.66745	8.98286	8.74834	8.71505	8.87945	9.09773	8.86096	8.80654	8.76991	8.64676	8.53866	8.76501	8.85688	8.77882	8.7779	8.89428	445.062	-0.0754742	0.265662	0.486393	0.00614877	0.95939	0.979692	-0.0946972	0.538808	0.856459	-0.130646	0.340437	0.607537
4632404M16Rik	74348	ENSMUSG00000106296	RIKEN cDNA 4632404M16 gene	ENSMUSG00000106296	0	2.0358	2.01777	2.6743	0	1.45585	1.51107	1.15816	1.22947	0	0	0.946826	0.927792	2.21169	0	0.831685	0	0	1.33029	-1.20505	0.114096	0.24562	-0.284268	0.341195	0.695519	-0.274428	0.745193	0.91963	-0.960916	0.358464	0.628472
4632411P08Rik	78263	ENSMUSG00000097561	RIKEN cDNA 4632411P08 gene	ENSMUSG00000097561	3.44924	3.74437	4.34441	3.41818	2.79202	3.28035	3.07054	4.08851	2.67338	1.95919	3.32169	4.06778	2.87116	3.67858	3.38429	2.04231	3.38259	1.63272	9.14621	-0.425426	0.245504	0.457615	-0.343432	0.43989	0.79503	0.14243	0.826775	0.91963	-0.820261	0.292897	0.54576
4632415L05Rik	70808	ENSMUSG00000048106	RRS1 ribosome biogenesis regulator homolog pseudogene	ENSMUSG00000048106	8.25405	8.30948	8.42872	8.34463	8.02547	8.05035	8.20246	8.06762	8.47585	8.26292	8.19695	8.04176	8.16061	8.11869	7.88181	8.30745	7.91872	8.20524	290.931	-0.11617	0.15563	0.317048	-0.159564	0.257341	0.588693	-0.0852888	0.628173	0.902591	-0.100388	0.575239	0.844609
4632418H02Rik	78265	ENSMUSG00000111605	RIKEN cDNA 4632418H02 gene	ENSMUSG00000111605	7.37831	7.77524	7.66739	7.17189	7.5566	7.62921	7.43521	7.28722	7.62455	6.60409	7.07762	6.95855	7.47462	6.87319	7.04444	7.72476	7.49313	7.64055	166.825	-0.258643	0.0716852	0.166525	-0.68875	0.000645491	0.00403823	-0.307884	0.195335	0.460792	0.170669	0.368427	0.640299
4632427E13Rik	666737	ENSMUSG00000074024	RIKEN cDNA 4632427E13 gene	ENSMUSG00000074024	10.6245	10.6136	10.6765	10.3	10.3231	10.3116	10.6199	10.6503	10.74	10.7044	10.7667	10.5355	10.6632	10.6274	10.6557	10.9817	10.7633	10.7505	1592.36	0.172552	0.0230568	0.0622726	0.0334307	0.686615	0.932786	0.336469	0.000332458	0.00200735	0.166273	0.127472	0.289121
4632428C04Rik	100043102	ENSMUSG00000097184	RIKEN cDNA 4632428C04 gene	ENSMUSG00000097184	4.38164	3.95131	4.02218	4.27077	3.68392	3.90164	4.49735	4.08851	3.71185	4.75467	4.71124	4.35616	4.61244	4.11642	5.03852	4.65379	4.52369	4.52734	19.6635	0.518723	0.00972357	0.0289578	0.386798	0.319671	0.672598	0.622752	0.219268	0.499324	0.403796	0.407351	0.684268
4632428N05Rik	74048	ENSMUSG00000020101	RIKEN cDNA 4632428N05 gene	ENSMUSG00000020101	7.42533	7.66201	7.55491	8.01303	8.48756	8.84652	8.04629	8.25378	8.34473	8.93412	9.49539	9.20241	10.5558	10.0825	9.85899	10.4062	9.91267	10.1438	627.063	1.77426	6.82e-17	1.19e-15	1.62839	2.77e-24	1.28e-22	1.68085	4.22e-15	1.03e-13	1.94868	8e-35	3.11e-33
4632432E15Rik	74046	ENSMUSG00000102705	RIKEN cDNA 4632432E15 gene	ENSMUSG00000102705	0	0	0	0	0	0	0	0	0	0	0	0	0	2.21169	0	0	0	0	0.201787	0.355863	0.699631	0.962759	0	1	1	0.451183	0.459422	0.789197	0	1	1
4633401B06Rik	70828	ENSMUSG00000105597	RIKEN cDNA 4633401B06 gene	ENSMUSG00000105597	6.82599	7.00136	7.29029	7.17189	6.91535	6.75763	7.44546	7.57505	7.56432	7.27659	7.14338	6.63413	6.53979	6.64352	6.32327	6.57518	6.78087	6.69972	126.977	-0.436986	0.00322872	0.0107449	-0.00942124	0.966734	0.980488	-0.43905	0.0751203	0.223288	-0.839517	3.58e-05	0.000200525
4731419I09Rik	100048897	ENSMUSG00000097004	RIKEN cDNA 4731419I09 gene	ENSMUSG00000097004	4.72015	4.63055	4.97709	4.91024	5.28268	4.97754	4.37404	4.99064	3.9812	4.90132	4.24768	4.65067	3.32533	5.38756	4.68844	3.66635	4.45644	4.46007	24.5432	-0.280929	0.2598	0.478223	-0.132381	0.719251	0.932786	-0.345895	0.492311	0.820945	-0.274232	0.592743	0.857614
4732414G09Rik	100043309	ENSMUSG00000086943	RIKEN cDNA 4732414G09 gene	ENSMUSG00000086943	0	0	0	0	0	0	0	0	0	0	0	0	0	0	0	0	0	1.03597	0.0583605	0.0641881	0.944519	0.979618	0	1	1	0	1	1	0.18611	0.829637	0.906794
4732416N19Rik	320737	ENSMUSG00000107402	RIKEN cDNA 4732416N19 gene	ENSMUSG00000107402	7.25877	7.41358	6.89382	6.61323	6.9434	6.69833	7.28927	7.37548	7.15182	7.35505	7.18858	6.95855	7.19259	7.58944	7.27079	7.68157	6.94934	7.38351	146.51	0.210733	0.112113	0.242083	-0.0267521	0.897832	0.963418	0.599924	0.00876019	0.037107	0.0969622	0.672721	0.889013
4732419C18Rik	100042484	ENSMUSG00000097203	RIKEN cDNA 4732419C18 gene	ENSMUSG00000097203	4.22034	3.74437	4.48202	3.55663	4.13692	3.14475	3.92458	4.08851	2.33182	3.40982	3.85774	2.49522	1.48786	4.26009	4.22522	1.73954	3.05901	1.63272	11.0018	-0.6314	0.122764	0.261109	-0.567579	0.189299	0.478575	0.0785303	0.907735	0.965519	-1.3193	0.0900412	0.218531
4732440D04Rik	654788	ENSMUSG00000090031	RIKEN cDNA 4732440D04 gene	ENSMUSG00000090031	7.22727	7.36013	7.12151	7.49827	7.41349	7.79124	7.57243	7.5657	7.50147	7.47701	7.53501	7.52154	8.15148	7.85009	7.62144	8.3286	8.4246	8.37462	212.529	0.506171	0.000673849	0.00257265	0.262648	0.138598	0.38322	0.310091	0.13698	0.355055	0.825578	1.84e-07	1.46e-06
4732456N10Rik	239673	ENSMUSG00000048699	RIKEN cDNA 4732456N10 gene	ENSMUSG00000048699	0	1.61683	0	1.05427	0	1.45585	0.693087	0	1.22947	0	0	0	0	0	0	0	0	0	0.380466	-1.26473	0.201322	0.390278	-0.0977495	0.606917	0.913157	-0.420381	0.495376	0.822167	-0.408522	0.637305	0.877598
4732463B04Rik	100038552	ENSMUSG00000097762	RIKEN cDNA 4732463B04 gene	ENSMUSG00000097762	0	1.02396	0	0	0	0	0	0	0	0	0	0	0	0	0	0	0	0	0.0574166	-0.130262	0.887691	0.979618	-0.0529667	0.780416	0.932786	0	1	1	0	1	1
4732465J04Rik	414105	ENSMUSG00000101517	RIKEN cDNA 4732465J04 gene	ENSMUSG00000101517	0	1.61683	1.01187	0	0	2.42168	1.15929	1.15816	0	0.972923	0.925875	0.946826	0	0	0	0.831685	1.03402	1.03597	0.865274	-0.69971	0.384805	0.647066	-0.021494	0.945235	0.979692	-0.529988	0.398621	0.734351	0.0724846	0.945312	0.979803
4732471J01Rik	654804	ENSMUSG00000053714	RIKEN cDNA 4732471J01 gene	ENSMUSG00000053714	6.02116	5.66129	6.02328	5.53044	5.44848	5.58694	6.21707	6.02347	6.25378	5.43842	5.02211	5.80038	4.811	5.32358	5.44254	5.66973	5.49199	5.06889	49.387	-0.5272	0.00133853	0.00481953	-0.405294	0.182503	0.466787	-0.305354	0.402242	0.738699	-0.727758	0.0204581	0.062357
4732487G21Rik	NULL	ENSMUSG00000097488	RIKEN cDNA 4732487G21 gene	ENSMUSG00000097488	1.68033	0	1.60077	2.4078	1.12777	1.45585	2.02988	0	1.88347	2.27836	0	0	0	1.49369	2.51623	1.35588	0	1.63272	1.73862	-0.304016	0.661854	0.933987	-0.0184781	0.951103	0.979692	-0.093015	0.912952	0.968622	-0.373405	0.722967	0.906794
4732490B19Rik	319871	ENSMUSG00000085421	RIKEN cDNA 4732490B19 gene	ENSMUSG00000085421	0	1.02396	0	0	0	0	1.15929	0	0	1.54875	0	0	0	0	0	0	0	0	0.232923	-0.147922	0.878617	0.979618	0.0425443	0.833097	0.932786	0	1	1	-0.381612	0.659522	0.877598
4732491K20Rik	224523	ENSMUSG00000097350	RIKEN cDNA 4732491K20 gene	ENSMUSG00000097350	3.71453	4.13225	4.41485	4.10013	4.75886	4.71568	5.12601	4.81239	3.9812	5.1168	3.85774	3.98568	4.25151	4.86539	4.3135	3.91032	3.64673	4.06672	20.0412	-0.206245	0.420806	0.689253	0.233764	0.572337	0.904273	-0.0456777	0.923453	0.974886	-0.842927	0.100669	0.239472
4732496C06Rik	319685	ENSMUSG00000108456	RIKEN cDNA 4732496C06 gene	ENSMUSG00000108456	9.11781	9.53129	9.38556	8.92012	8.73636	9.13967	8.98506	9.03136	9.23714	9.13278	8.86485	9.02881	8.81788	8.1787	8.80833	8.82668	9.08949	9.07374	518.426	-0.246194	0.0426166	0.106558	-0.336277	0.00953194	0.0436872	-0.310135	0.110751	0.302477	-0.0856036	0.547495	0.818992
4831440D22Rik	320798	ENSMUSG00000110138	RIKEN cDNA 4831440D22 gene	ENSMUSG00000110138	0	0	0	0	0	0	0	0	0	0	0	0	0	0	0	0	0	0	0	0	1	1	0	1	1	0	1	1	0	1	1
4831440E17Rik	320965	ENSMUSG00000097236	RIKEN cDNA 4831440E17 gene	ENSMUSG00000097236	7.73255	7.80221	7.58577	7.99487	7.5566	7.69743	7.94522	7.60274	8.01043	7.66669	7.37217	7.20521	7.05251	7.04174	7.36676	7.10285	7.39776	7.38351	187.703	-0.484214	1.38e-06	8.03e-06	-0.272172	0.134497	0.374701	-0.598045	0.00461639	0.0211965	-0.566189	0.00420819	0.0156199
4833403J16Rik	73903	ENSMUSG00000107481	RIKEN cDNA 4833403J16 gene	ENSMUSG00000107481	2.43564	2.62468	2.82765	1.65687	1.75292	1.85391	2.84145	2.83968	0	2.95228	2.45922	0	4.03035	2.21169	3.92245	5.00856	3.76263	3.65023	7.49075	1.37768	0.00778282	0.0237786	-0.173501	0.688434	0.932786	1.60863	0.0315405	0.109473	1.81067	0.0134259	0.0432937
4833404L02Rik	71621	ENSMUSG00000108807	RIKEN cDNA 4833404L02 gene	ENSMUSG00000108807	1.68033	3.74437	1.01187	2.4078	3.01992	2.16555	2.23279	0	2.33182	0	0.925875	1.51362	0	1.8969	2.51623	0	0	0	2.69237	-1.68295	0.0151491	0.0428759	-0.585236	0.140051	0.386342	-0.634767	0.441659	0.775377	-1.65007	0.112325	0.261815
4833405L11Rik	76862	ENSMUSG00000113544	RIKEN cDNA 4833405L11 gene	ENSMUSG00000113544	0	0	0	0	0	0	0	0	0	0	0	0	0	0	0	0	0	0	0	0	1	1	0	1	1	0	1	1	0	1	1
4833407H14Rik	NULL	ENSMUSG00000097779	RIKEN cDNA 4833407H14 gene	ENSMUSG00000097779	2.43564	1.02396	0	1.65687	2.79202	1.45585	0	0	1.22947	5.26865	5.95858	5.67502	6.29652	5.88544	6.25803	6.96558	6.04349	6.47964	36.3264	5.12516	1.26e-36	9.5e-35	2.94507	2.27e-12	4.61e-11	3.98604	1.26e-14	2.95e-13	6.35888	2.33e-17	4.19e-16
4833411C07Rik	71624	ENSMUSG00000109089	RIKEN cDNA 4833411C07 gene	ENSMUSG00000109089	1.07211	1.02396	1.60077	2.08065	0	3.14475	1.51107	1.15816	1.22947	1.54875	3.18563	3.22476	3.76904	2.68891	3.21125	4.46294	4.38589	4.06672	6.72796	2.15461	1.69e-05	8.47e-05	0.68587	0.109906	0.323454	0.851058	0.272894	0.580109	3.06451	3.69e-05	0.000206203
4833412C05Rik	73904	ENSMUSG00000097697	RIKEN cDNA 4833412C05 gene	ENSMUSG00000097697	0	0	0	0	0	0	0	0	0	0.972923	1.48526	0	0	2.21169	0	0	0	0	0.355258	0.820694	0.404545	0.670933	0.132421	0.504794	0.850055	0.451183	0.459422	0.789197	0	1	1
4833412K13Rik	74607	ENSMUSG00000104018	RIKEN cDNA 4833412K13 gene	ENSMUSG00000104018	6.78331	6.64697	6.66727	6.62901	6.56424	6.4186	6.78349	6.36271	6.61215	6.4378	6.30899	6.52211	6.79556	6.12951	6.23561	6.96558	5.99691	6.69972	92.8091	-0.125174	0.336567	0.583853	-0.259228	0.247493	0.573952	-0.115579	0.680363	0.91963	0.0114667	0.968685	0.989899
4833413E03Rik	78104	ENSMUSG00000013562	RIKEN cDNA 4833413E03 gene	ENSMUSG00000013562	4.30325	5.04607	5.15226	4.80305	5.04441	5.09257	5.22449	5.14927	4.65572	5.40603	5.17367	4.75347	4.85665	4.19004	4.03059	4.56152	4.31172	3.97332	27.3155	-0.310647	0.145341	0.299641	0.209419	0.557504	0.891951	-0.551015	0.221349	0.502658	-0.727244	0.102391	0.242813
4833413G10Rik	74584	ENSMUSG00000104950	RIKEN cDNA 4833413G10 gene	ENSMUSG00000104950	5.45936	5.77457	5.72364	5.88605	6.12395	5.91333	5.67118	6.10318	5.62682	6.26795	6.17167	6.02251	5.9202	5.90743	5.55546	6.27457	6.08861	6.5297	61.7484	0.292006	0.0311888	0.081089	0.454153	0.0951273	0.289104	-0.164337	0.592366	0.902591	0.495341	0.0949258	0.22814
4833417C18Rik	73906	ENSMUSG00000086015	RIKEN cDNA 4833417C18 gene	ENSMUSG00000086015	2.70322	3.36478	3.19097	3.09367	3.81119	2.16555	2.23279	3.26635	1.22947	2.27836	4.24768	3.48593	4.811	3.45791	4.68844	5.1735	4.23352	5.06889	13.3353	1.51745	9.27e-05	0.000410402	0.262936	0.558231	0.892358	1.16478	0.0597685	0.185541	2.4018	0.000118555	0.000608021
4833418N02Rik	74597	ENSMUSG00000085287	RIKEN cDNA 4833418N02 gene	ENSMUSG00000085287	7.86126	7.69116	7.73778	8.01903	7.8138	8.06451	7.96316	7.81489	7.9953	8.017	8.13827	7.92547	7.80661	8.21883	8.13294	7.73536	7.65937	7.5464	239.181	0.034779	0.720736	0.979618	0.258255	0.0947032	0.288366	0.089917	0.623392	0.902591	-0.27607	0.10685	0.251501
4833418N17Rik	73907	ENSMUSG00000052779	RIKEN cDNA 4833418N17 gene	ENSMUSG00000052779	0	0	0	0	0	0	0	1.15816	0	0	0	0	0	0	0	0	0	0	0.0684291	-0.130262	0.887691	0.979618	0	1	1	0	1	1	-0.221635	0.797767	0.906794
4833420G17Rik	67392	ENSMUSG00000062822	RIKEN cDNA 4833420G17 gene	ENSMUSG00000062822	10.5081	10.4685	10.4541	10.5275	10.5117	10.3545	10.5077	10.4578	10.4864	10.3622	10.3821	10.2249	10.6447	10.5474	10.2501	10.7923	10.4487	10.5629	1424.8	0.00404991	0.954198	0.979618	-0.151094	0.0610355	0.204611	0.0251697	0.844377	0.928082	0.124849	0.289011	0.540139
4833421G17Rik	73757	ENSMUSG00000103996	RIKEN cDNA 4833421G17 gene	ENSMUSG00000103996	3.83088	3.6286	3.72229	4.00659	2.18764	4.06079	4.14176	4.87429	4.49293	4.03607	4.85274	4.89513	6.00372	6.09159	6.11796	7.09465	5.97305	6.62491	39.0929	1.98061	1.62e-08	1.2e-07	0.697991	0.0846866	0.264498	2.32003	1.61e-07	1.7e-06	2.10898	3.31e-08	2.86e-07
4833421K07Rik	74594	ENSMUSG00000108519	RIKEN cDNA 4833421K07 gene	ENSMUSG00000108519	0	0	0	0	0	0	0	0	0	0	0	0	0	0	0	0	0	0	0	0	1	1	0	1	1	0	1	1	0	1	1
4833422C13Rik	373852	ENSMUSG00000074782	RIKEN cDNA 4833422C13 gene	ENSMUSG00000074782	4.38164	5.04607	3.72229	6.37202	5.44848	7.16057	5.83601	7.15632	6.12071	1.54875	2.20143	0	3.32533	2.87898	2.78682	3.37256	2.64122	3.97332	36.2839	-3.22632	1.16e-12	1.35e-11	-1.75602	9.2e-05	0.000688172	-3.30398	1.29e-11	2.24e-10	-3.01251	1.19e-10	1.34e-09
4833422M21Rik	75768	ENSMUSG00000097619	RIKEN cDNA 4833422M21 gene	ENSMUSG00000097619	7.44372	7.36013	7.04584	8.33022	8.2832	7.44664	8.32682	8.6749	8.25866	7.70047	7.14338	6.59314	6.12059	7.49092	6.80659	6.20002	6.50944	5.85116	184.782	-1.15535	5.96e-06	3.18e-05	-0.0719782	0.769918	0.932786	-1.12178	0.000430087	0.00254133	-2.21001	9.09e-24	2.25e-22
4833423E24Rik	228151	ENSMUSG00000075217	RIKEN cDNA 4833423E24 gene	ENSMUSG00000075217	6.64711	6.97789	5.7781	6.84707	8.26663	8.24528	7.2721	7.52769	8.18057	9.27633	9.62928	9.45972	9.15809	9.53166	9.25265	9.10929	8.46366	8.53847	385.205	1.67644	1.42e-10	1.33e-09	2.77273	2.39e-43	2.68e-41	1.36867	6.01e-07	5.88e-06	1.02352	2.78e-05	0.000158474
4833427F10Rik	74601	ENSMUSG00000092171	RIKEN cDNA 4833427F10 gene	ENSMUSG00000092171	0	0	1.01187	0	0	0	0.693087	0	0	0	0	0.946826	0.927792	0	0	0	1.03402	0	0.25061	0.115423	0.908033	0.979618	-0.00818398	0.965642	0.979692	0.132613	0.826478	0.91963	-0.00871745	0.991966	0.994633
4833427G06Rik	235345	ENSMUSG00000032057	RIKEN cDNA 4833427G06 gene	ENSMUSG00000032057	0	0	0	1.05427	0	0	0	0	0	0	0	0	0	0	0	0	0	0	0.0598145	-0.130262	0.887691	0.979618	0	1	1	-0.152553	0.800899	0.91963	0	1	1
4833428L15Rik	74602	ENSMUSG00000097074	RIKEN cDNA 4833428L15 gene	ENSMUSG00000097074	0	0	0	0	0	0	0	0	0	0	0	0	0.927792	0	0	0	0	0	0.0501313	0.0641881	0.944519	0.979618	0	1	1	0.132613	0.826478	0.91963	0	1	1
4833439L19Rik	97820	ENSMUSG00000025871	RIKEN cDNA 4833439L19 gene	ENSMUSG00000025871	12.8552	12.8926	12.7912	12.6056	12.5617	12.5474	12.7314	12.6574	12.8497	12.3323	12.1601	12.2281	11.8359	12.0169	12.3064	11.9083	12.3355	12.0931	5653.81	-0.580611	2e-13	2.48e-12	-0.6022	4.39e-21	1.69e-19	-0.503511	4e-05	0.000289429	-0.623698	3.18e-07	2.43e-06
4833445I07Rik	102731	ENSMUSG00000103103	RIKEN cDNA 4833445I07 gene	ENSMUSG00000103103	5.0432	4.63055	5.48255	5.59613	5.56141	4.97754	5.29417	4.81239	4.73071	5.37289	5.60559	5.80038	6.26301	5.97147	5.78895	6.12141	5.97305	5.59311	45.9358	0.69704	3.58e-05	0.000169314	0.439611	0.181026	0.464127	0.613287	0.0723368	0.216486	0.916316	0.0106856	0.0354737
4921501E09Rik	74042	ENSMUSG00000023350	RIKEN cDNA 4921501E09 gene	ENSMUSG00000023350	0	0	0	0	0	0	0	0	0	0	0	0	0	0	0	0	0	0	0	0	1	1	0	1	1	0	1	1	0	1	1
4921501I09Rik	78091	ENSMUSG00000111916	RIKEN cDNA 4921501I09 gene	ENSMUSG00000111916	1.07211	1.02396	2.01777	0	0	2.16555	1.15929	2.23118	2.67338	0	0	2.23588	0.927792	0	1.74865	2.69116	1.63014	2.37905	2.09494	0.00916537	0.989268	0.992727	-0.0757529	0.817215	0.932786	-0.0505986	0.948321	0.986876	0.205734	0.819691	0.906794
4921504A21Rik	70832	ENSMUSG00000097626	RIKEN cDNA 4921504A21 gene	ENSMUSG00000097626	1.07211	0	2.01777	0	0	0	0.693087	2.23118	0	2.53955	1.88733	0.946826	2.2046	0.932092	0	2.04231	1.63014	1.03597	1.5382	1.0497	0.145135	0.299323	0.224168	0.552476	0.887622	0.677216	0.326207	0.65123	0.351934	0.734847	0.906794
4921504E06Rik	70909	ENSMUSG00000026734	RIKEN cDNA 4921504E06 gene	ENSMUSG00000026734	0	0	0	0	0	0	0	0	0	0	0	0	0	0	0	0.831685	0	0	0.0433202	0.0641881	0.944519	0.979618	0	1	1	0	1	1	0.18611	0.829637	0.906794
4921507G05Rik	66709	ENSMUSG00000097650	RIKEN cDNA 4921507G05 gene	ENSMUSG00000097650	0	0	0	0	0	0	0	0	0	0	0	0	0	0	0	0	1.03402	0	0.0582066	0.0641881	0.944519	0.979618	0	1	1	0	1	1	0.18611	0.829637	0.906794
4921507L20Rik	70852	ENSMUSG00000027196	RIKEN cDNA 4921507L20 gene	ENSMUSG00000027196	0	0	0	0	0	0	0	1.79221	0	0	0	0	0	0	0	0	0	0	0.136858	-0.227486	0.80519	0.979618	0	1	1	0	1	1	-0.454379	0.600216	0.860568
4921507P07Rik	70821	ENSMUSG00000029828	RIKEN cDNA 4921507P07 gene	ENSMUSG00000029828	4.03871	3.6286	3.72229	3.41818	3.38979	2.99507	3.92458	3.98009	2.67338	4.59141	4.9816	3.98568	3.32533	3.57246	1.74865	3.47728	3.22986	3.52418	12.1855	0.262855	0.44369	0.715585	0.58227	0.152681	0.411713	-0.162374	0.813344	0.91963	-0.238154	0.709693	0.906794
4921508D12Rik	70845	ENSMUSG00000027345	RIKEN cDNA 4921508D12 gene	ENSMUSG00000027345	0	0	0	0	0	0	0	0	0	0	0	0	0	0	0	0	0	0	0	0	1	1	0	1	1	0	1	1	0	1	1
4921508M14Rik	70844	ENSMUSG00000052376	RIKEN cDNA 4921508M14 gene	ENSMUSG00000052376	0	0	0	0	0	0	0	0	0	0	0	0	0	2.46994	0	1.73954	1.03402	1.03597	0.498761	1.28356	0.200622	0.389256	0	1	1	0.542911	0.391178	0.725618	1.11806	0.271869	0.515368
4921509A06Rik	70883	ENSMUSG00000091147	RIKEN cDNA 4921509A06 gene	ENSMUSG00000091147	0	0	0	0	0	0	0	0	0	0	0	0	0	0	0	0	0	0	0	0	1	1	0	1	1	0	1	1	0	1	1
4921509C19Rik	381393	ENSMUSG00000061525	RIKEN cDNA 4921509C19 gene	ENSMUSG00000061525	0	0	0	1.05427	1.12777	0	0.693087	0	0	0	0	0	0	0	0	0	0	0	0.159922	-0.361484	0.703238	0.965656	0	1	1	-0.295136	0.625631	0.902591	-0.221635	0.797767	0.906794
4921509O07Rik	70917	ENSMUSG00000114790	RIKEN cDNA 4921509O07 gene	ENSMUSG00000114790	0	0	0	0	0	0	0	0	0	0	0	0	0	0	0	0	0	0	0	0	1	1	0	1	1	0	1	1	0	1	1
4921511C10Rik	70924	ENSMUSG00000104585	RIKEN cDNA 4921511C10 gene	ENSMUSG00000104585	0	0	0	0	0	0	0	0	0	0	2.20143	0	1.48786	0	1.12447	0	0	0	0.365794	0.825763	0.401908	0.667707	0.147185	0.450947	0.803625	0.424582	0.496708	0.822167	0	1	1
4921511C20Rik	245598	ENSMUSG00000049815	high density lipoprotein (HDL) binding protein pseudogene	ENSMUSG00000049815	0	0	0	0	0	0	0	0	0	0	0	0	0	0	0	0	0	0	0	0	1	1	0	1	1	0	1	1	0	1	1
4921511E07Rik	70895	ENSMUSG00000104133	RIKEN cDNA 4921511E07 gene	ENSMUSG00000104133	0	0	0	0	0	0	0	0	0	0	0	0	0	0	0	0	0	0	0	0	1	1	0	1	1	0	1	1	0	1	1
4921511H03Rik	70920	ENSMUSG00000040514	RIKEN cDNA 4921511H03 gene	ENSMUSG00000040514	0	0	0	0	0	0	0	0	0	0	0	0	0	0	0	0	0	0	0	0	1	1	0	1	1	0	1	1	0	1	1
4921511I17Rik	70858	ENSMUSG00000114136	RIKEN cDNA 4921511I17 gene	ENSMUSG00000114136	0	0	0	0	0	0	0	0	0	0	0	0	0	0	0	0	0	0	0	0	1	1	0	1	1	0	1	1	0	1	1
4921513H07Rik	100504457	ENSMUSG00000107042	RIKEN cDNA 4921513H07 gene	ENSMUSG00000107042	0	0	0	0	0	0	0	0	0	0	0	0	0	0	0	0	0	0	0	0	1	1	0	1	1	0	1	1	0	1	1
4921513I03Rik	70874	ENSMUSG00000044544	RIKEN cDNA 4921513I03 gene	ENSMUSG00000044544	0	0	0	0	0	0	0	0	0	0	0	0	0	0	0	0	0	0	0	0	1	1	0	1	1	0	1	1	0	1	1
4921513I08Rik	70875	ENSMUSG00000108788	RIKEN cDNA 4921513I08 gene	ENSMUSG00000108788	0	0	0	0	0	0	0	0	0	0	0	0	0	0	0	0	0	0	0	0	1	1	0	1	1	0	1	1	0	1	1
4921514A10Rik	100038750	ENSMUSG00000097620	RIKEN cDNA 4921514A10 gene	ENSMUSG00000097620	2.43564	1.61683	1.01187	1.65687	1.75292	0.904265	2.23279	1.15816	0	0	0.925875	0	0.927792	0	1.12447	0	0	0	1.15575	-2.09516	0.00716602	0.0221001	-0.400711	0.229044	0.545566	-0.551618	0.509689	0.835082	-1.15409	0.244679	0.478143
4921515E04Rik	70886	ENSMUSG00000098150	RIKEN cDNA 4921515E04 gene	ENSMUSG00000098150	0	0	0	0	0	0	0	0	0	0	0	0	0	0	0	0	0	0	0	0	1	1	0	1	1	0	1	1	0	1	1
4921515L22Rik	70868	ENSMUSG00000112406	RIKEN cDNA 4921515L22 gene	ENSMUSG00000112406	0	0	0	0	0	0	0	0	0	0	0	0	0	0	0	0	0	0	0	0	1	1	0	1	1	0	1	1	0	1	1
4921516A02Rik	100037263	ENSMUSG00000112652	RIKEN cDNA 4921516A02 gene	ENSMUSG00000112652	0	2.0358	1.60077	1.05427	0	0.904265	0	0	1.22947	0	0.925875	1.51362	0.927792	0	1.12447	0	1.03402	0	0.795111	-0.404167	0.63079	0.910052	-0.134074	0.678432	0.932786	0.0136536	0.985539	0.993378	-0.0323377	0.970471	0.989899
4921517D22Rik	70900	ENSMUSG00000049902	RIKEN cDNA 4921517D22 gene	ENSMUSG00000049902	0	0	0	0	0	0	0	0	0	0	0	0	0.927792	0	0	0	0	0	0.0501313	0.0641881	0.944519	0.979618	0	1	1	0.132613	0.826478	0.91963	0	1	1
4921518K17Rik	78758	ENSMUSG00000085851	RIKEN cDNA 4921518K17 gene	ENSMUSG00000085851	0	0	1.01187	0	0	0	0	0	0	0	0	0	0	0	0	0.831685	1.63014	1.63272	0.332928	0.563057	0.57448	0.85578	-0.0529667	0.780416	0.932786	0	1	1	1.22842	0.23254	0.460515
4921520N01Rik	NULL	ENSMUSG00000114342	RIKEN cDNA 4921520N01 gene	ENSMUSG00000114342	0	0	0	0	0	0	0	0	0	0	0	0	0	0	0	0	0	0	0	0	1	1	0	1	1	0	1	1	0	1	1
4921521D15Rik	70867	ENSMUSG00000104703	RIKEN cDNA 4921521D15 gene	ENSMUSG00000104703	0	0	0	0	0	0	0	0	0	0	0	0	0	0	0	0	0	0	0	0	1	1	0	1	1	0	1	1	0	1	1
4921522A10Rik	70869	ENSMUSG00000114770	RIKEN cDNA 4921522A10 gene	ENSMUSG00000114770	0	0	0	0	0	0	0	0	0	0	0	0	0	0	0	0	0	0	0	0	1	1	0	1	1	0	1	1	0	1	1
4921522P10Rik	66719	ENSMUSG00000040467	RIKEN cDNA 4921522P10 gene	ENSMUSG00000040467	1.68033	0	0	0	0	0	0	1.15816	0	0	0	0	0	0	0	0	0	0	0.19093	-0.324711	0.724804	0.979618	-0.0977495	0.606917	0.913157	0	1	1	-0.221635	0.797767	0.906794
4921523L03Rik	70913	ENSMUSG00000093749	RIKEN cDNA 4921523L03 gene	ENSMUSG00000093749	0	1.02396	0	0	1.12777	1.45585	1.15929	1.15816	0	0.972923	0	0	0	0.932092	0	0	0	0	0.460997	-0.995512	0.284241	0.512819	-0.00818398	0.965642	0.979692	-0.34702	0.625732	0.902591	-0.560129	0.526534	0.801218
4921524J17Rik	66714	ENSMUSG00000036934	RIKEN cDNA 4921524J17 gene	ENSMUSG00000036934	7.3297	7.24689	7.01215	7.17189	6.90111	7.0977	7.36138	7.62991	7.2946	7.20308	7.41083	7.35169	7.53904	7.38518	6.80659	7.52548	7.46774	7.57052	157.852	0.140805	0.199111	0.386822	0.118624	0.529971	0.867709	0.215988	0.37644	0.712102	0.088076	0.643222	0.877598
4921524L21Rik	70901	ENSMUSG00000039540	RIKEN cDNA 4921524L21 gene	ENSMUSG00000039540	0	0	0	0	0	0	0	0	0	0	0	0	0	0	0	0	0	0	0	0	1	1	0	1	1	0	1	1	0	1	1
4921525O09Rik	74050	ENSMUSG00000113211	RIKEN cDNA 4921525O09 gene	ENSMUSG00000113211	1.07211	1.61683	1.01187	1.05427	0	1.45585	1.51107	0	1.22947	1.54875	3.03539	0	1.48786	1.49369	1.74865	0	2.05073	2.05362	1.75562	0.870768	0.185915	0.366155	0.243424	0.516416	0.857294	0.462584	0.58506	0.899487	0.477816	0.65063	0.877598
4921527H02Rik	70929	ENSMUSG00000106150	RIKEN cDNA 4921527H02 gene	ENSMUSG00000106150	0	0	0	0	0	0	0	0	0	0	0	0	0	0	0	0	0	0	0	0	1	1	0	1	1	0	1	1	0	1	1
4921528I07Rik	77049	ENSMUSG00000064299	RIKEN cDNA 4921528I07 gene	ENSMUSG00000064299	0	0	0	0	0	0	0	0	0	0	0	0	0.927792	0	0	0	0	0	0.0501313	0.0641881	0.944519	0.979618	0	1	1	0.132613	0.826478	0.91963	0	1	1
4921529L05Rik	320178	ENSMUSG00000108060	RIKEN cDNA 4921529L05 gene	ENSMUSG00000108060	0	0	0	0	0	0	0	0	0	0	0	0	0	0	0	0	0	0	0	0	1	1	0	1	1	0	1	1	0	1	1
4921530L21Rik	66732	ENSMUSG00000034689	RIKEN cDNA 4921530L21 gene	ENSMUSG00000034689	0	0	0	0	0	0	0	0	0	0	0	0	0	0	0	0	0	0	0	0	1	1	0	1	1	0	1	1	0	1	1
4921531C22Rik	66730	ENSMUSG00000085704	RIKEN cDNA 4921531C22 gene	ENSMUSG00000085704	8.54127	8.71631	8.61605	8.42365	8.38389	8.07853	8.50882	8.48957	8.55536	8.69365	8.48113	8.53214	8.05688	8.27488	8.16889	7.65391	8.2667	7.98366	332.391	-0.223895	0.0640819	0.151614	-0.0543269	0.673061	0.932614	-0.130263	0.441989	0.775437	-0.530381	0.00342325	0.0130025
4921534A09Rik	320674	ENSMUSG00000110910	RIKEN cDNA 4921534A09 gene	ENSMUSG00000110910	3.71453	3.95131	3.60666	3.09367	2.52125	2.99507	3.73712	3.98009	4.20809	3.27282	4.37826	3.48593	3.18923	3.0469	2.51623	3.83349	3.96975	2.37905	10.6958	-0.134283	0.672199	0.943428	0.0236583	0.956218	0.979692	0.0525831	0.940095	0.982992	-0.409398	0.504922	0.783479
4921534H16Rik	66737	ENSMUSG00000090255	RIKEN cDNA 4921534H16 gene	ENSMUSG00000090255	0	0	0	0	0	0	0	0	0	0	0	0	0	0	0	0	0	0	0	0	1	1	0	1	1	0	1	1	0	1	1
4921536K21Rik	67430	ENSMUSG00000020434	RIKEN cDNA 4921536K21 gene	ENSMUSG00000020434	2.10686	3.85155	3.60666	3.26503	3.92813	3.51842	3.59709	3.73522	2.33182	3.65005	2.86767	2.71496	2.68126	3.86993	3.92245	2.04231	2.37598	2.37905	8.71112	-0.392586	0.267071	0.488455	-0.139456	0.756563	0.932786	-0.00705309	0.990919	0.995628	-1.08007	0.160588	0.347129
4921539E11Rik	70941	ENSMUSG00000028520	RIKEN cDNA 4921539E11 gene	ENSMUSG00000028520	0	0	0	0	0	0	0	0	0	0	0	0	0	0	0	0	0	0	0	0	1	1	0	1	1	0	1	1	0	1	1
4921539H07Rik	78256	ENSMUSG00000104586	RIKEN cDNA 4921539H07 gene	ENSMUSG00000104586	2.10686	1.61683	0	2.4078	0	0.904265	0.693087	0	0	0	0	0	0.927792	0	0	0	0	1.03597	0.72902	-1.53896	0.0951597	0.211265	-0.271148	0.284523	0.62829	-0.642387	0.404579	0.741181	-0.00871745	0.991966	0.994633
4922502D21Rik	381816	ENSMUSG00000047720	RIKEN cDNA 4922502D21 gene	ENSMUSG00000047720	0	0	0	0	0	0	0	0	0	0	0	0	0	0	0	0	0	0	0	0	1	1	0	1	1	0	1	1	0	1	1
4922502N22Rik	70962	ENSMUSG00000108128	RIKEN cDNA 4922502N22 gene	ENSMUSG00000108128	0	0	0	0	0	0	0	0	0	0	0	0	0	0	0	0	0	0	0	0	1	1	0	1	1	0	1	1	0	1	1
4930401A07Rik	73821	ENSMUSG00000110794	RIKEN cDNA 4930401A07 gene	ENSMUSG00000110794	0	0	0	0	0	0	0	0	0	0	0	0	0	0	0	0	0	0	0	0	1	1	0	1	1	0	1	1	0	1	1
4930401C15Rik	73803	ENSMUSG00000112444	RIKEN cDNA 4930401C15 gene	ENSMUSG00000112444	0	0	0	0	0	0	0	0	0	0	0	0	0	0	0	0	0	0	0	0	1	1	0	1	1	0	1	1	0	1	1
4930401G09Rik	73792	ENSMUSG00000086352	RIKEN cDNA 4930401G09 gene	ENSMUSG00000086352	0	0	0	0	0	0	0	0	0	0	0	0	0	0	0	0	0	0	0	0	1	1	0	1	1	0	1	1	0	1	1
4930401O10Rik	73816	ENSMUSG00000085528	RIKEN cDNA 4930401O10 gene	ENSMUSG00000085528	0	0	0	0	0	0	0	0	0	0	0	0	0	0	0	0	0	0	0	0	1	1	0	1	1	0	1	1	0	1	1
4930401O12Rik	73924	ENSMUSG00000087460	RIKEN cDNA 4930401O12 gene	ENSMUSG00000087460	0	0	0	0	0	0	0	0	0	0	0	0	0	0	0	0	0	0	0	0	1	1	0	1	1	0	1	1	0	1	1
4930402C01Rik	73929	ENSMUSG00000104382	RIKEN cDNA 4930402C01 gene	ENSMUSG00000104382	0	0	0	0	0	0	0	0	0	0	0	0	0	0	0	0	0	0	0	0	1	1	0	1	1	0	1	1	0	1	1
4930402D18Rik	74852	ENSMUSG00000115231	RIKEN cDNA 4930402D18 gene	ENSMUSG00000115231	0	0	0	0	0	0.904265	0	0	0	0	0	0	0	0.932092	0	0	0	0	0.0988684	-0.0330368	0.971428	0.979618	0	1	1	-0.00997007	0.98685	0.993378	0	1	1
4930402F06Rik	74854	ENSMUSG00000079421	RIKEN cDNA 4930402F06 gene	ENSMUSG00000079421	0	0	0	0	0	0	0	0	0	0	0	0	0.927792	0	0	0	0	1.03597	0.108492	0.161413	0.861079	0.979618	0	1	1	0.132613	0.826478	0.91963	0.18611	0.829637	0.906794
4930402F11Rik	73796	ENSMUSG00000108885	RIKEN cDNA 4930402F11 gene	ENSMUSG00000108885	0	0	0	0	0	0	0	0	0	0	0	0	0	0.932092	0	0	0	0	0.0504467	0.0641881	0.944519	0.979618	0	1	1	0.132613	0.826478	0.91963	0	1	1
4930402H05Rik	78794	ENSMUSG00000107397	RIKEN cDNA 4930402H05 gene	ENSMUSG00000107397	0	0	0	0	0	0	0	0	0	0	0	0	0	0	0	0	0	0	0	0	1	1	0	1	1	0	1	1	0	1	1
4930402H24Rik	228602	ENSMUSG00000027309	RIKEN cDNA 4930402H24 gene	ENSMUSG00000027309	8.48911	8.31885	8.44565	8.5616	8.80296	8.65393	8.62606	8.88493	8.26498	8.81581	8.81095	8.6164	9.19187	8.97223	9.04913	9.27824	9.18348	9.23081	451.345	0.457678	1.21e-05	6.17e-05	0.325174	0.0119736	0.0527762	0.397083	0.00508399	0.023101	0.613534	0.000177374	0.000881493
4930402K13Rik	75775	ENSMUSG00000045797	RIKEN cDNA 4930402K13 gene	ENSMUSG00000045797	0	0	0	0	0	0	0	0	0	0	0	0	0	0	0	0	0	0	0	0	1	1	0	1	1	0	1	1	0	1	1
4930403D09Rik	319208	ENSMUSG00000087122	RIKEN cDNA 4930403D09 gene	ENSMUSG00000087122	0	0	0	0	0	0	0	0	0	0	0	0	0	0	0	0	0	0	0	0	1	1	0	1	1	0	1	1	0	1	1
4930403P22Rik	73807	ENSMUSG00000102762	RIKEN cDNA 4930403P22 gene	ENSMUSG00000102762	0	0	0	0	0	0.904265	0	0	0	0	1.48526	0	1.48786	2.68891	2.1829	1.35588	2.05073	0	1.00931	2.231	0.0118003	0.0343594	0.0813815	0.668411	0.930389	1.40755	0.0970944	0.27299	1.01909	0.303496	0.559636
4930404A05Rik	73820	ENSMUSG00000116611	RIKEN cDNA 4930404A05 gene	ENSMUSG00000116611	0	0	0	0	0	0	0	0	0	0	0	0	0	0	0	0	0	0	0	0	1	1	0	1	1	0	1	1	0	1	1
4930404A12Rik	654811	ENSMUSG00000106082	RIKEN cDNA 4930404A12 gene	ENSMUSG00000106082	0	0	0	1.65687	0	0	0	0	0	0.972923	0	0	1.48786	0	0	0	0	0	0.273381	0.0819237	0.933225	0.979618	0.0365988	0.84725	0.932786	-0.0423529	0.949408	0.987359	0	1	1
4930404H11Rik	73815	ENSMUSG00000113630	RIKEN cDNA 4930404H11 gene	ENSMUSG00000113630	0	1.02396	0	0	2.18764	0	0	0	1.88347	0.972923	1.88733	0.946826	1.48786	0.932092	1.12447	0.831685	0	0	0.918967	0.379312	0.649052	0.925524	0.22932	0.437828	0.793005	0.0643278	0.937227	0.981394	-0.350612	0.706365	0.906794
4930404H24Rik	78151	ENSMUSG00000079001	RIKEN cDNA 4930404H24 gene	ENSMUSG00000079001	2.70322	2.62468	1.60077	2.4078	1.75292	3.28035	2.23279	1.15816	0	1.95919	1.88733	0	0.927792	3.33348	2.78682	0	2.05073	2.64442	3.49476	-0.179592	0.758307	0.979618	-0.341926	0.405916	0.765194	0.0152107	0.984585	0.993378	0.38152	0.713994	0.906794
4930404I05Rik	67394	ENSMUSG00000087354	RIKEN cDNA 4930404I05 gene	ENSMUSG00000087354	0	0	0	0	0	0	1.79367	2.23118	0	1.54875	0	1.51362	0.927792	0	2.51623	1.73954	0	0	0.994752	0.609763	0.5087	0.788536	0.195801	0.378589	0.738244	0.805484	0.261807	0.563607	-0.639001	0.545611	0.817745
4930404I20Rik	73918	ENSMUSG00000107679	RIKEN cDNA 4930404I20 gene	ENSMUSG00000107679	0	0	0	0	0	0	0	0	0	0	0	0	0	0	0	0	0	0	0	0	1	1	0	1	1	0	1	1	0	1	1
4930404K13Rik	74845	ENSMUSG00000115639	RIKEN cDNA 4930404K13 gene	ENSMUSG00000115639	0	1.02396	1.60077	1.05427	0	0	0	1.15816	0	0	0.925875	0.946826	0	0	0	0.831685	0	1.03597	0.501814	-0.329801	0.719501	0.979286	-0.0807081	0.773993	0.932786	-0.152553	0.800899	0.91963	0.181319	0.850809	0.919049
4930404N11Rik	432479	ENSMUSG00000020234	RIKEN cDNA 4930404N11 gene	ENSMUSG00000020234	4.38164	4.74618	4.54619	4.961	4.55575	4.80835	4.09045	3.26635	4.20809	4.27004	4.9816	3.98568	5.06545	4.72384	4.3135	5.42986	4.64947	5.11335	23.9008	0.339658	0.150582	0.308639	-0.0703441	0.856501	0.937021	-0.0438788	0.920612	0.973	1.17099	0.0151952	0.0481713
4930404O17Rik	73925	ENSMUSG00000115490	RIKEN cDNA 4930404O17 gene	ENSMUSG00000115490	0	0	0	0	0	0	0	0	0	0	0	0	0	0	0	0	0	0	0	0	1	1	0	1	1	0	1	1	0	1	1
4930405A10Rik	74896	ENSMUSG00000114412	RIKEN cDNA 4930405A10 gene	ENSMUSG00000114412	0	0	0	0	0	0	0	0	0	0	0	0	0	0	0	0	0	0	0	0	1	1	0	1	1	0	1	1	0	1	1
4930405A21Rik	74846	ENSMUSG00000086638	RIKEN cDNA 4930405A21 gene	ENSMUSG00000086638	5.2243	5.50591	5.30845	5.65897	5.48712	5.73594	5.27132	5.09831	5.66556	5.96855	5.24387	5.70098	5.43999	5.61842	5.84926	5.07682	5.27493	4.92665	43.4646	0.0370062	0.819501	0.979618	0.276521	0.37751	0.737496	0.0067323	0.983755	0.993378	-0.256855	0.490679	0.769746
4930405D11Rik	73922	ENSMUSG00000085940	RIKEN cDNA 4930405D11 gene	ENSMUSG00000085940	0	0	0	0	0	0	0	0	0	0	0	0	0	0	0	0	0	0	0	0	1	1	0	1	1	0	1	1	0	1	1
4930405G09Rik	73793	ENSMUSG00000109453	RIKEN cDNA 4930405G09 gene	ENSMUSG00000109453	0	0	0	0	0	0	0	0	0	0	0	0	0	0	0	0	0	0	0	0	1	1	0	1	1	0	1	1	0	1	1
4930405H06Rik	73818	ENSMUSG00000090146	RIKEN cDNA 4930405H06 gene	ENSMUSG00000090146	0	0	0	0	0	0	0	0	0	0	0	0	0	0	0	0	0	0	0	0	1	1	0	1	1	0	1	1	0	1	1
4930405J17Rik	73811	ENSMUSG00000110754	RIKEN cDNA 4930405J17 gene	ENSMUSG00000110754	0	0	0	0	0	0	0	0	0	0	0.925875	0.946826	0	0	1.12447	1.35588	0	0	0.253734	0.698923	0.485349	0.761341	0.0813815	0.668411	0.930389	0.132613	0.826478	0.91963	0.385157	0.656159	0.877598
4930405L22Rik	78106	ENSMUSG00000106602	RIKEN cDNA 4930405L22 gene	ENSMUSG00000106602	0	0	0	0	0	0	0	0	0	0	0	0	0	0	0	0	0	0	0	0	1	1	0	1	1	0	1	1	0	1	1
4930405N21Rik	73797	ENSMUSG00000104705	RIKEN cDNA 4930405N21 gene	ENSMUSG00000104705	7.64785	7.46512	7.25231	6.8605	6.88673	7.05105	7.13323	7.2173	7.1103	7.46919	7.21503	7.34347	6.853	6.89537	7.32489	6.79372	7.07797	7.3374	144.286	-0.0395209	0.752187	0.979618	-0.112677	0.545307	0.881442	0.0969201	0.679578	0.91963	-0.0718347	0.745554	0.906794
4930405O22Rik	414079	ENSMUSG00000090565	RIKEN cDNA 4930405O22 gene	ENSMUSG00000090565	6.6629	7.10247	6.65277	7.04824	6.79732	6.9831	7.04838	6.75702	7.06755	6.74025	6.5907	6.57921	6.99244	7.11917	6.80659	7.07809	6.93705	7.08175	118.691	-0.0206761	0.846298	0.979618	-0.173361	0.442321	0.797587	0.0327704	0.884182	0.94997	0.0666001	0.757514	0.906794
4930406D18Rik	73806	ENSMUSG00000086923	RIKEN cDNA 4930406D18 gene	ENSMUSG00000086923	0	0	0	0	0	0	0	0	0	0	0	0	0	0	0	0	0	0	0	0	1	1	0	1	1	0	1	1	0	1	1
4930407G08Rik	77223	ENSMUSG00000086713	RIKEN cDNA 4930407G08 gene	ENSMUSG00000086713	1.07211	0	0	0	0	0	0.693087	0	0	0	0	0	0	0	0	0	0	0	0.0955139	-0.227486	0.80519	0.979618	-0.0529667	0.780416	0.932786	0	1	1	-0.221635	0.797767	0.906794
4930407I10Rik	328573	ENSMUSG00000075524	RIKEN cDNA 4930407I10 gene	ENSMUSG00000075524	0	0	0	0	0	0	0	0	1.22947	0	0	0	0	0	0	0	0	0	0.0747114	-0.130262	0.887691	0.979618	0	1	1	0	1	1	-0.221635	0.797767	0.906794
4930407I19Rik	77198	ENSMUSG00000112210	RIKEN cDNA 4930407I19 gene	ENSMUSG00000112210	0	0	0	0	0	0	0	0	0	0	0	0	0	0	0	0	0	0	0	0	1	1	0	1	1	0	1	1	0	1	1
4930408K08Rik	76865	ENSMUSG00000105638	RIKEN cDNA 4930408K08 gene	ENSMUSG00000105638	0	0	0	0	0	0	0	0	0	0	0	0	0	0	0	0	0	0	0	0	1	1	0	1	1	0	1	1	0	1	1
4930408O17Rik	73928	ENSMUSG00000021101	RIKEN cDNA 4930408O17 gene	ENSMUSG00000021101	0	0	0	0	0	0	0	0	1.22947	1.54875	1.88733	1.51362	0	1.49369	1.74865	2.04231	1.63014	1.03597	1.01482	2.42469	0.00220624	0.00759751	0.390086	0.18944	0.478635	0.623728	0.358839	0.690807	1.12576	0.287376	0.537859
4930412B13Rik	73938	ENSMUSG00000086221	RIKEN cDNA 4930412B13 gene	ENSMUSG00000086221	0	0	0	0	0	0	0	0	0	0	0	0	0	0	0	0	0	0	0	0	1	1	0	1	1	0	1	1	0	1	1
4930412C18Rik	320152	ENSMUSG00000085558	RIKEN cDNA 4930412C18 gene	ENSMUSG00000085558	4.38164	4.95287	4.77767	4.42335	5.59718	4.85254	5.33883	5.19849	5.11354	7.04377	6.83768	6.8925	6.29652	6.85066	6.97846	6.18464	6.27582	6.27958	65.8317	1.66964	1.36e-19	3.06e-18	2.01113	1.72e-13	3.87e-12	1.65431	3.83e-06	3.32e-05	1.01319	0.000904094	0.00392766
4930412E21Rik	100039548	ENSMUSG00000102203	RIKEN cDNA 4930412E21 gene	ENSMUSG00000102203	0	0	0	0	0	0	0	0	0	0	0	0	0	0	0	0	0	0	0	0	1	1	0	1	1	0	1	1	0	1	1
4930412F09Rik	73927	ENSMUSG00000085321	RIKEN cDNA 4930412F09 gene	ENSMUSG00000085321	0	0	0	0	0	0	0	0	0	0	0	0	0	0	0	0	0	0	0	0	1	1	0	1	1	0	1	1	0	1	1
4930412F12Rik	74849	ENSMUSG00000110289	RIKEN cDNA 4930412F12 gene	ENSMUSG00000110289	7.11701	7.41358	7.2034	6.84707	7.46279	7.10685	7.2253	7.24098	7.1654	8.07481	7.36431	7.35169	7.18367	7.07127	7.33548	7.61427	7.57468	7.60985	162.974	0.285866	0.0214556	0.0584246	0.364726	0.0943462	0.287493	0.0397928	0.86372	0.938664	0.387193	0.0350495	0.0992554
4930412L05Rik	73941	ENSMUSG00000087192	RIKEN cDNA 4930412L05 gene	ENSMUSG00000087192	0	1.02396	0	1.65687	2.18764	2.82805	1.15929	1.79221	0	0	0.925875	0	1.48786	0	1.74865	1.35588	1.63014	2.05362	1.57844	-0.448043	0.532983	0.81504	-0.00818398	0.965642	0.979692	-0.851462	0.31361	0.635255	0.52124	0.61316	0.871422
4930412M03Rik	100504140	ENSMUSG00000051008	RIKEN cDNA 4930412M03 gene	ENSMUSG00000051008	4.94335	4.21486	4.88082	4.18797	5.04441	3.72271	4.49735	4.87429	2.67338	3.53493	4.498	4.06778	3.44969	3.77743	3.92245	3.66635	3.76263	4.46007	17.92	-0.558709	0.0400914	0.101154	-0.483294	0.22374	0.536637	-0.643382	0.245563	0.539831	-0.282744	0.637333	0.877598
4930412O13Rik	381347	ENSMUSG00000025783	RIKEN cDNA 4930412O13 gene	ENSMUSG00000025783	0	0	0	0	0	0	0	0	0	0	0	0	0	0	0	0.831685	0	0	0.0433202	0.0641881	0.944519	0.979618	0	1	1	0	1	1	0.18611	0.829637	0.906794
4930413E15Rik	74627	ENSMUSG00000107144	RIKEN cDNA 4930413E15 gene	ENSMUSG00000107144	0	0	0	0	0	0	0	0	0	0	0	0	0	0	0	0	0	0	0	0	1	1	0	1	1	0	1	1	0	1	1
4930413F20Rik	71637	ENSMUSG00000115526	RIKEN cDNA 4930413F20 gene	ENSMUSG00000115526	4.59411	5.04607	4.02218	4.34907	3.38979	3.72271	4.41633	4.08851	4.20809	3.40982	4.24768	4.21916	3.67024	4.51052	4.47534	2.04231	3.38259	2.64442	15.7316	-0.486081	0.126417	0.267386	-0.45645	0.260325	0.59301	0.361447	0.510442	0.83585	-1.46828	0.0200628	0.061321
4930413G21Rik	73951	ENSMUSG00000108452	RIKEN cDNA 4930413G21 gene	ENSMUSG00000108452	0	2.36008	0	3.55663	0	0.904265	0.693087	1.15816	0	2.27836	0	1.51362	0	0.932092	0	0.831685	1.03402	0	1.44793	-0.799696	0.349691	0.601221	0.0654709	0.836536	0.932786	-1.19647	0.149149	0.379053	-0.0147138	0.988473	0.994633
4930415C11Rik	73880	ENSMUSG00000114437	RIKEN cDNA 4930415C11 gene	ENSMUSG00000114437	0	0	0	0	0	0	0	0	0	0	0	0	0	0	0	0	0	0	0	0	1	1	0	1	1	0	1	1	0	1	1
4930415F15Rik	73862	ENSMUSG00000020191	RIKEN cDNA 4930415F15 gene	ENSMUSG00000020191	2.92886	1.61683	1.01187	1.05427	1.12777	1.45585	2.23279	1.79221	1.88347	1.54875	0	0	0.927792	2.21169	1.12447	3.00322	3.22986	3.23326	3.00006	0.419783	0.492563	0.769564	-0.401647	0.259749	0.592367	0.250803	0.768205	0.91963	1.14952	0.148763	0.327017
4930415H17Rik	73851	ENSMUSG00000082344	RIKEN cDNA 4930415H17 gene	ENSMUSG00000082344	0	0	0	0	0	0	0	0	0	0	0	0	0	0	0	0	0	0	0	0	1	1	0	1	1	0	1	1	0	1	1
4930415L06Rik	245511	ENSMUSG00000035387	RIKEN cDNA 4930415L06 gene	ENSMUSG00000035387	0	0	0	0	0	0	0	0	0	0	0	0	0	0	0	0	0	0	0	0	1	1	0	1	1	0	1	1	0	1	1
4930415O20Rik	73863	ENSMUSG00000022993	RIKEN cDNA 4930415O20 gene	ENSMUSG00000022993	4.456	4.13225	4.19227	2.6743	3.92813	4.27078	4.33048	3.59521	2.67338	4.27004	4.89699	4.28928	3.44969	3.77743	4.81481	2.69116	4.58795	3.06237	15.5302	0.20515	0.537172	0.819611	0.198012	0.612594	0.917306	0.315132	0.604088	0.902591	-0.0358865	0.958776	0.988468
4930417H01Rik	414106	ENSMUSG00000087017	RIKEN cDNA 4930417H01 gene	ENSMUSG00000087017	2.70322	2.8482	3.60666	3.68294	4.48115	3.81495	3.92458	2.23118	1.88347	3.94881	1.48526	3.80599	3.9484	3.77743	3.53878	2.29243	3.5207	2.86848	9.85532	-0.0551516	0.887382	0.979618	0.173864	0.699777	0.932786	-0.244779	0.659972	0.911951	-0.0652005	0.934798	0.972589
4930417O13Rik	73870	ENSMUSG00000108129	RIKEN cDNA 4930417O13 gene	ENSMUSG00000108129	2.43564	0	0	0	1.12777	1.85391	0.693087	0	0	1.54875	4.66081	2.23588	6.46808	5.5915	5.40285	6.71023	5.27493	6.04724	23.4094	4.83613	4.21e-14	5.6e-13	0.760271	0.068293	0.223576	4.43741	8.62e-13	1.67e-11	5.95018	3.33e-14	4.94e-13
4930417O22Rik	73887	ENSMUSG00000071818	RIKEN cDNA 4930417O22 gene	ENSMUSG00000071818	0	0	0	0	0	0	0	0	0	0	0	0	0	0	0	0	0	0	0	0	1	1	0	1	1	0	1	1	0	1	1
4930419G24Rik	73874	ENSMUSG00000087625	RIKEN cDNA 4930419G24 gene	ENSMUSG00000087625	0	0	0	0	0	0	0	0	0	0	0	0	0	0	0	0	0	0	0	0	1	1	0	1	1	0	1	1	0	1	1
4930420N18Rik	73952	ENSMUSG00000104199	RIKEN cDNA 4930420N18 gene	ENSMUSG00000104199	0	0	0	0	0	0	0	0	0	0	0	0	0	0	0	0	0	0	0	0	1	1	0	1	1	0	1	1	0	1	1
4930421C12Rik	78788	ENSMUSG00000106851	RIKEN cDNA 4930421C12 gene	ENSMUSG00000106851	0	0	0	0	0	0	0	1.15816	0	0	0	0	2.87116	0	0	0	0	1.03597	0.477708	0.763053	0.439527	0.710988	0	1	1	0.711986	0.299448	0.617304	-0.0316462	0.97085	0.989899
4930421P07Rik	195712	ENSMUSG00000086422	RIKEN cDNA 4930421P07 gene	ENSMUSG00000086422	0	0	0	0	0	0	0	0	0	0	0	0	0	0	0	0	0	0	0	0	1	1	0	1	1	0	1	1	0	1	1
4930422C21Rik	75781	ENSMUSG00000110476	RIKEN cDNA 4930422C21 gene	ENSMUSG00000110476	0	0	0	0	0	0	0	0	0	0	0	0	0	0	0	0	0	0	0	0	1	1	0	1	1	0	1	1	0	1	1
4930422M22Rik	73774	ENSMUSG00000100281	RIKEN cDNA 4930422M22 gene	ENSMUSG00000100281	0	0	0	0	0	0	0	0	0	0	0	0	0	0	0	0	0	0	0	0	1	1	0	1	1	0	1	1	0	1	1
4930423C22Rik	74628	ENSMUSG00000102249	RIKEN cDNA 4930423C22 gene	ENSMUSG00000102249	0	0	0	0	0	0	0	0	0	0	0	0	0	0	0	0	0	0	0	0	1	1	0	1	1	0	1	1	0	1	1
4930423D22Rik	74634	ENSMUSG00000113303	RIKEN cDNA 4930423D22 gene	ENSMUSG00000113303	6.06933	6.04681	6.32713	6.17112	6.07406	5.87098	5.58112	6.07709	6.14832	5.61885	5.93756	5.93771	6.12059	6.01263	6.11796	5.57851	6.1956	5.52892	62.3551	-0.133389	0.318982	0.561077	-0.287957	0.282741	0.625623	0.0422579	0.882833	0.949542	-0.143042	0.66783	0.88506
4930423D24Rik	73892	ENSMUSG00000112753	RIKEN cDNA 4930423D24 gene	ENSMUSG00000112753	0	0	0	0	0	0	0	0	0	0	0	0	0	0	0	0	0	0	0	0	1	1	0	1	1	0	1	1	0	1	1
4930423M02Rik	73872	ENSMUSG00000086066	RIKEN cDNA 4930423M02 gene	ENSMUSG00000086066	0	0	0	0	0	0	0	0	0	0	0	0	0	0	0	0	0	0	0	0	1	1	0	1	1	0	1	1	0	1	1
4930425K10Rik	73865	ENSMUSG00000106880	RIKEN cDNA 4930425K10 gene	ENSMUSG00000106880	0	0	0	0	0	0	0	0	0	0	0	0	0	0	0	0	0	0	0	0	1	1	0	1	1	0	1	1	0	1	1
4930425K24Rik	78916	ENSMUSG00000113605	RIKEN cDNA 4930425K24 gene	ENSMUSG00000113605	0	0	0	0	0	0	0	0	0	0	0	0	0	0	0	0	0	0	0	0	1	1	0	1	1	0	1	1	0	1	1
4930425L21Rik	75024	ENSMUSG00000107396	RIKEN cDNA 4930425L21 gene	ENSMUSG00000107396	0	0	0	0	0	0	0	0	0	0	0	0	0	0	2.1829	0	2.37598	4.06672	1.30494	1.23506	0.183829	0.36281	0	1	1	0.436637	0.473345	0.801062	0.890718	0.323345	0.586826
4930425O10Rik	74635	ENSMUSG00000105838	RIKEN cDNA 4930425O10 gene	ENSMUSG00000105838	0	0	0	0	0	0	0	0	0	0	0	0	0	0	0	0	0	0	0	0	1	1	0	1	1	0	1	1	0	1	1
4930425P05Rik	73882	ENSMUSG00000115120	RIKEN cDNA 4930425P05 gene	ENSMUSG00000115120	0	0	0	0	0	0	0	0	0	0	0	0	0	0	0	0	0	0	0	0	1	1	0	1	1	0	1	1	0	1	1
4930426D05Rik	74644	ENSMUSG00000043168	RIKEN cDNA 4930426D05 gene	ENSMUSG00000043168	1.07211	0	0	0	0	0	0	0	0	0	1.48526	2.71496	6.69863	5.84043	5.59122	7.32257	5.87343	6.82531	30.2191	5.74153	5.2e-11	5.09e-10	0.312798	0.315397	0.667132	5.70187	1.31e-15	3.33e-14	6.99407	1.56e-17	2.83e-16
4930426I24Rik	100504512	ENSMUSG00000097323	RIKEN cDNA 4930426I24 gene	ENSMUSG00000097323	1.07211	0	1.60077	1.05427	1.12777	0.904265	0	1.79221	2.33182	1.54875	3.56047	0.946826	3.18923	1.8969	1.12447	3.47728	1.03402	1.63272	2.87385	1.52808	0.0174064	0.0484531	0.484367	0.215216	0.522702	1.05973	0.210392	0.48522	0.764239	0.443402	0.722237
4930426L09Rik	74629	ENSMUSG00000026736	RIKEN cDNA 4930426L09 gene	ENSMUSG00000026736	0	0	1.01187	1.65687	0	0	0.693087	1.15816	0	1.95919	0.925875	0.946826	2.2046	1.49369	1.12447	1.73954	0	0	1.03774	1.18571	0.129603	0.272909	0.235408	0.427655	0.783742	0.637888	0.44474	0.776411	0.131973	0.895503	0.947201
4930427A07Rik	104732	ENSMUSG00000037466	RIKEN cDNA 4930427A07 gene	ENSMUSG00000037466	5.86618	6.02407	5.75113	5.27363	6.12395	6.23046	5.897	6.07709	6.27899	6.7272	6.38862	6.9259	7.14739	6.25488	7.10753	6.86301	6.38836	6.60947	84.0399	0.778887	3.35e-07	2.11e-06	0.750904	0.00313979	0.0166113	0.923269	0.006287	0.0277876	0.554602	0.0408216	0.112973
4930428D20Rik	78110	ENSMUSG00000107073	RIKEN cDNA 4930428D20 gene	ENSMUSG00000107073	0	0	0	0	0	0	0	0	0	0	0	0	0	0	0	0	0	0	0	0	1	1	0	1	1	0	1	1	0	1	1
4930428E07Rik	73867	ENSMUSG00000112967	RIKEN cDNA 4930428E07 gene	ENSMUSG00000112967	0	0	0	0	0	0	0	0	0	0	0	0	0	0	0	0	0	0	0	0	1	1	0	1	1	0	1	1	0	1	1
4930428N03Rik	73871	ENSMUSG00000089887	RIKEN cDNA 4930428N03 gene	ENSMUSG00000089887	1.07211	0	1.01187	0	1.12777	0.904265	0.693087	0	1.22947	0.972923	0	0	0	0.932092	0	0.831685	1.63014	1.63272	0.721356	0.11877	0.885107	0.979618	-0.0715326	0.749416	0.932786	-0.184316	0.783674	0.91963	0.686312	0.516334	0.794002
4930428O21Rik	654809	ENSMUSG00000106333	RIKEN cDNA 4930428O21 gene	ENSMUSG00000106333	0	0	0	0	0	0	0	1.15816	1.22947	0.972923	1.48526	0	0	1.49369	0	1.73954	1.03402	0	0.585672	1.13352	0.217512	0.415649	0.132421	0.504794	0.850055	0.275195	0.649165	0.902591	0.231195	0.82595	0.906794
4930429C20Rik	73857	ENSMUSG00000115286	RIKEN cDNA 4930429C20 gene	ENSMUSG00000115286	0	0	0	0	0	0	0	0	0	0	0	0	0	0	0	0	0	0	0	0	1	1	0	1	1	0	1	1	0	1	1
4930429D17Rik	74624	ENSMUSG00000104956	RIKEN cDNA 4930429D17 gene	ENSMUSG00000104956	1.68033	0	0	0	0	0	0.693087	0	0	0	0	0	0	0	0	0	0	0	0.156764	-0.324711	0.724804	0.979618	-0.0977495	0.606917	0.913157	0	1	1	-0.221635	0.797767	0.906794
4930429F24Rik	74633	ENSMUSG00000086918	RIKEN cDNA 4930429F24 gene	ENSMUSG00000086918	2.92886	3.36478	2.01777	2.4078	3.38979	1.85391	3.07054	3.73522	3.71185	0.972923	3.18563	2.49522	4.03035	2.21169	1.74865	3.83349	3.86991	3.23326	7.63905	0.0933231	0.826967	0.979618	-0.192302	0.665331	0.930389	0.295633	0.700492	0.91963	0.165544	0.787767	0.906794
4930429H19Rik	73897	ENSMUSG00000108530	RIKEN cDNA 4930429H19 gene	ENSMUSG00000108530	0	0	0	0	0	0	0	0	0	0	0	0	0	0	0	0	0	0	0	0	1	1	0	1	1	0	1	1	0	1	1
4930429P21Rik	73855	ENSMUSG00000102144	RIKEN cDNA 4930429P21 gene	ENSMUSG00000102144	0	0	0	0	0	0	0	0	0	0	0	0	0	0	0	0	0	0	0	0	1	1	0	1	1	0	1	1	0	1	1
4930430A15Rik	67575	ENSMUSG00000027157	RIKEN cDNA 4930430A15 gene	ENSMUSG00000027157	0	0	0	0	0	0	0	0	0	0	0	0	0	0	0	0	0	0	0	0	1	1	0	1	1	0	1	1	0	1	1
4930430E12Rik	71639	ENSMUSG00000085295	RIKEN cDNA 4930430E12 gene	ENSMUSG00000085295	0	0	0	0	1.12777	0	0	0	0	2.27836	0.925875	0.946826	1.48786	2.46994	3.01459	2.69116	2.86519	2.37905	2.01315	3.36914	5.68e-06	3.04e-05	0.329937	0.235231	0.554899	1.57244	0.064696	0.197614	2.81666	0.00667458	0.0234195
4930430F08Rik	68281	ENSMUSG00000046567	RIKEN cDNA 4930430F08 gene	ENSMUSG00000046567	6.5486	6.42201	6.73767	6.90005	7.20911	6.82573	7.19525	7.09265	7.4245	6.7913	7.14338	6.64755	7.28731	7.0116	6.40591	7.42432	7.11115	7.3744	127.895	0.0999926	0.520088	0.800887	0.282884	0.217556	0.526641	-0.0320901	0.905202	0.964154	0.0709998	0.731241	0.906794
4930430F21Rik	73784	ENSMUSG00000115474	RIKEN cDNA 4930430F21 gene	ENSMUSG00000115474	0	0	0	0	0	0	0	0	0	0	0	0	0	0	0	0	0	0	0	0	1	1	0	1	1	0	1	1	0	1	1
4930430O22Rik	78154	ENSMUSG00000107353	RIKEN cDNA 4930430O22 gene	ENSMUSG00000107353	0	0	0	0	0	0	0	0	0	0	0	0	0	0	0	0	0	0	0	0	1	1	0	1	1	0	1	1	0	1	1
4930431F10Rik	71638	ENSMUSG00000111494	RIKEN cDNA 4930431F10 gene	ENSMUSG00000111494	0	0	0	0	0	0	0	0	0	0	0	0	0	0	0	0	0	0	0	0	1	1	0	1	1	0	1	1	0	1	1
4930431F12Rik	75783	ENSMUSG00000062496	RIKEN cDNA 4930431F12 gene	ENSMUSG00000062496	0	0	0	1.05427	0	0.904265	0	1.79221	0	0	0	0	0	0	0	0	0	1.03597	0.303455	-0.532183	0.595632	0.875749	0	1	1	-0.295136	0.625631	0.902591	-0.318513	0.733406	0.906794
4930431L21Rik	73954	ENSMUSG00000105475	RIKEN cDNA 4930431L21 gene	ENSMUSG00000105475	0	0	0	0	0	0	0	0	0	0	0	0	0	0	0	0	0	0	0	0	1	1	0	1	1	0	1	1	0	1	1
4930431P03Rik	73895	ENSMUSG00000075042	RIKEN cDNA 4930431P03 gene	ENSMUSG00000075042	0	0	0	0	0	0	0	0	0	0.972923	0	0	1.48786	2.21169	1.12447	0.831685	0	1.63272	0.581148	1.76796	0.0621213	0.14755	0.0365988	0.84725	0.932786	1.14635	0.145259	0.371813	0.607566	0.504239	0.783478
4930431P19Rik	73886	ENSMUSG00000109147	RIKEN cDNA 4930431P19 gene	ENSMUSG00000109147	7.27939	7.41358	7.00074	7.24539	7.18581	6.84773	7.51521	6.68976	6.86608	7.38028	7.34048	6.33585	7.072	7.02172	7.00521	7.17469	7.06674	7.1895	137.675	-0.0539378	0.694124	0.962246	-0.137051	0.584289	0.913157	-0.0649451	0.768664	0.91963	0.0574663	0.820336	0.906794
4930431P22Rik	73883	ENSMUSG00000115709	RIKEN cDNA 4930431P22 gene	ENSMUSG00000115709	0	0	0	0	0	0	0	0	0	0	0	0	0	0	0	0.831685	0	0	0.0433202	0.0641881	0.944519	0.979618	0	1	1	0	1	1	0.18611	0.829637	0.906794
4930432B10Rik	74619	ENSMUSG00000097007	RIKEN cDNA 4930432B10 gene	ENSMUSG00000097007	7.35906	7.03585	7.07876	7.53223	7.63611	7.24589	7.68912	7.93594	7.57454	6.75318	7.02875	6.66083	6.66053	6.88432	6.69598	6.13748	6.72481	6.67026	140.605	-0.776092	5.48e-09	4.28e-08	-0.323573	0.122558	0.350959	-0.718644	0.00109917	0.00594802	-1.20908	1.49e-07	1.19e-06
4930432E11Rik	243900	ENSMUSG00000046958	RIKEN cDNA 4930432E11 gene	ENSMUSG00000046958	0	0	0	0	0	0	0.693087	0	1.22947	0	0	0.946826	0	0	0	0	0	0	0.160509	-0.145129	0.878465	0.979618	0.0365988	0.84725	0.932786	0	1	1	-0.408522	0.637305	0.877598
4930432H08Rik	73781	ENSMUSG00000106594	RIKEN cDNA 4930432H08 gene	ENSMUSG00000106594	0	0	0	0	0	0	0	0	0	0	0	0	0	0	0	0	0	0	0	0	1	1	0	1	1	0	1	1	0	1	1
4930432J09Rik	73877	ENSMUSG00000115727	RIKEN cDNA 4930432J09 gene	ENSMUSG00000115727	0	0	0	0	0	0	0	1.15816	0	0	0	0	0.927792	1.8969	0	0	1.03402	0	0.328107	0.57282	0.567804	0.84962	0	1	1	0.541472	0.40947	0.742827	-0.0316462	0.97085	0.989899
4930432K21Rik	74666	ENSMUSG00000008129	RIKEN cDNA 4930432K21 gene	ENSMUSG00000008129	3.29574	3.74437	3.92898	3.41818	3.01992	4.06079	4.09045	4.28361	3.71185	3.65005	3.03539	1.91948	4.03035	4.32689	3.21125	3.57491	3.38259	2.05362	11.2367	-0.375379	0.239011	0.448111	-0.407537	0.362057	0.719592	0.332346	0.580095	0.895613	-0.87827	0.165624	0.355239
4930432L08Rik	74621	ENSMUSG00000087037	RIKEN cDNA 4930432L08 gene	ENSMUSG00000087037	0	0	1.01187	0	1.12777	0	0.693087	0	0	0	0	0	0	0.932092	0	0	0	0	0.207028	-0.338163	0.734977	0.979618	-0.0529667	0.780416	0.932786	-0.00997007	0.98685	0.993378	-0.221635	0.797767	0.906794
4930432M17Rik	619318	ENSMUSG00000074248	RIKEN cDNA 4930432M17 gene	ENSMUSG00000074248	0	0	0	0	0	0	1.79367	0	0	0	0	0	0	0	0	0	0	0	0.137053	-0.408103	0.658174	0.93148	0	1	1	0	1	1	-0.568834	0.512291	0.790677
4930432O09Rik	74647	ENSMUSG00000112846	RIKEN cDNA 4930432O09 gene	ENSMUSG00000112846	0	0	0	0	0	0	0.693087	0	0	0	0.925875	0	0	0	0	0	0	0	0.0842542	-0.0330368	0.971428	0.979618	0.0365988	0.84725	0.932786	0	1	1	-0.221635	0.797767	0.906794
4930433B08Rik	73959	ENSMUSG00000102699	RIKEN cDNA 4930433B08 gene	ENSMUSG00000102699	0	0	0	0	0	0	0	0	0	0	0	0	0	0	0	0	0	0	0	0	1	1	0	1	1	0	1	1	0	1	1
4930433E05Rik	78131	ENSMUSG00000115720	RIKEN cDNA 4930433E05 gene	ENSMUSG00000115720	0	0	0	0	0	0	0	0	0	0	0	0	0	0	0	0	0	0	0	0	1	1	0	1	1	0	1	1	0	1	1
4930433I11Rik	243944	ENSMUSG00000091692	RIKEN cDNA 4930433I11 gene	ENSMUSG00000091692	0	0	0	0	0	0	0	0	0	0	0	0	0	0	0	0	0	0	0	0	1	1	0	1	1	0	1	1	0	1	1
4930433J02Rik	74664	ENSMUSG00000103478	RIKEN cDNA 4930433J02 gene	ENSMUSG00000103478	0	0	0	0	0	0	0	0	0	0	0	0	0	0	0	0	0	0	0	0	1	1	0	1	1	0	1	1	0	1	1
4930433N12Rik	114673	ENSMUSG00000042360	RIKEN cDNA 4930433N12 gene	ENSMUSG00000042360	0	0	0	0	1.12777	2.42168	0	1.15816	0	0	0	0	0	0.932092	0	0	1.03402	0	0.485036	-0.851812	0.392131	0.655853	0	1	1	-0.692874	0.373687	0.709282	-0.0316462	0.97085	0.989899
4930434B07Rik	73973	ENSMUSG00000100850	RIKEN cDNA 4930434B07 gene	ENSMUSG00000100850	0	0	0	0	0	0	0	0	0	0	0	0	0	0	0	0	0	0	0	0	1	1	0	1	1	0	1	1	0	1	1
4930434F21Rik	73963	ENSMUSG00000111655	RIKEN cDNA 4930434F21 gene	ENSMUSG00000111655	0	0	0	0	0	0	0	0	0	0	0	0	0	0	0	0	0	0	0	0	1	1	0	1	1	0	1	1	0	1	1
4930434J06Rik	74667	ENSMUSG00000115304	RIKEN cDNA 4930434J06 gene	ENSMUSG00000115304	0	0	0	0	0	0	0	0	0	0	0	0	0	0	0	0	0	0	0	0	1	1	0	1	1	0	1	1	0	1	1
4930434O05Rik	78114	ENSMUSG00000107839	RIKEN cDNA 4930434O05 gene	ENSMUSG00000107839	0	0	0	0	0	0	0	0	0	0	0	0	0	0	0	0	0	0	0	0	1	1	0	1	1	0	1	1	0	1	1
4930435C17Rik	78162	ENSMUSG00000102085	RIKEN cDNA 4930435C17 gene	ENSMUSG00000102085	0	0	0	0	0	0	0	0	0	0	0	0	0	0	0	0	0	0	0	0	1	1	0	1	1	0	1	1	0	1	1
4930435E12Rik	74663	ENSMUSG00000022798	RIKEN cDNA 4930435E12 gene	ENSMUSG00000022798	0	0	0	0	0	0	0	0	0	0	0	0	0	0	0	0	0	0	0	0	1	1	0	1	1	0	1	1	0	1	1
4930435F18Rik	74680	ENSMUSG00000114290	RIKEN cDNA 4930435F18 gene	ENSMUSG00000114290	0	0	0	0	0	0	0	0	0	0	0	0	0	0	0	0	0	0	0	0	1	1	0	1	1	0	1	1	0	1	1
4930435M08Rik	74651	ENSMUSG00000115689	RIKEN cDNA 4930435M08 gene	ENSMUSG00000115689	0	0	0	0	0	0	0	0	0	0	0	0	0	0	0	0	0	0	0	0	1	1	0	1	1	0	1	1	0	1	1
4930435N07Rik	75797	ENSMUSG00000109551	RIKEN cDNA 4930435N07 gene	ENSMUSG00000109551	0	0	0	0	0	0	0	0	0	0	0	0	0	0	0	0	0	0	0	0	1	1	0	1	1	0	1	1	0	1	1
4930437M23Rik	73976	ENSMUSG00000105688	RIKEN cDNA 4930437M23 gene	ENSMUSG00000105688	0	0	0	0	0	0	0	0	0	0	0	0	0	0	0	0	0	0	0	0	1	1	0	1	1	0	1	1	0	1	1
4930438A08Rik	73988	ENSMUSG00000069873	RIKEN cDNA 4930438A08 gene	ENSMUSG00000069873	0	0	0	0	0	0	0	0	0	0	0	0	0	0	0	0	0	0	0	0	1	1	0	1	1	0	1	1	0	1	1
4930438E09Rik	73977	ENSMUSG00000093472	RIKEN cDNA 4930438E09 gene	ENSMUSG00000093472	0	0	0	0	0	0	0	0	0	0	0	0	0	0	0	0	0	0	0	0	1	1	0	1	1	0	1	1	0	1	1
4930439A04Rik	78119	ENSMUSG00000086064	RIKEN cDNA 4930439A04 gene	ENSMUSG00000086064	0	0	0	0	0	0	0	0	0	0	0	0	0	0	0	0	0	0	0	0	1	1	0	1	1	0	1	1	0	1	1
4930439D14Rik	78167	ENSMUSG00000101905	RIKEN cDNA 4930439D14 gene	ENSMUSG00000101905	1.68033	1.61683	1.60077	2.08065	3.68392	0.904265	0.693087	0	2.67338	2.76062	3.56047	3.70699	5.24781	5.38756	4.13118	5.64746	4.87226	5.02302	14.4555	2.89955	4.03e-09	3.2e-08	0.946776	0.0351094	0.130472	2.15871	0.000758634	0.00425776	3.81891	3.36e-08	2.9e-07
4930440C22Rik	74689	ENSMUSG00000100518	RIKEN cDNA 4930440C22 gene	ENSMUSG00000100518	0	0	0	0	0	0	0	0	0	0	0	0	0	0	0	0	0	0	0	0	1	1	0	1	1	0	1	1	0	1	1
4930440I19Rik	78158	ENSMUSG00000085431	RIKEN cDNA 4930440I19 gene	ENSMUSG00000085431	0	0	0	0	0	0	0	0	0	0	0	0	0	0	0	0	0	0	0	0	1	1	0	1	1	0	1	1	0	1	1
4930441H08Rik	78156	ENSMUSG00000108669	RIKEN cDNA 4930441H08 gene	ENSMUSG00000108669	0	0	0	0	0	0	0	0	0	0	0	0	0	0	0	0	0	0	0	0	1	1	0	1	1	0	1	1	0	1	1
4930441J16Rik	73962	ENSMUSG00000085405	RIKEN cDNA 4930441J16 gene	ENSMUSG00000085405	0	0	0	0	0	0	0	0	0	0	0	0	0	0	0	0	0	0	0	0	1	1	0	1	1	0	1	1	0	1	1
4930442G10Rik	73986	ENSMUSG00000113974	RIKEN cDNA 4930442G10 gene	ENSMUSG00000113974	0	0	0	0	0	0	0	0	0	0	0	0	0	0	0	0	0	0	0	0	1	1	0	1	1	0	1	1	0	1	1
4930442G15Rik	78160	ENSMUSG00000111629	RIKEN cDNA 4930442G15 gene	ENSMUSG00000111629	1.07211	1.61683	0	0	1.12777	1.45585	0.693087	2.56728	1.22947	2.53955	0	1.91948	1.48786	0	1.74865	0.831685	1.03402	1.63272	1.59316	0.262336	0.700824	0.963754	0.218674	0.529241	0.867415	0.169641	0.835618	0.923639	-0.474275	0.645138	0.877598
4930442H23Rik	74894	ENSMUSG00000053603	RIKEN cDNA 4930442H23 gene	ENSMUSG00000053603	0	0	0	0	0	0	0	0	1.88347	1.54875	0	0	0	0	0	0	0	0	0.256402	-0.0330368	0.971428	0.979618	0.0813815	0.668411	0.930389	0	1	1	-0.454379	0.600216	0.860568
4930442J19Rik	74660	ENSMUSG00000087609	RIKEN cDNA 4930442J19 gene	ENSMUSG00000087609	0	0	0	0	0	0	0	0	0	0	0	0	0	0	0	0	0	0	0	0	1	1	0	1	1	0	1	1	0	1	1
4930442L01Rik	67583	ENSMUSG00000087223	RIKEN cDNA 4930442L01 gene	ENSMUSG00000087223	0	0	0	0	0	0	0	0	0	0	0	0	0	0	0	0	0	0	0	0	1	1	0	1	1	0	1	1	0	1	1
4930442P19Rik	321013	ENSMUSG00000103608	RIKEN cDNA 4930442P19 gene	ENSMUSG00000103608	0	0	0	0	0	0	0	0	0	0	0	0	0	0	0	0	0	0	0	0	1	1	0	1	1	0	1	1	0	1	1
4930443G03Rik	74873	ENSMUSG00000108147	RIKEN cDNA 4930443G03 gene	ENSMUSG00000108147	0	0	0	0	0	0	0	0	0	0	0	0	0	0	0	0	0	0	0	0	1	1	0	1	1	0	1	1	0	1	1
4930443O20Rik	74687	ENSMUSG00000086969	RIKEN cDNA 4930443O20 gene	ENSMUSG00000086969	0	0	0	0	0	1.45585	0	0	0	0	0	1.51362	0	1.49369	0	0	1.63014	0	0.41722	0.560986	0.576061	0.857395	0.0813815	0.668411	0.930389	0.006782	0.991703	0.995776	0.392919	0.649728	0.877598
4930444A19Rik	73980	ENSMUSG00000101674	RIKEN cDNA 4930444A19 gene	ENSMUSG00000101674	0	0	0	0	0	0	0	0	0	0	0	0	0	0	0	0	0	0	0	0	1	1	0	1	1	0	1	1	0	1	1
4930444E06Rik	74874	ENSMUSG00000085127	RIKEN cDNA 4930444E06 gene	ENSMUSG00000085127	0	0	0	0	0	0	0	0	0	0	0	0	0	0	0	0	0	0	0	0	1	1	0	1	1	0	1	1	0	1	1
4930444F02Rik	73968	ENSMUSG00000110737	RIKEN cDNA 4930444F02 gene	ENSMUSG00000110737	0	0	0	0	0	0	1.15929	0	0	0	0	0	0	0	0	0	0	0	0.0685266	-0.227486	0.80519	0.979618	0	1	1	0	1	1	-0.381612	0.659522	0.877598
4930444G20Rik	114671	ENSMUSG00000069712	RIKEN cDNA 4930444G20 gene	ENSMUSG00000069712	0	0	0	0	0	0	0	0	0	0	0	0	0	0	0	0	0	0	0	0	1	1	0	1	1	0	1	1	0	1	1
4930444K16Rik	75794	ENSMUSG00000112494	RIKEN cDNA 4930444K16 gene	ENSMUSG00000112494	0	0	0	0	1.12777	0	0	0	0	0	0	0	0	0	0	0	0	0	0.0658446	-0.130262	0.887691	0.979618	0	1	1	-0.152553	0.800899	0.91963	0	1	1
4930444M15Rik	75789	ENSMUSG00000097172	RIKEN cDNA 4930444M15 gene	ENSMUSG00000097172	0	0	0	0	0	0	0	0	0	0	0	0	0	0	0	0	0	0	0	0	1	1	0	1	1	0	1	1	0	1	1
4930444P10Rik	75799	ENSMUSG00000067795	RIKEN cDNA 4930444P10 gene	ENSMUSG00000067795	1.07211	0	0	0	0	0	0	0	0	0.972923	0	0	0	0	0	0.831685	0	0	0.15806	0.0711302	0.940178	0.979618	-0.00818398	0.965642	0.979692	0	1	1	0.18611	0.829637	0.906794
4930445B16Rik	74880	ENSMUSG00000091061	RIKEN cDNA 4930445B16 gene	ENSMUSG00000091061	0	0	0	0	0	0	0	0	0	0	0	0	0	0	0	0	0	0	0	0	1	1	0	1	1	0	1	1	0	1	1
4930445E18Rik	78115	ENSMUSG00000115355	RIKEN cDNA 4930445E18 gene	ENSMUSG00000115355	0	0	0	0	0	0	0	0	0	0	0	0	0.927792	0.932092	1.12447	0.831685	1.03402	0	0.267672	0.819452	0.411526	0.679143	0	1	1	0.517275	0.444479	0.776254	0.387931	0.653858	0.877598
4930445N08Rik	78122	ENSMUSG00000087205	RIKEN cDNA 4930445N08 gene	ENSMUSG00000087205	0	0	0	0	0	0	0	1.15816	0	0	0	0	0	0	0	0	0	0	0.0684291	-0.130262	0.887691	0.979618	0	1	1	0	1	1	-0.221635	0.797767	0.906794
4930445N18Rik	73985	ENSMUSG00000097738	RIKEN cDNA 4930445N18 gene	ENSMUSG00000097738	2.10686	2.36008	0	3.09367	3.01992	0.904265	2.41066	3.44013	2.94935	2.53955	3.03539	2.23588	0.927792	2.68891	1.74865	2.29243	2.37598	0	4.24333	-0.359648	0.480071	0.756305	0.363222	0.39569	0.754646	-0.512283	0.531871	0.85054	-1.02951	0.242122	0.474757
4930447A16Rik	74892	ENSMUSG00000022288	RIKEN cDNA 4930447A16 gene	ENSMUSG00000022288	0	0	0	0	0	0	0	0	0	0	0	0	0	0	0	0	0	0	0	0	1	1	0	1	1	0	1	1	0	1	1
4930447C04Rik	75801	ENSMUSG00000021098	RIKEN cDNA 4930447C04 gene	ENSMUSG00000021098	3.29574	2.62468	3.02072	2.6743	2.18764	2.42168	3.26819	3.98009	1.88347	2.76062	0	0	0	0.932092	0	1.35588	1.03402	0	3.87761	-2.41597	4.73e-05	0.000219487	-0.558631	0.181859	0.465722	-1.67693	0.0488128	0.157642	-2.36127	0.0108373	0.0359091
4930447C11Rik	74863	ENSMUSG00000107964	RIKEN cDNA 4930447C11 gene	ENSMUSG00000107964	0	0	0	0	0	0	0	0	0	0	0	0	0	0	0	0	0	0	0	0	1	1	0	1	1	0	1	1	0	1	1
4930447F04Rik	74862	ENSMUSG00000031182	RIKEN cDNA 4930447F04 gene	ENSMUSG00000031182	0	0	0	0	0	0	0	0	0	0	0	0	0	0	0	0	0	0	0	0	1	1	0	1	1	0	1	1	0	1	1
4930447F24Rik	76873	ENSMUSG00000102224	RIKEN cDNA 4930447F24 gene	ENSMUSG00000102224	0	1.02396	1.01187	0	0	0.904265	0	0	0	0.972923	0	0	0	0	0	0	0	0	0.215802	-0.345901	0.729345	0.979618	-0.0707084	0.75094	0.932786	-0.152553	0.800899	0.91963	0	1	1
4930447J18Rik	73961	ENSMUSG00000115609	RIKEN cDNA 4930447J18 gene	ENSMUSG00000115609	0	0	0	0	0	0	0	0	0	0	0	0	0	0	0	0	0	0	0	0	1	1	0	1	1	0	1	1	0	1	1
4930447K03Rik	432745	ENSMUSG00000113591	RIKEN cDNA 4930447K03 gene	ENSMUSG00000113591	0	0	0	0	0	0	0	0	0	0	0.925875	0	0.927792	0.932092	1.74865	0.831685	1.63014	0	0.441437	1.44838	0.130843	0.274973	0.0365988	0.84725	0.932786	0.741542	0.306293	0.625868	0.60642	0.504895	0.783478
4930447M23Rik	108871	ENSMUSG00000087674	RIKEN cDNA 4930447M23 gene	ENSMUSG00000087674	0	0	0	0	0	0	0.693087	0	0	0	0	0	0	0	0	0	0	0	0.0342633	-0.130262	0.887691	0.979618	0	1	1	0	1	1	-0.221635	0.797767	0.906794
4930447N08Rik	71647	ENSMUSG00000106583	RIKEN cDNA 4930447N08 gene	ENSMUSG00000106583	0	0	0	0	0	0	0	0	0	0	0	0	0	0	0	0	0	0	0	0	1	1	0	1	1	0	1	1	0	1	1
4930448A20Rik	73993	ENSMUSG00000108382	RIKEN cDNA 4930448A20 gene	ENSMUSG00000108382	0	0	0	0	0	0	0	0	0	0	0	0	0	0	0	0	0	0	0	0	1	1	0	1	1	0	1	1	0	1	1
4930448C13Rik	73972	ENSMUSG00000113644	RIKEN cDNA 4930448C13 gene	ENSMUSG00000113644	0	0	0	0	0	0	0	0	0	0	0	0	0	0	0	0	0	0	0	0	1	1	0	1	1	0	1	1	0	1	1
4930448D08Rik	74671	ENSMUSG00000086824	RIKEN cDNA 4930448D08 gene	ENSMUSG00000086824	1.07211	0	0	0	1.12777	0.904265	0	0	0	0	0	0	0	0	0	0.831685	0	0	0.218837	-0.346598	0.72886	0.979618	-0.0529667	0.780416	0.932786	-0.295136	0.625631	0.902591	0.18611	0.829637	0.906794
4930448E22Rik	74681	ENSMUSG00000097463	RIKEN cDNA 4930448E22 gene	ENSMUSG00000097463	0	0	1.01187	2.4078	0	0	2.02988	1.15816	0	1.95919	0	1.51362	0	0	0	2.04231	0	0	0.972296	-0.208102	0.822791	0.979618	0.203999	0.464226	0.814962	-0.516743	0.40769	0.742827	-0.216657	0.836849	0.911471
4930448F12Rik	73992	ENSMUSG00000113470	RIKEN cDNA 4930448F12 gene	ENSMUSG00000113470	0	0	0	0	0	0	0	0	0	0	0	0	0	0	0	0	0	0	0	0	1	1	0	1	1	0	1	1	0	1	1
4930448H16Rik	74872	ENSMUSG00000089879	RIKEN cDNA 4930448H16 gene	ENSMUSG00000089879	0	0	0	0	0	0	0	0	0	0	0	0	0	0	0	0	0	0	0	0	1	1	0	1	1	0	1	1	0	1	1
4930448I06Rik	74897	ENSMUSG00000104072	RIKEN cDNA 4930448I06 gene	ENSMUSG00000104072	0	0	0	0	0	0	0	0	0	0	0	0	0	0	0	0	0	0	0	0	1	1	0	1	1	0	1	1	0	1	1
4930448I18Rik	73965	ENSMUSG00000104870	RIKEN cDNA 4930448I18 gene	ENSMUSG00000104870	0	0	0	0	0	0	0	0	0	0	0	0	0.927792	0	0	0	0	0	0.0501313	0.0641881	0.944519	0.979618	0	1	1	0.132613	0.826478	0.91963	0	1	1
4930448K20Rik	74662	ENSMUSG00000082843	glyceraldehyde-3-phosphate dehydrogenase pseudogene	ENSMUSG00000082843	0	0	0	0	0	0	0	0	0	0	0	0	0	0	0	0	0	0	0	0	1	1	0	1	1	0	1	1	0	1	1
4930449C09Rik	73994	ENSMUSG00000115676	RIKEN cDNA 4930449C09 gene	ENSMUSG00000115676	0	0	0	0	0	0	0	0	0	0	0	0	0	0	0	0	0	0	0	0	1	1	0	1	1	0	1	1	0	1	1
4930449E01Rik	74864	ENSMUSG00000022116	RIKEN cDNA 4930449E01 gene	ENSMUSG00000022116	0	0	0	0	0	0	0	0	0	0	0	0	0	0	0	0	0	0	0	0	1	1	0	1	1	0	1	1	0	1	1
4930449I04Rik	73955	ENSMUSG00000105459	RIKEN cDNA 4930449I04 gene	ENSMUSG00000105459	4.72015	5.47271	4.77767	4.961	5.66615	4.93707	5.63582	5.5791	5.62682	5.37289	5.37478	4.65067	5.24781	4.51052	4.81481	4.78199	5.38754	5.31716	35.8844	-0.228769	0.236456	0.444618	0.113899	0.748133	0.932786	-0.318857	0.451927	0.782898	-0.435816	0.21828	0.439121
4930449I24Rik	67410	ENSMUSG00000079093	RIKEN cDNA 4930449I24 gene	ENSMUSG00000079093	0	0	0	0	0	0	0	0	0	0	0	0	0	0	0	0	0	0	0	0	1	1	0	1	1	0	1	1	0	1	1
4930451E10Rik	78111	ENSMUSG00000069223	RIKEN cDNA 4930451E10 gene	ENSMUSG00000069223	0	1.02396	0	0	0	0	0	0	0	1.54875	0	0	0	0	0	0	0	0	0.164396	0.0641881	0.944519	0.979618	0.0425443	0.833097	0.932786	0	1	1	0	1	1
4930451G09Rik	74684	ENSMUSG00000022543	RIKEN cDNA 4930451G09 gene	ENSMUSG00000022543	6.06933	6.11293	5.88123	6.37202	5.82539	5.91333	5.7885	6.36271	5.36961	6.68732	6.73174	6.77521	6.58117	6.50614	7.01841	6.33156	7.11115	6.51321	83.4057	0.72212	1.98e-07	1.28e-06	0.663796	0.00482205	0.0241896	0.646693	0.0251575	0.0906127	0.782116	0.0170248	0.0533029
4930451I11Rik	78118	ENSMUSG00000045989	RIKEN cDNA 4930451I11 gene	ENSMUSG00000045989	0	0	0	0	0	0	0	0	0	0	0	0	0	0	0	0	0	0	0	0	1	1	0	1	1	0	1	1	0	1	1
4930452B06Rik	74430	ENSMUSG00000021747	RIKEN cDNA 4930452B06 gene	ENSMUSG00000021747	8.44871	8.41808	7.89392	8.76094	8.51119	8.53015	8.28179	8.59443	8.31458	7.55295	7.25807	7.55751	6.99244	7.24541	7.05728	7.32257	7.47626	7.0247	250.312	-1.14247	4.46e-24	1.48e-22	-0.780174	2.16e-05	0.00018304	-1.49191	3.59e-17	1.03e-15	-1.11005	3.39e-09	3.25e-08
4930452G13Rik	73989	ENSMUSG00000115422	RIKEN cDNA 4930452G13 gene	ENSMUSG00000115422	0	0	0	0	0	0	0	0	0	0	0	0	0	0.932092	1.12447	1.35588	0	0	0.202655	0.422525	0.660901	0.933505	0	1	1	0.275195	0.649165	0.902591	0.385157	0.656159	0.877598
4930452L12Rik	73974	ENSMUSG00000112175	RIKEN cDNA 4930452L12 gene	ENSMUSG00000112175	0	0	0	0	0	0	0	0	0	0	0	0	0	0	0	0	0	0	0	0	1	1	0	1	1	0	1	1	0	1	1
4930452N14Rik	78112	ENSMUSG00000099933	RIKEN cDNA 4930452N14 gene	ENSMUSG00000099933	0	0	0	0	0	0	0	0	0	0	0	0	0	0	0	0	0	0	0	0	1	1	0	1	1	0	1	1	0	1	1
4930453C13Rik	74893	ENSMUSG00000113987	RIKEN cDNA 4930453C13 gene	ENSMUSG00000113987	0	0	0	0	0	0	0	0	0	0	0	0	0	0	0	0	0	0	0	0	1	1	0	1	1	0	1	1	0	1	1
4930453H23Rik	100503481	ENSMUSG00000087358	RIKEN cDNA 4930453H23 gene	ENSMUSG00000087358	1.07211	1.61683	0	0	0	0.904265	1.15929	0	0	2.27836	0.925875	0	0	0	1.12447	0.831685	0	0	0.665869	0.183381	0.839739	0.979618	0.0838652	0.792449	0.932786	-0.00997007	0.98685	0.993378	-0.14534	0.866945	0.928885
4930453L07Rik	74688	ENSMUSG00000109215	RIKEN cDNA 4930453L07 gene	ENSMUSG00000109215	0	0	0	0	1.75292	0	0	0	0	0	0	0	0	0	0	0	0	0	0.131689	-0.227486	0.80519	0.979618	0	1	1	-0.295136	0.625631	0.902591	0	1	1
4930453N24Rik	67609	ENSMUSG00000059920	RIKEN cDNA 4930453N24 gene	ENSMUSG00000059920	11.0333	10.9856	11.1025	10.993	10.8129	10.8172	11.0322	10.9371	11.1525	10.8597	10.8688	10.8357	10.6576	10.8129	10.781	10.7367	10.8985	10.8032	1911.58	-0.181463	0.000527596	0.00204815	-0.185492	0.00758677	0.0359328	-0.124492	0.235697	0.52508	-0.228623	0.0298611	0.0863245
4930453O03Rik	74885	ENSMUSG00000085420	RIKEN cDNA 4930453O03 gene	ENSMUSG00000085420	0	0	0	0	0	0	0	0	0	0	0	0	0	0	0	0	0	0	0	0	1	1	0	1	1	0	1	1	0	1	1
4930455B14Rik	74859	ENSMUSG00000097898	RIKEN cDNA 4930455B14 gene	ENSMUSG00000097898	0	0	0	0	0	0	0	0	0	0	0	0	0	0	1.12447	0.831685	0	0	0.108888	0.161413	0.861079	0.979618	0	1	1	0.132613	0.826478	0.91963	0.18611	0.829637	0.906794
4930455C13Rik	73990	ENSMUSG00000112654	RIKEN cDNA 4930455C13 gene	ENSMUSG00000112654	0	0	0	0	0	0	0	0	0	0	0	0	0	1.49369	1.74865	0.831685	0	0	0.275349	0.579013	0.553656	0.837009	0	1	1	0.623728	0.358839	0.690807	0.18611	0.829637	0.906794
4930455D15Rik	75795	ENSMUSG00000097553	RIKEN cDNA 4930455D15 gene	ENSMUSG00000097553	0	0	0	0	0	0	0.693087	0	0	0	0.925875	0	0.927792	0	0	0	0	0	0.134385	0.0671165	0.942699	0.979618	0.0365988	0.84725	0.932786	0.132613	0.826478	0.91963	-0.221635	0.797767	0.906794
4930455G09Rik	78917	ENSMUSG00000085761	RIKEN cDNA 4930455G09 gene	ENSMUSG00000085761	0	0	0	0	0	0	0	0	0	0	0	0	0	0	0	0	0	0	0	0	1	1	0	1	1	0	1	1	0	1	1
4930455H04Rik	74654	ENSMUSG00000080907	RIKEN cDNA 4930455H04 gene	ENSMUSG00000080907	1.68033	0	0	1.65687	1.75292	0	0.693087	1.15816	1.22947	2.27836	2.45922	0.946826	1.48786	0	0	1.35588	1.63014	2.05362	1.54507	0.801602	0.245404	0.457457	0.37062	0.301733	0.648865	-0.370377	0.634682	0.902591	0.698812	0.496459	0.776087
4930455J16Rik	67585	ENSMUSG00000114384	RIKEN cDNA 4930455J16 gene	ENSMUSG00000114384	0	0	0	0	0	0	0	0	0	0	0	0	0	0	0	0	0	0	0	0	1	1	0	1	1	0	1	1	0	1	1
4930455M05Rik	78918	ENSMUSG00000114787	RIKEN cDNA 4930455M05 gene	ENSMUSG00000114787	0	0	0	0	0	0	0	0	0	0	0	0	0	0	0	0	0	0	0	0	1	1	0	1	1	0	1	1	0	1	1
4930456G14Rik	74678	ENSMUSG00000102985	RIKEN cDNA 4930456G14 gene	ENSMUSG00000102985	1.07211	1.02396	1.01187	2.4078	1.75292	0.904265	2.02988	1.79221	0	0	0	1.51362	1.48786	1.49369	0	0.831685	0	0	1.25023	-1.13393	0.119292	0.255014	-0.0830135	0.768877	0.932786	-0.487393	0.566789	0.883259	-1.07377	0.304179	0.56055
4930456L15Rik	71650	ENSMUSG00000078618	RIKEN cDNA 4930456L15 gene	ENSMUSG00000078618	0	0	0	0	0	0	0	0	0	0	0	0	0	0	0	0	0	0	0	0	1	1	0	1	1	0	1	1	0	1	1
4930458A03Rik	330146	ENSMUSG00000105531	RIKEN cDNA 4930458A03 gene	ENSMUSG00000105531	0	0	0	0	0	0	0	0	0	0	0	0	0	0	0	0	0	0	0	0	1	1	0	1	1	0	1	1	0	1	1
4930458B22Rik	67635	ENSMUSG00000109861	RIKEN cDNA 4930458B22 gene	ENSMUSG00000109861	0	0	0	0	0	0	0	0	0	0	0	0	0	0	0	0	0	0	0	0	1	1	0	1	1	0	1	1	0	1	1
4930458D05Rik	75802	ENSMUSG00000087611	RIKEN cDNA 4930458D05 gene	ENSMUSG00000087611	3.58798	4.293	4.27034	2.89917	4.0363	3.62418	3.07054	2.23118	3.8528	4.11835	5.24387	3.80599	3.32533	5.03481	3.21125	4.24295	3.76263	2.64442	14.2634	0.511663	0.158863	0.322617	0.323561	0.436509	0.79273	0.48002	0.4502	0.781132	0.500599	0.472697	0.750598
4930458K08Rik	74877	ENSMUSG00000111903	RIKEN cDNA 4930458K08 gene	ENSMUSG00000111903	0	0	0	0	0	0	0	0	0	0	0	0	0	0	0	0	0	0	0	0	1	1	0	1	1	0	1	1	0	1	1
4930459C07Rik	74881	ENSMUSG00000112762	RIKEN cDNA 4930459C07 gene	ENSMUSG00000112762	0	0	0	0	0	0	0	0	0	0	0.925875	0	0	0	0	0	0	0	0.0499909	0.0641881	0.944519	0.979618	0.0365988	0.84725	0.932786	0	1	1	0	1	1
4930459L07Rik	78163	ENSMUSG00000105234	RIKEN cDNA 4930459L07 gene	ENSMUSG00000105234	0	0	0	0	0	0	0	0	0	0	0	0	0	0	0	0	0	0	0	0	1	1	0	1	1	0	1	1	0	1	1
4930461C15Rik	74883	ENSMUSG00000086827	RIKEN cDNA 4930461C15 gene	ENSMUSG00000086827	0	0	0	0	0	0	0	0	0	0	0	0	0	0	0	0	0	0	0	0	1	1	0	1	1	0	1	1	0	1	1
4930461G14Rik	74879	ENSMUSG00000097651	RIKEN cDNA 4930461G14 gene	ENSMUSG00000097651	0	0	0	0	0	0	0	0	0	0	0	0	0	0	0	0	0	0	0	0	1	1	0	1	1	0	1	1	0	1	1
4930463O16Rik	75804	ENSMUSG00000020033	RIKEN cDNA 4930463O16 gene	ENSMUSG00000020033	0	0	0	0	0	0	0	0	0	0	0	0	0	0	0	0	0	0	0	0	1	1	0	1	1	0	1	1	0	1	1
4930465I24Rik	78010	ENSMUSG00000109986	RIKEN cDNA 4930465I24 gene	ENSMUSG00000109986	0	0	0	0	0	0	0	0	0	0	0	0	0	0	0	0	0	0	0	0	1	1	0	1	1	0	1	1	0	1	1
4930465K09Rik	74980	ENSMUSG00000115063	RIKEN cDNA 4930465K09 gene	ENSMUSG00000115063	0	0	0	0	0	0	0	0	0	0	0	0	0	0	0	0	0	0	0	0	1	1	0	1	1	0	1	1	0	1	1
4930465K10Rik	67640	ENSMUSG00000056682	RIKEN cDNA 4930465K10 gene	ENSMUSG00000056682	0	0	0	0	0	0	0	0	0	0	0	0	0	0	0	0	0	0	0	0	1	1	0	1	1	0	1	1	0	1	1
4930465M20Rik	74968	ENSMUSG00000085641	RIKEN cDNA 4930465M20 gene	ENSMUSG00000085641	0	0	0	0	0	0	0	0	0	0	0	0	0.927792	1.8969	1.12447	0	1.03402	0	0.325246	0.870986	0.385014	0.647285	0	1	1	0.858383	0.24932	0.545453	0.18611	0.829637	0.906794
4930466I24Rik	75816	ENSMUSG00000087317	RIKEN cDNA 4930466I24 gene	ENSMUSG00000087317	0	0	0	0	0	0	0	0	0	0	0	0	0	0	0	0	0	0	0	0	1	1	0	1	1	0	1	1	0	1	1
4930466K18Rik	74969	ENSMUSG00000112332	RIKEN cDNA 4930466K18 gene	ENSMUSG00000112332	4.52671	5.04607	4.83017	5.191	5.69943	5.01691	5.59958	5.19849	4.80199	4.99141	4.89699	4.28928	5.02603	4.62112	4.39669	4.35713	5.15278	5.39125	30.9979	-0.327284	0.106189	0.231257	-0.0498258	0.891784	0.958938	-0.593186	0.154295	0.388483	-0.233129	0.584037	0.851075
4930467D21Rik	75814	ENSMUSG00000097516	RIKEN cDNA 4930467D21 gene	ENSMUSG00000097516	0	0	0	0	0	0	0	0	0	0	0	0	0	0	0	0	0	0	0	0	1	1	0	1	1	0	1	1	0	1	1
4930467E23Rik	626415	ENSMUSG00000096265	RIKEN cDNA 4930467E23 gene	ENSMUSG00000096265	1.07211	1.02396	0	0	1.12777	0	0.693087	0	1.22947	0	0	0.946826	0	0	0	0	0	0	0.345021	-0.850871	0.380785	0.642151	-0.0735216	0.742038	0.932786	-0.152553	0.800899	0.91963	-0.408522	0.637305	0.877598
4930467J12Rik	74909	ENSMUSG00000114879	RIKEN cDNA 4930467J12 gene	ENSMUSG00000114879	0	0	0	0	0	0	0	0	0	0	0	0	0	0	0	0	0	0	0	0	1	1	0	1	1	0	1	1	0	1	1
4930467K11Rik	74928	ENSMUSG00000097370	RIKEN cDNA 4930467K11 gene	ENSMUSG00000097370	0	0	0	0	0	0	0	0	0	0	0	0	0	0	1.12447	2.29243	0	0	0.282168	0.526198	0.568369	0.849999	0	1	1	0.132613	0.826478	0.91963	0.701947	0.437189	0.714659
4930469B13Rik	78009	ENSMUSG00000068776	RIKEN cDNA 4930469B13 gene	ENSMUSG00000068776	0	0	0	0	0	0	0	0	0	0	0	0	0	0	0	0	0	0	0	0	1	1	0	1	1	0	1	1	0	1	1
4930469G21Rik	100502590	ENSMUSG00000049160	RIKEN cDNA 4930469G21 gene	ENSMUSG00000049160	0	0	0	0	0	0	0	0	0	0	0	0	0	0	0	0	0	1.03597	0.0583605	0.0641881	0.944519	0.979618	0	1	1	0	1	1	0.18611	0.829637	0.906794
4930469K13Rik	76874	ENSMUSG00000085684	RIKEN cDNA 4930469K13 gene	ENSMUSG00000085684	2.43564	0	1.60077	1.65687	0	1.45585	0	0	1.88347	0	2.20143	0	0.927792	1.49369	0	1.73954	1.03402	2.05362	1.43808	0.0268145	0.971674	0.979805	-0.119551	0.70819	0.932786	-0.178718	0.826216	0.91963	0.737221	0.485189	0.763826
4930470B04Rik	75807	ENSMUSG00000104365	RIKEN cDNA 4930470B04 gene	ENSMUSG00000104365	0	0	0	0	0	0	0	0	0	0	0	0	0	0	0	0	0	0	0	0	1	1	0	1	1	0	1	1	0	1	1
4930470G03Rik	100190798	ENSMUSG00000085788	RIKEN cDNA 4930470G03 gene	ENSMUSG00000085788	0	2.36008	0	1.05427	0	1.45585	1.15929	0	0	1.54875	0	0.946826	0.927792	0	0	0.831685	0	1.03597	0.765177	-0.453805	0.597991	0.877956	-0.0625665	0.828141	0.932786	-0.333773	0.63721	0.902591	0.0846262	0.930203	0.969559
4930470O06Rik	75017	ENSMUSG00000110406	RIKEN cDNA 4930470O06 gene	ENSMUSG00000110406	0	0	0	0	0	0	0	0	0	0	0	0	0	0	0	0	0	0	0	0	1	1	0	1	1	0	1	1	0	1	1
4930470P17Rik	67637	ENSMUSG00000043583	RIKEN cDNA 4930470P17 gene	ENSMUSG00000043583	0	0	0	0	0	0	0	0	0	0	0	0	0	0	0	0	0	0	0	0	1	1	0	1	1	0	1	1	0	1	1
4930471C04Rik	78176	ENSMUSG00000091686	RIKEN cDNA 4930471C04 gene	ENSMUSG00000091686	1.07211	1.02396	1.60077	0	0	0	1.15929	0	0	0	0	0	0	0	0	0	0	0	0.300141	-0.934635	0.351474	0.603558	-0.265199	0.291006	0.635182	0	1	1	-0.381612	0.659522	0.877598
4930471C06Rik	78085	ENSMUSG00000086138	RIKEN cDNA 4930471C06 gene	ENSMUSG00000086138	0	0	0	0	0	0	0	0	0	1.54875	0.925875	0.946826	0.927792	0.932092	0	3.13711	1.63014	3.52418	1.4423	2.97493	0.000628192	0.00240928	0.235539	0.329915	0.68487	0.275195	0.649165	0.902591	3.09574	0.00265904	0.0103543
4930471D02Rik	74923	ENSMUSG00000097689	RIKEN cDNA 4930471D02 gene	ENSMUSG00000097689	0	0	0	0	0	0	0	0	0	0	0	0	0	0	0	0	0	0	0	0	1	1	0	1	1	0	1	1	0	1	1
4930471E15Rik	75020	ENSMUSG00000113228	RIKEN cDNA 4930471E15 gene	ENSMUSG00000113228	0	0	0	1.05427	0	0	0	0	0	0	0.925875	0	0	0	1.74865	0	0	0	0.240941	0.202148	0.835562	0.979618	0.0365988	0.84725	0.932786	0.173718	0.786773	0.91963	0	1	1
4930471E19Rik	74912	ENSMUSG00000112716	RIKEN cDNA 4930471E19 gene	ENSMUSG00000112716	0	0	0	0	0	0	0	0	0	0	0	0	0	0	0	1.35588	0	0	0.0866403	0.161413	0.861079	0.979618	0	1	1	0	1	1	0.385157	0.656159	0.877598
4930471G24Rik	74939	ENSMUSG00000114509	RIKEN cDNA 4930471G24 gene	ENSMUSG00000114509	0	0	0	0	0	0	0	0	0	0	0.925875	0	0	0	0	0	0	0	0.0499909	0.0641881	0.944519	0.979618	0.0365988	0.84725	0.932786	0	1	1	0	1	1
4930471M09Rik	75787	ENSMUSG00000097693	RIKEN cDNA 4930471M09 gene	ENSMUSG00000097693	1.07211	0	2.01777	0	2.79202	0	0.693087	1.79221	0	0.972923	0.925875	0.946826	0.927792	2.21169	1.12447	0	1.03402	1.03597	1.32008	-0.227651	0.760959	0.979618	-0.088536	0.78574	0.932786	-0.00300277	0.997148	0.998715	-0.239842	0.818384	0.906794
4930473A02Rik	321014	ENSMUSG00000060029	RIKEN cDNA 4930473A02 gene	ENSMUSG00000060029	1.07211	1.61683	0	0	0	0	0.693087	0	1.88347	0.972923	0	0	1.48786	0	0	0	0	0	0.513522	-0.644168	0.505745	0.785181	-0.131458	0.597028	0.913157	0.275195	0.649165	0.902591	-0.725554	0.434774	0.712316
4930473D10Rik	78012	ENSMUSG00000089934	RIKEN cDNA 4930473D10 gene	ENSMUSG00000089934	0	0	0	0	0	0	0	0	0	0	0	0	0	0	0	0	0	0	0	0	1	1	0	1	1	0	1	1	0	1	1
4930473H19Rik	74926	ENSMUSG00000113087	RIKEN cDNA 4930473H19 gene	ENSMUSG00000113087	0	0	0	0	0	0	0	0	0	0	0	0	0	0	0	0	0	0	0	0	1	1	0	1	1	0	1	1	0	1	1
4930473O22Rik	75025	ENSMUSG00000112484	RIKEN cDNA 4930473O22 gene	ENSMUSG00000112484	0	0	0	0	0	0	0	0	0	0.972923	0	0.946826	0	0	0	0	0	0	0.105024	0.161413	0.861079	0.979618	0.0813815	0.668411	0.930389	0	1	1	0	1	1
4930474B08Rik	74936	ENSMUSG00000103978	RIKEN cDNA 4930474B08 gene	ENSMUSG00000103978	0	0	0	0	0	0	0	0	0	0	0	0	0	0	0	0	0	0	0	0	1	1	0	1	1	0	1	1	0	1	1
4930474H06Rik	100048916	ENSMUSG00000087109	RIKEN cDNA 4930474H06 gene	ENSMUSG00000087109	1.07211	0	0	0	0	0	0	0	0	0	0	0	0	0	0	1.35588	0	0	0.147891	0.0641881	0.944519	0.979618	-0.0529667	0.780416	0.932786	0	1	1	0.385157	0.656159	0.877598
4930474H20Rik	74967	ENSMUSG00000115001	RIKEN cDNA 4930474H20 gene	ENSMUSG00000115001	0	0	0	0	0	0	0	0	0	0	0	0	0	0	0	0	0	0	0	0	1	1	0	1	1	0	1	1	0	1	1
4930474N05Rik	218921	ENSMUSG00000096405	RIKEN cDNA 4930474N05 gene	ENSMUSG00000096405	0	0	0	0	0	0	0	0	0	0	0	0	0	0	0	0	0	0	0	0	1	1	0	1	1	0	1	1	0	1	1
4930474N09Rik	67639	ENSMUSG00000113210	RIKEN cDNA 4930474N09 gene	ENSMUSG00000113210	1.68033	1.02396	2.34088	0	0	1.85391	2.96054	1.15816	0	2.53955	1.48526	0.946826	1.48786	2.68891	0	0	1.03402	0	1.87652	-0.205733	0.781226	0.979618	0.01062	0.978945	0.987837	0.517013	0.529145	0.848647	-1.32929	0.208437	0.423866
4930477E14Rik	74949	ENSMUSG00000097539	RIKEN cDNA 4930477E14 gene	ENSMUSG00000097539	0	0	0	1.05427	0	0	0	0	0	0	0	0	0	0	0	0	0	0	0.0598145	-0.130262	0.887691	0.979618	0	1	1	-0.152553	0.800899	0.91963	0	1	1
4930477G07Rik	78168	ENSMUSG00000113268	RIKEN cDNA 4930477G07 gene	ENSMUSG00000113268	0	1.02396	1.01187	1.05427	1.12777	0	1.15929	1.15816	0	1.54875	1.48526	0	0	0.932092	0	0	0	0	0.633913	-0.405289	0.64195	0.919676	0.102431	0.729716	0.932786	-0.217404	0.749108	0.91963	-0.560129	0.526534	0.801218
4930477N07Rik	74905	ENSMUSG00000112155	RIKEN cDNA 4930477N07 gene	ENSMUSG00000112155	0	0	0	0	0	0	0	0	0	0	0	0	0	0	0	0	0	0	0	0	1	1	0	1	1	0	1	1	0	1	1
4930477O15Rik	74983	ENSMUSG00000104999	RIKEN cDNA 4930477O15 gene	ENSMUSG00000104999	2.10686	2.0358	3.34323	3.09367	2.18764	1.85391	2.02988	3.44013	2.33182	2.76062	3.18563	3.22476	2.68126	3.77743	3.80554	2.04231	3.22986	3.38604	6.69578	0.672082	0.0721371	0.167409	0.245564	0.585765	0.913157	0.918966	0.194931	0.460209	0.267544	0.735304	0.906794
4930478K11Rik	78011	ENSMUSG00000097847	RIKEN cDNA 4930478K11 gene	ENSMUSG00000097847	2.43564	2.8482	1.01187	3.41818	2.18764	4.3345	3.35771	2.83968	2.67338	0	0	0	0	0	0	0	0	0	3.60206	-4.53064	6.68e-10	5.81e-09	-0.62577	0.0730476	0.23546	-3.03796	0.000295776	0.00179809	-3.28694	0.00137235	0.00569325
4930478M09Rik	74906	ENSMUSG00000106950	RIKEN cDNA 4930478M09 gene	ENSMUSG00000106950	0	0	0	1.05427	0	0	0.693087	0	0	0	0	0.946826	0.927792	0.932092	1.12447	0.831685	0	1.03597	0.413439	0.787333	0.388673	0.651698	0.0365988	0.84725	0.932786	0.37682	0.617855	0.902591	0.23327	0.802578	0.906794
4930478P22Rik	74429	ENSMUSG00000106762	RIKEN cDNA 4930478P22 gene	ENSMUSG00000106762	0	0	0	0	1.12777	0	0	0	0	0	0	0	0.927792	0	0	0	0	0	0.115976	-0.0330368	0.971428	0.979618	0	1	1	-0.00997007	0.98685	0.993378	0	1	1
4930479D17Rik	74925	ENSMUSG00000085238	RIKEN cDNA 4930479D17 gene	ENSMUSG00000085238	0	0	0	0	0	1.85391	0	0	0	0	0	0	0	0.932092	0	1.35588	1.03402	1.03597	0.398919	0.248671	0.802868	0.979618	0	1	1	-0.24789	0.702407	0.91963	0.931892	0.349304	0.618377
4930479H17Rik	78171	ENSMUSG00000109049	RIKEN cDNA 4930479H17 gene	ENSMUSG00000109049	0	0	0	0	0	0.904265	0	0	0	0	0	0	0	0	0	0	0	0	0.0484217	-0.130262	0.887691	0.979618	0	1	1	-0.152553	0.800899	0.91963	0	1	1
4930480C01Rik	74986	ENSMUSG00000106768	RIKEN cDNA 4930480C01 gene	ENSMUSG00000106768	0	0	0	0	0	0	0	0	0	0	0	0	0.927792	0	0	0	1.03402	0	0.108338	0.161413	0.861079	0.979618	0	1	1	0.132613	0.826478	0.91963	0.18611	0.829637	0.906794
4930480E11Rik	74910	ENSMUSG00000035651	RIKEN cDNA 4930480E11 gene	ENSMUSG00000035651	0	0	0	0	0	0	0.693087	0	0	0	0	0	0	0	0	0	0	0	0.0342633	-0.130262	0.887691	0.979618	0	1	1	0	1	1	-0.221635	0.797767	0.906794
4930480G23Rik	74988	ENSMUSG00000086332	RIKEN cDNA 4930480G23 gene	ENSMUSG00000086332	0	0	0	0	0	0	0	0	0	0	0	0	0	0	0	0	0	0	0	0	1	1	0	1	1	0	1	1	0	1	1
4930480K02Rik	74935	ENSMUSG00000107567	RIKEN cDNA 4930480K02 gene	ENSMUSG00000107567	1.07211	0	0	0	1.12777	0	0	1.15816	0	0.972923	0.925875	0	1.48786	0	0	1.35588	0	2.05362	0.660989	0.963095	0.281074	0.508724	0.0490448	0.824926	0.932786	0.120835	0.846421	0.928854	0.775186	0.455688	0.733717
4930480K15Rik	78800	ENSMUSG00000090160	RIKEN cDNA 4930480K15 gene	ENSMUSG00000090160	0	0	0	0	0	0	0	0	0	0	0	0	0	0	0	0	0	0	0	0	1	1	0	1	1	0	1	1	0	1	1
4930480K23Rik	75016	ENSMUSG00000097284	RIKEN cDNA 4930480K23 gene	ENSMUSG00000097284	5.78196	6.25636	6.41569	6.54833	6.37119	6.66154	6.43841	6.94182	6.39879	6.6463	6.83768	6.6206	6.40803	6.3543	6.25803	6.55139	6.45879	6.44526	88.6446	0.0694086	0.585192	0.865758	0.489863	0.0474019	0.167055	-0.189666	0.460207	0.789197	-0.120977	0.6396	0.877598
4930480M12Rik	74930	ENSMUSG00000113115	RIKEN cDNA 4930480M12 gene	ENSMUSG00000113115	0	0	0	0	0	0	0	0	0	0	0	0	0	0	0	0	0	0	0	0	1	1	0	1	1	0	1	1	0	1	1
4930481A15Rik	74931	ENSMUSG00000086938	RIKEN cDNA 4930481A15 gene	ENSMUSG00000086938	1.07211	1.61683	2.01777	1.05427	1.75292	2.42168	2.71164	3.26635	2.33182	0	0	0	0	0	1.74865	0	1.63014	1.63272	2.15489	-2.09755	0.00223086	0.00767662	-0.377731	0.193299	0.48556	-0.739184	0.379482	0.714968	-1.57209	0.0935078	0.225277
4930481B07Rik	74937	ENSMUSG00000085956	RIKEN cDNA 4930481B07 gene	ENSMUSG00000085956	4.65851	5.74708	4.92976	5.80503	5.09532	4.80835	5.46505	5.04548	5.81088	4.90132	5.09988	5.28661	4.85665	5.03481	5.23215	5.34936	4.8197	4.52734	35.4174	-0.291643	0.128496	0.270962	-0.0716511	0.839331	0.932786	-0.240409	0.559565	0.875931	-0.514747	0.200144	0.411149
4930483J18Rik	67638	ENSMUSG00000047938	RIKEN cDNA 4930483J18 gene	ENSMUSG00000047938	1.07211	1.02396	0	1.05427	1.12777	0.904265	1.51107	1.15816	0	0	0	2.23588	0.927792	1.49369	0	0.831685	1.03402	2.64442	1.21446	0.528534	0.473859	0.749702	0.0802815	0.768905	0.932786	-0.0593596	0.942276	0.984191	0.627338	0.548083	0.819665
4930483K19Rik	74953	ENSMUSG00000086241	RIKEN cDNA 4930483K19 gene	ENSMUSG00000086241	0	0	0	0	0	0	0	0	0	0	0	0	0	0	0	0	0	0	0	0	1	1	0	1	1	0	1	1	0	1	1
[truncated: 52,638 more rows]
