# Supplementary material for: Spatial transcriptomics of the lacrimal gland features macrophage activity and epithelium metabolism as key alterations during chronic inflammation
Source: Front Immunol. 2022 Oct 17;13:1011125. doi: 10.3389/fimmu.2022.1011125 (PMC9628215; doi:10.3389/fimmu.2022.1011125)
Supplement: Supplementary file 1 [file DataSheet_1.zip › Supplementary Materials/Supplemental file 2.xlsx]

## Sheet: Supplemental file 2 new_MO
Cluster marker of Visium dataset
	p_val	avg_log2FC	pct.1	pct.2	p_val_adj	cluster	gene
Scgb2b3	4.57e-45	0.229405	1	0.999	6.59e-41	0	Scgb2b3
Scgb2a2	5.46e-37	0.269078	1	1	7.88e-33	0	Scgb2a2
Wfdc12	8.2e-25	0.232238	1	1	1.18e-20	0	Wfdc12
Gm14135	2.79e-24	0.313768	1	1	4.02e-20	0	Gm14135
Scgb2b12	5.05e-24	0.323057	0.999	0.999	7.29e-20	0	Scgb2b12
Esp31	3.87e-18	0.234568	0.896	0.855	5.59e-14	0	Esp31
Scgb2b18	2.29e-12	0.250344	0.799	0.763	3.3e-08	0	Scgb2b18
Scgb2b17	3.3e-10	0.25957	0.687	0.64	4.75e-06	0	Scgb2b17
Igha2	1.08e-165	2.01629	1	0.892	1.55e-161	1_0	Igha
Jchain1	4.13e-159	1.57315	0.978	0.62	5.96e-155	1_0	Jchain
Igkc1	1.76e-100	0.887441	1	0.834	2.54e-96	1_0	Igkc
Iglv11	1.47e-20	0.251055	0.299	0.134	2.12e-16	1_0	Iglv1
Iglc21	6.07e-18	0.528542	0.509	0.309	8.76e-14	1_0	Iglc2
Gm128881	8.05e-15	0.247371	1	1	1.16e-10	1_0	Gm12888
Esp151	4.63e-13	0.231172	1	1	6.68e-09	1_0	Esp15
Iglc31	3.04e-11	0.223711	0.295	0.162	4.38e-07	1_0	Iglc3
Gm141352	1.22e-09	0.278666	1	1	1.76e-05	1_0	Gm14135
Gm128861	2.88e-05	0.252998	0.605	0.506	0.415186	1_0	Gm12886
Gm147431	3.4e-05	0.43194	0.747	0.759	0.489869	1_0	Gm14743
Esp11	0.000185828	0.230845	0.692	0.652	1	1_0	Esp1
Ighg2b1	0.00321935	0.383221	0.293	0.237	1	1_0	Ighg2b
Igkc	2e-142	3.08016	0.997	0.837	2.88e-138	1_1	Igkc
Jchain	3.26e-134	2.08122	0.977	0.625	4.7e-130	1_1	Jchain
Slpi	9.38e-129	3.26512	0.906	0.53	1.35e-124	1_1	Slpi
Ighg1	7.29e-105	3.55391	0.841	0.546	1.05e-100	1_1	Ighg1
Iglc2	2.77e-103	1.79894	0.744	0.293	4e-99	1_1	Iglc2
Mzb1	7.5e-103	1.45116	0.642	0.212	1.08e-98	1_1	Mzb1
Iglv1	1.19e-102	1.05937	0.504	0.121	1.72e-98	1_1	Iglv1
Ighm	2.85e-93	2.08166	0.773	0.361	4.11e-89	1_1	Ighm
Iglc1	1.21e-78	2.63757	0.705	0.335	1.75e-74	1_1	Iglc1
Cd741	1.95e-70	0.978121	0.93	0.636	2.81e-66	1_1	Cd74
Ly6a	4.15e-63	1.00355	0.674	0.313	5.98e-59	1_1	Ly6a
Iglc3	6.78e-62	0.78881	0.467	0.151	9.79e-58	1_1	Iglc3
Ighg2b	2.04e-55	1.54113	0.535	0.218	2.94e-51	1_1	Ighg2b
Ighg2c	7.11e-53	1.65278	0.488	0.19	1.03e-48	1_1	Ighg2c
Apoe2	1.21e-52	0.910242	0.911	0.691	1.75e-48	1_1	Apoe
H2-K11	1.3e-52	0.720127	0.885	0.601	1.88e-48	1_1	H2-K1
Lyz2	2.32e-50	0.782257	0.76	0.434	3.35e-46	1_1	Lyz2
H2-Ab1	3.4e-47	0.672432	0.783	0.463	4.9e-43	1_1	H2-Ab1
H2-Eb11	7.59e-45	0.634819	0.755	0.445	1.09e-40	1_1	H2-Eb1
C31	5.88e-44	0.693531	0.556	0.264	8.49e-40	1_1	C3
Igha1	1.09e-41	0.883945	1	0.894	1.57e-37	1_1	Igha
Hsp90b1	4.31e-38	0.816782	0.765	0.57	6.21e-34	1_1	Hsp90b1
Psap1	1.69e-36	0.568388	0.883	0.705	2.44e-32	1_1	Psap
Cd79a	3.07e-36	0.396387	0.363	0.128	4.44e-32	1_1	Cd79a
H2-Aa	2.38e-32	0.453856	0.687	0.412	3.43e-28	1_1	H2-Aa
H2-D11	4.22e-32	0.514776	0.859	0.684	6.09e-28	1_1	H2-D1
Cd79b	4.65e-32	0.333126	0.313	0.108	6.71e-28	1_1	Cd79b
Cd52	5.43e-32	0.451327	0.486	0.231	7.84e-28	1_1	Cd52
Actb	8.67e-32	0.516281	0.83	0.624	1.25e-27	1_1	Actb
Gm49980	1.22e-31	0.445382	0.363	0.145	1.76e-27	1_1	Gm49980
Ccl81	1.89e-31	0.525351	0.501	0.251	2.73e-27	1_1	Ccl8
Rps27a2	2.08e-31	0.485571	1	0.995	3e-27	1_1	Rps27a
Cst32	4.67e-31	0.618725	0.799	0.615	6.74e-27	1_1	Cst3
Arhgap45	4.85e-31	0.365294	0.399	0.167	7e-27	1_1	Arhgap45
Ctsb1	4.18e-30	0.537601	0.54	0.298	6.02e-26	1_1	Ctsb
B2m1	5.02e-29	0.511959	0.903	0.75	7.24e-25	1_1	B2m
Ifi27l2a1	1.88e-27	0.474937	0.655	0.405	2.72e-23	1_1	Ifi27l2a
Psmb8	9.35e-27	0.35197	0.397	0.178	1.35e-22	1_1	Psmb8
Rps201	2.1e-26	0.349418	1	0.998	3.03e-22	1_1	Rps20
Tmsb10	3.03e-26	0.401159	0.538	0.298	4.38e-22	1_1	Tmsb10
2310057J18Rik1	2.96e-25	0.282914	1	1	4.27e-21	1_1	2310057J18Rik
Rps91	4.99e-25	0.434614	0.872	0.746	7.19e-21	1_1	Rps9
H2-Q7	1.59e-23	0.323867	0.423	0.203	2.3e-19	1_1	H2-Q7
C1qa1	2.67e-22	0.404141	0.46	0.251	3.86e-18	1_1	C1qa
C4b1	2.68e-22	0.399888	0.392	0.197	3.87e-18	1_1	C4b
C1qc	6.72e-22	0.409388	0.415	0.217	9.7e-18	1_1	C1qc
C1qb	1.92e-21	0.401497	0.446	0.241	2.77e-17	1_1	C1qb
Tmsb4x	2.26e-20	0.273301	0.987	0.948	3.25e-16	1_1	Tmsb4x
Shisa5	7.17e-20	0.370437	0.452	0.255	1.03e-15	1_1	Shisa5
Rps3	1.12e-19	0.330514	0.95	0.913	1.62e-15	1_1	Rps3
Rpsa1	1.44e-19	0.33788	0.961	0.914	2.08e-15	1_1	Rpsa
Xbp1	5.28e-19	0.406863	0.82	0.682	7.62e-15	1_1	Xbp1
H2-DMb1	1.24e-17	0.22667	0.266	0.116	1.79e-13	1_1	H2-DMb1
Pld4	1.26e-17	0.258836	0.29	0.133	1.82e-13	1_1	Pld4
Srgn	3.46e-17	0.234693	0.253	0.11	4.98e-13	1_1	Srgn
Selenop1	4.8e-17	0.382075	0.418	0.245	6.92e-13	1_1	Selenop
Ctss	6.59e-17	0.302566	0.352	0.183	9.5e-13	1_1	Ctss
Rpl13a	1.79e-16	0.314951	0.953	0.885	2.58e-12	1_1	Rpl13a
Gm8797	5.71e-16	0.332737	0.606	0.406	8.24e-12	1_1	Gm8797
Laptm5	7.28e-16	0.267665	0.316	0.16	1.05e-11	1_1	Laptm5
Npc2	1.2e-15	0.313086	0.399	0.232	1.74e-11	1_1	Npc2
Bst2	1.27e-15	0.269493	0.376	0.204	1.83e-11	1_1	Bst2
AW112010	1.73e-15	0.223899	0.329	0.169	2.49e-11	1_1	AW112010
Lgmn	1.85e-15	0.256936	0.303	0.151	2.68e-11	1_1	Lgmn
Itm2b1	8.57e-15	0.375144	0.718	0.601	1.24e-10	1_1	Itm2b
Tyrobp	2.07e-14	0.282242	0.428	0.255	2.99e-10	1_1	Tyrobp
Cyba	9.74e-14	0.266765	0.334	0.183	1.41e-09	1_1	Cyba
Coro1a	1.16e-13	0.275852	0.373	0.217	1.67e-09	1_1	Coro1a
Ctsz	3.35e-13	0.338847	0.407	0.253	4.83e-09	1_1	Ctsz
Rpl4	4.03e-13	0.271431	0.982	0.95	5.82e-09	1_1	Rpl4
Rpl191	9.19e-13	0.295383	0.94	0.866	1.33e-08	1_1	Rpl19
Ssr4	9.63e-13	0.399189	0.95	0.927	1.39e-08	1_1	Ssr4
Lcn11	4.44e-12	0.278639	1	1	6.41e-08	1_1	Lcn11
Rps22	5.12e-12	0.25149	0.896	0.806	7.39e-08	1_1	Rps2
Col3a11	3.63e-11	0.376547	0.371	0.24	5.24e-07	1_1	Col3a1
Rpl31	3.7e-11	0.291268	0.82	0.739	5.34e-07	1_1	Rpl31
Rpl8	5.54e-11	0.279902	0.958	0.899	7.99e-07	1_1	Rpl8
Gm43974	5.6e-11	0.347915	0.838	0.554	8.08e-07	1_1	Gm43974
Dnase1	7.9e-11	0.324791	0.901	0.698	1.14e-06	1_1	Dnase1
Rps10	1.41e-10	0.236058	0.979	0.937	2.04e-06	1_1	Rps10
Oaz11	2.84e-10	0.254216	0.833	0.736	4.09e-06	1_1	Oaz1
Hspa81	3.47e-10	0.2414	0.765	0.634	5.01e-06	1_1	Hspa8
Ivns1abp	4.85e-10	0.280905	0.467	0.339	6.99e-06	1_1	Ivns1abp
Herpud1	4.91e-10	0.231076	0.903	0.816	7.08e-06	1_1	Herpud1
Ftl11	7.58e-10	0.229869	0.903	0.815	1.09e-05	1_1	Ftl1
Hspa5	1.21e-09	0.275609	0.932	0.858	1.74e-05	1_1	Hspa5
Rpl26	1.75e-09	0.248298	0.862	0.782	2.52e-05	1_1	Rpl26
H2-T231	1.08e-08	0.243826	0.428	0.298	0.000156529	1_1	H2-T23
Serinc3	7.88e-08	0.2631	0.59	0.495	0.00113632	1_1	Serinc3
Manf	2.27e-07	0.27308	0.794	0.741	0.00326811	1_1	Manf
Gsn2	1.45e-06	0.318216	0.559	0.475	0.0209737	1_1	Gsn
Creld2	2.16e-06	0.294389	0.512	0.44	0.0311565	1_1	Creld2
Rps18	2.99e-06	0.23182	0.629	0.565	0.0431539	1_1	Rps18
Ppib1	8.06e-06	0.237286	0.702	0.626	0.116349	1_1	Ppib
Rplp2	8.74e-06	0.223778	0.794	0.749	0.126033	1_1	Rplp2
Edem1	9.79e-06	0.25556	0.517	0.44	0.14122	1_1	Edem1
Sub1	1.92e-05	0.258771	0.386	0.301	0.277345	1_1	Sub1
Wfdc18	1.59e-275	3.00283	0.998	0.832	2.3e-271	2	Wfdc18
Ltf	7.64e-245	2.80738	0.961	0.52	1.1e-240	2	Ltf
Dmbt1	2.97e-238	2.30073	0.712	0.164	4.28e-234	2	Dmbt1
Cryab	2.13e-172	0.967711	0.511	0.094	3.08e-168	2	Cryab
Cyp2f2	3.11e-166	2.02729	0.574	0.135	4.49e-162	2	Cyp2f2
Sftpd	5.48e-132	0.838833	0.494	0.112	7.9e-128	2	Sftpd
Atp1b1	9.02e-131	0.525879	0.342	0.048	1.3e-126	2	Atp1b1
F5	1.85e-121	0.52923	0.27	0.03	2.67e-117	2	F5
A2ml1	6.89e-120	0.862282	0.258	0.028	9.94e-116	2	A2ml1
Adh1	9.85e-120	0.615804	0.416	0.084	1.42e-115	2	Adh1
Acsm1	1.21e-114	0.430466	0.264	0.031	1.75e-110	2	Acsm1
Cbr2	2.96e-113	1.00003	0.396	0.083	4.27e-109	2	Cbr2
Cxcl17	1.25e-111	0.450933	0.294	0.041	1.81e-107	2	Cxcl17
Anxa1	1.14e-97	0.485512	0.344	0.068	1.65e-93	2	Anxa1
Cyp2a5	6.96e-84	1.25731	0.474	0.161	1e-79	2	Cyp2a5
Fcgbp	9.51e-82	0.707452	0.375	0.099	1.37e-77	2	Fcgbp
Gsta3	1.27e-81	0.562099	0.455	0.142	1.83e-77	2	Gsta3
Cd81	3.27e-78	0.585092	0.483	0.163	4.72e-74	2	Cd81
Gstm1	2.34e-71	0.550914	0.381	0.111	3.38e-67	2	Gstm1
Tcim	5.02e-71	0.457673	0.403	0.122	7.24e-67	2	Tcim
Krt18	1.28e-70	0.929349	0.846	0.63	1.84e-66	2	Krt18
Ccl9	8.63e-66	0.529764	0.383	0.119	1.25e-61	2	Ccl9
Fxyd3	1.42e-65	0.62566	0.533	0.224	2.05e-61	2	Fxyd3
Slc12a2	9.44e-63	0.36668	0.26	0.058	1.36e-58	2	Slc12a2
Ces1d	1.42e-61	0.485842	0.4	0.136	2.05e-57	2	Ces1d
Tmem176b	9.16e-61	0.693189	0.448	0.171	1.32e-56	2	Tmem176b
Pglyrp1	4.19e-59	0.422355	0.383	0.125	6.04e-55	2	Pglyrp1
Krt7	1.85e-58	0.389487	0.258	0.061	2.67e-54	2	Krt7
Lmo4	1.59e-57	0.468605	0.409	0.145	2.3e-53	2	Lmo4
Ezr	1.77e-50	0.348477	0.284	0.082	2.55e-46	2	Ezr
Aplp2	3.89e-46	0.345606	0.288	0.09	5.61e-42	2	Aplp2
Atpif1	1.62e-45	0.433937	0.433	0.184	2.33e-41	2	Atpif1
Tmem176a	1.62e-44	0.445371	0.366	0.14	2.34e-40	2	Tmem176a
Cyb5a	2.78e-43	0.618323	0.654	0.42	4.01e-39	2	Cyb5a
Ano1	3.02e-43	0.292809	0.251	0.073	4.35e-39	2	Ano1
Krt8	1.08e-38	0.646307	0.753	0.583	1.56e-34	2	Krt8
Atp1a1	1.39e-36	0.512571	0.524	0.285	2.01e-32	2	Atp1a1
Atp11a	2.16e-36	0.511786	0.703	0.478	3.11e-32	2	Atp11a
Atp1b3	2.78e-36	0.352004	0.336	0.136	4.01e-32	2	Atp1b3
Epcam	1.41e-34	0.45864	0.537	0.314	2.03e-30	2	Epcam
Fth1	9.1e-33	0.482779	0.996	0.993	1.31e-28	2	Fth1
App	1.07e-31	0.304222	0.29	0.115	1.54e-27	2	App
Clu	1.18e-31	0.592293	0.4	0.195	1.7e-27	2	Clu
Ppia	4.47e-30	0.429795	0.9	0.786	6.45e-26	2	Ppia
Cst3	5.45e-29	0.486449	0.786	0.61	7.87e-25	2	Cst3
H2-D1	7.92e-27	0.507195	0.827	0.682	1.14e-22	2	H2-D1
Cited4	1.49e-26	0.309322	0.403	0.211	2.14e-22	2	Cited4
Por	3.57e-26	0.32473	0.335	0.16	5.15e-22	2	Por
Clstn1	1.71e-25	0.319121	0.532	0.321	2.47e-21	2	Clstn1
Cd9	5.43e-25	0.390551	0.509	0.313	7.83e-21	2	Cd9
Alas1	1.61e-24	0.31432	0.353	0.179	2.33e-20	2	Alas1
Ftl1	1.78e-24	0.414253	0.898	0.812	2.56e-20	2	Ftl1
Rps20	3.72e-24	0.276216	1	0.998	5.36e-20	2	Rps20
Prdx1	5.31e-24	0.375701	0.87	0.743	7.66e-20	2	Prdx1
Gpx4	2.63e-23	0.350745	0.855	0.738	3.79e-19	2	Gpx4
Gm21718	4.32e-23	0.302886	0.283	0.129	6.23e-19	2	Gm21718
Selenow	9.99e-23	0.354672	0.472	0.29	1.44e-18	2	Selenow
Atp6v1g1	1.59e-22	0.296767	0.377	0.202	2.3e-18	2	Atp6v1g1
Plet1	9.66e-22	0.344045	0.818	0.69	1.39e-17	2	Plet1
Nupr1	1.98e-21	0.346314	0.996	0.988	2.85e-17	2	Nupr1
Psap	3.01e-21	0.373021	0.825	0.706	4.34e-17	2	Psap
Itm2b	3.53e-21	0.397345	0.751	0.594	5.1e-17	2	Itm2b
S100a6	1.27e-20	0.436461	0.478	0.303	1.83e-16	2	S100a6
Myl12b	3.22e-20	0.293274	0.487	0.306	4.64e-16	2	Myl12b
Neat1	4.13e-20	0.37461	0.771	0.646	5.96e-16	2	Neat1
Spint2	4.89e-20	0.353233	0.814	0.715	7.06e-16	2	Spint2
Ctsh	5.4e-20	0.286699	0.348	0.184	7.79e-16	2	Ctsh
Rps27a	8.39e-20	0.304554	1	0.995	1.21e-15	2	Rps27a
H2-K1	1.86e-19	0.677199	0.743	0.607	2.68e-15	2	H2-K1
Myl6	2.95e-19	0.364419	0.738	0.579	4.26e-15	2	Myl6
Ptma	1.21e-18	0.388114	0.803	0.717	1.74e-14	2	Ptma
Ifitm3	1.84e-18	0.380933	0.394	0.233	2.65e-14	2	Ifitm3
Tagln2	2.44e-18	0.230385	0.262	0.127	3.51e-14	2	Tagln2
Gpx1	4.64e-18	0.280975	0.98	0.959	6.69e-14	2	Gpx1
Tapbp	6.52e-18	0.228085	0.283	0.142	9.41e-14	2	Tapbp
Txnip	8.12e-18	0.2691	0.47	0.299	1.17e-13	2	Txnip
Crip2	1.46e-17	0.311124	0.593	0.441	2.11e-13	2	Crip2
Clic1	2.49e-17	0.284065	0.493	0.319	3.6e-13	2	Clic1
Taldo1	3.21e-17	0.30099	0.792	0.685	4.63e-13	2	Taldo1
Arpc1b	9.27e-17	0.280263	0.519	0.356	1.34e-12	2	Arpc1b
Fau	1.1e-16	0.226077	1	0.997	1.59e-12	2	Fau
Aqp5	1.39e-16	0.30262	0.66	0.514	2.01e-12	2	Aqp5
Ifi27l2a	3.38e-16	0.569423	0.543	0.41	4.88e-12	2	Ifi27l2a
Nenf	5.3e-16	0.245793	0.493	0.328	7.65e-12	2	Nenf
Pkm	1e-15	0.264826	0.4	0.251	1.44e-11	2	Pkm
Oat	1.06e-15	0.244023	0.446	0.292	1.54e-11	2	Oat
Rpl35a	1.79e-15	0.292398	0.924	0.89	2.59e-11	2	Rpl35a
Dsp	3.28e-15	0.229923	0.4	0.248	4.73e-11	2	Dsp
Perp	6.59e-15	0.275894	0.513	0.364	9.51e-11	2	Perp
Tmbim6	8.03e-15	0.277783	0.645	0.512	1.16e-10	2	Tmbim6
Gsn	9.83e-15	0.362634	0.612	0.467	1.42e-10	2	Gsn
Ehf	1.11e-14	0.239708	0.4	0.257	1.6e-10	2	Ehf
Atp5a1	1.47e-14	0.258613	0.699	0.557	2.13e-10	2	Atp5a1
S100a11	2.24e-14	0.239555	0.361	0.222	3.23e-10	2	S100a11
Eef1a1	3.31e-14	0.251478	0.996	0.994	4.78e-10	2	Eef1a1
Rpl41	3.68e-14	0.229569	0.998	0.989	5.31e-10	2	Rpl41
B2m	4.49e-14	0.413556	0.807	0.756	6.48e-10	2	B2m
1600014C10Rik	5.26e-14	0.264048	0.312	0.185	7.59e-10	2	1600014C10Rik
Actg1	5.46e-14	0.309046	0.916	0.867	7.88e-10	2	Actg1
H2-T23	5.78e-14	0.254966	0.444	0.292	8.34e-10	2	H2-T23
Cox6c	7.58e-14	0.254424	0.799	0.668	1.09e-09	2	Cox6c
Aldoa	7.79e-14	0.288865	0.504	0.361	1.12e-09	2	Aldoa
St6galnac2	7.87e-14	0.276676	0.493	0.349	1.14e-09	2	St6galnac2
Cd74	8.39e-14	0.228563	0.771	0.644	1.21e-09	2	Cd74
Ddx5	8.59e-14	0.23998	0.84	0.758	1.24e-09	2	Ddx5
Cox8a	8.75e-14	0.265534	0.796	0.699	1.26e-09	2	Cox8a
Cldn3	1.22e-13	0.22433	0.405	0.265	1.76e-09	2	Cldn3
Smdt1	1.23e-13	0.256519	0.743	0.638	1.77e-09	2	Smdt1
Itm2c	1.39e-13	0.226011	0.465	0.315	2.01e-09	2	Itm2c
Ctsl	1.42e-13	0.31199	0.604	0.476	2.05e-09	2	Ctsl
Hspa8	2.02e-13	0.255891	0.749	0.632	2.91e-09	2	Hspa8
Rpl18	2.06e-13	0.251997	0.937	0.882	2.98e-09	2	Rpl18
Ctsd	2.44e-13	0.27848	0.63	0.494	3.52e-09	2	Ctsd
Cd82	3.34e-13	0.242273	0.5	0.356	4.82e-09	2	Cd82
Jund	4.12e-13	0.298596	0.433	0.302	5.95e-09	2	Jund
Gm16136	4.3e-13	0.229692	0.493	0.352	6.2e-09	2	Gm16136
Apoe	5.94e-13	0.405433	0.794	0.697	8.57e-09	2	Apoe
Aldh2	1.08e-12	0.258304	0.58	0.438	1.56e-08	2	Aldh2
Rps21	1.86e-12	0.229403	0.972	0.961	2.69e-08	2	Rps21
Furin	2.1e-12	0.224111	0.364	0.234	3.03e-08	2	Furin
Rpl15	2.23e-12	0.253845	0.907	0.859	3.21e-08	2	Rpl15
Cox4i1	5.63e-12	0.235759	0.887	0.827	8.12e-08	2	Cox4i1
Rpl19	5.75e-12	0.24366	0.911	0.866	8.3e-08	2	Rpl19
Rpl9	6.47e-12	0.242367	0.926	0.902	9.34e-08	2	Rpl9
H3f3b	8.09e-12	0.25505	0.84	0.782	1.17e-07	2	H3f3b
Bsg	8.14e-12	0.253934	0.489	0.359	1.17e-07	2	Bsg
mt-Co1	8.63e-12	0.328102	0.968	0.942	1.24e-07	2	mt-Co1
Lamp1	1.45e-11	0.232915	0.515	0.38	2.09e-07	2	Lamp1
Rack1	1.69e-11	0.23142	0.831	0.773	2.44e-07	2	Rack1
Esp4	1.93e-11	0.258503	0.846	0.773	2.79e-07	2	Esp4
Oaz1	2.3e-11	0.269069	0.812	0.735	3.32e-07	2	Oaz1
Ppib	1.29e-10	0.226296	0.716	0.622	1.86e-06	2	Ppib
Rpl39	2.45e-10	0.275502	0.835	0.758	3.54e-06	2	Rpl39
Atp5e	2.64e-10	0.250505	0.816	0.764	3.81e-06	2	Atp5e
Rpsa	4.65e-10	0.251028	0.944	0.914	6.71e-06	2	Rpsa
Pdia3	1.16e-09	0.238911	0.556	0.446	1.68e-05	2	Pdia3
Rpl3	1.48e-09	0.232717	0.669	0.57	2.14e-05	2	Rpl3
Rps9	2.33e-09	0.235483	0.805	0.749	3.35e-05	2	Rps9
Cd24a	2.36e-09	0.256193	0.677	0.593	3.41e-05	2	Cd24a
Rps2	6.47e-09	0.258674	0.836	0.81	9.34e-05	2	Rps2
Rac1	1.42e-08	0.233717	0.532	0.427	0.00020478	2	Rac1
H2-Eb1	2.02e-08	0.22659	0.576	0.455	0.000291395	2	H2-Eb1
Mfge8	7.93e-07	0.227056	0.522	0.445	0.0114336	2	Mfge8
mt-Co3	8.22e-07	0.2314	0.989	0.98	0.0118564	2	mt-Co3
Igha	1.5e-06	0.25925	0.922	0.9	0.0216538	2	Igha
mt-Nd1	1.55e-06	0.270546	0.474	0.394	0.022298	2	mt-Nd1
Gm14743	8.23e-265	2.70558	0.998	0.731	1.19e-260	3	Gm14743
Obp1a	3.11e-49	0.416745	1	1	4.48e-45	3	Obp1a
Gm5938	1.6e-41	0.377794	1	1	2.31e-37	3	Gm5938
Scgb2b31	3.7e-22	0.232893	1	1	5.34e-18	3	Scgb2b3
Esp311	1.49e-20	0.367114	0.944	0.865	2.14e-16	3	Esp31
Scgb2a21	6.27e-20	0.306526	1	1	9.04e-16	3	Scgb2a2
Scgb2b121	2.81e-19	0.427081	0.998	0.999	4.05e-15	3	Scgb2b12
Gm12888	1.86e-18	0.283525	1	1	2.69e-14	3	Gm12888
Bglap3	8.66e-18	0.236177	1	1	1.25e-13	3	Bglap3
Gm5570	1.81e-14	0.296682	0.873	0.776	2.6e-10	3	Gm5570
Gm12886	1.83e-14	0.480473	0.635	0.501	2.64e-10	3	Gm12886
Scgb2b181	5.05e-13	0.41003	0.817	0.774	7.29e-09	3	Scgb2b18
Rimklb	9.18e-13	0.234873	0.571	0.411	1.32e-08	3	Rimklb
Gm141351	1.53e-12	0.302893	1	1	2.21e-08	3	Gm14135
Esp1	1.67e-10	0.45907	0.737	0.646	2.41e-06	3	Esp1
Esp15	6.03e-10	0.244095	1	1	8.7e-06	3	Esp15
Scgb2b171	1.09e-09	0.385493	0.723	0.653	1.58e-05	3	Scgb2b17
Obp1b	2.86e-08	0.521635	0.388	0.279	0.000413172	3	Obp1b
Cd742	5.07e-201	2.80107	0.995	0.63	7.32e-197	4	Cd74
H2-Aa1	9.5e-177	1.74861	0.92	0.392	1.37e-172	4	H2-Aa
H2-Eb12	2.99e-175	1.71151	0.96	0.427	4.31e-171	4	H2-Eb1
Ccl5	2.74e-170	2.20338	0.72	0.192	3.95e-166	4	Ccl5
H2-Ab11	2.38e-167	1.67748	0.96	0.447	3.43e-163	4	H2-Ab1
H2-K12	4.06e-164	1.94565	0.983	0.592	5.85e-160	4	H2-K1
Lyz21	3.06e-161	1.82677	0.94	0.419	4.41e-157	4	Lyz2
Tmsb101	2.98e-150	1.91462	0.77	0.278	4.3e-146	4	Tmsb10
Tmsb4x1	1.27e-145	1.62157	0.995	0.948	1.83e-141	4	Tmsb4x
H2-D12	2.9e-141	1.51026	0.99	0.672	4.19e-137	4	H2-D1
Cd79a1	1.21e-137	1.19233	0.535	0.113	1.74e-133	4	Cd79a
Rac2	3.24e-136	1.00947	0.557	0.122	4.67e-132	4	Rac2
Arhgap451	3.65e-133	1.15695	0.598	0.15	5.27e-129	4	Arhgap45
Actb1	6.66e-131	1.90759	0.95	0.614	9.6e-127	4	Actb
Cd521	9.42e-127	1.34725	0.67	0.215	1.36e-122	4	Cd52
H2-Q71	5.76e-126	1.24144	0.635	0.185	8.3e-122	4	H2-Q7
Shisa51	2.75e-125	1.33745	0.693	0.235	3.97e-121	4	Shisa5
B2m2	1.74e-122	1.39598	0.99	0.743	2.51e-118	4	B2m
Lsp1	6.93e-117	0.91533	0.515	0.119	1e-112	4	Lsp1
Coro1a1	1.75e-111	1.14703	0.623	0.196	2.52e-107	4	Coro1a
Hspa82	1.45e-110	1.27615	0.93	0.62	2.1e-106	4	Hspa8
H2-Q6	3.91e-109	0.76932	0.438	0.087	5.65e-105	4	H2-Q6
Ighd	4.61e-108	0.817867	0.392	0.07	6.65e-104	4	Ighd
H2-Ob	6.2e-106	0.778006	0.39	0.071	8.94e-102	4	H2-Ob
Tbc1d10c	9.98e-106	0.695982	0.412	0.079	1.44e-101	4	Tbc1d10c
Stat1	2.11e-104	0.891845	0.562	0.16	3.04e-100	4	Stat1
Ighm1	3.72e-101	1.08981	0.818	0.355	5.36e-97	4	Ighm
Cd22	1.6e-98	0.634934	0.338	0.055	2.31e-94	4	Cd22
Adcy7	8.5e-98	0.553178	0.345	0.057	1.23e-93	4	Adcy7
Ptprcap	1.08e-97	0.753114	0.46	0.108	1.56e-93	4	Ptprcap
Rps202	6.85e-97	0.922323	1	0.998	9.88e-93	4	Rps20
Trac	1.66e-94	0.500341	0.295	0.042	2.39e-90	4	Trac
Psap2	4.98e-94	1.25322	0.965	0.698	7.18e-90	4	Psap
Cst33	2.84e-91	1.08373	0.932	0.603	4.1e-87	4	Cst3
Gimap1	1.74e-87	0.493647	0.302	0.048	2.52e-83	4	Gimap1
Ifi30	4.07e-85	0.790945	0.515	0.155	5.88e-81	4	Ifi30
Ltb	2e-82	0.55349	0.39	0.087	2.89e-78	4	Ltb
Traf1	1.22e-80	0.447737	0.302	0.052	1.76e-76	4	Traf1
Apoe3	1.69e-80	1.27095	0.945	0.687	2.44e-76	4	Apoe
Cd37	4.6e-80	0.58543	0.335	0.067	6.64e-76	4	Cd37
Psmb81	1.03e-79	0.81625	0.517	0.168	1.48e-75	4	Psmb8
Ddx51	4.36e-79	0.976712	0.948	0.751	6.29e-75	4	Ddx5
Rpl13a1	5.34e-79	0.932335	0.988	0.882	7.7e-75	4	Rpl13a
Ctss1	1.42e-78	0.801001	0.517	0.169	2.05e-74	4	Ctss
Il2rg	2.01e-78	0.427984	0.255	0.038	2.9e-74	4	Il2rg
Cd19	5.8e-78	0.531336	0.28	0.047	8.36e-74	4	Cd19
Arhgdib	1.2e-76	0.692537	0.435	0.118	1.73e-72	4	Arhgdib
Psme1	1.51e-76	0.8655	0.507	0.17	2.17e-72	4	Psme1
H2-DMb2	1.9e-76	0.538178	0.32	0.063	2.74e-72	4	H2-DMb2
AW1120101	1.94e-76	0.89463	0.488	0.156	2.8e-72	4	AW112010
Tap1	3.64e-76	0.752999	0.492	0.156	5.25e-72	4	Tap1
Cd79b1	5.32e-76	0.839098	0.395	0.101	7.67e-72	4	Cd79b
Ly6a1	2.4e-75	1.30779	0.652	0.313	3.47e-71	4	Ly6a
Lat	1.04e-74	0.440803	0.27	0.045	1.5e-70	4	Lat
Btg1	3.4e-73	0.65911	0.402	0.105	4.9e-69	4	Btg1
Ptprc	1.82e-72	0.588413	0.37	0.089	2.63e-68	4	Ptprc
Pld41	2.56e-70	0.608922	0.425	0.121	3.7e-66	4	Pld4
Klf2	3.26e-70	0.705096	0.395	0.107	4.71e-66	4	Klf2
Laptm51	5.3e-70	0.696974	0.47	0.147	7.65e-66	4	Laptm5
Myo1g	7.14e-70	0.404152	0.298	0.058	1.03e-65	4	Myo1g
Mndal	2e-68	0.515005	0.35	0.083	2.88e-64	4	Mndal
Arhgap4	8.17e-68	0.396491	0.275	0.051	1.18e-63	4	Arhgap4
Rpl42	1.14e-67	0.890337	0.985	0.949	1.65e-63	4	Rpl4
Cfl1	4.74e-66	0.833233	0.588	0.263	6.83e-62	4	Cfl1
Trbc2	5.24e-66	0.552481	0.318	0.072	7.56e-62	4	Trbc2
Ctsz1	1.26e-65	0.852288	0.565	0.24	1.81e-61	4	Ctsz
Dock8	3.36e-65	0.384025	0.278	0.053	4.84e-61	4	Dock8
Clic11	5.99e-65	0.853688	0.635	0.312	8.64e-61	4	Clic1
Cyba1	5.24e-64	0.693037	0.485	0.17	7.56e-60	4	Cyba
Gnai2	2.19e-63	0.576899	0.44	0.139	3.16e-59	4	Gnai2
Arhgef1	1.43e-62	0.778181	0.478	0.177	2.07e-58	4	Arhgef1
Tyrobp1	8.09e-62	0.844935	0.56	0.243	1.17e-57	4	Tyrobp
Ccl19	1.98e-61	0.49299	0.26	0.05	2.85e-57	4	Ccl19
Iglc32	2.49e-61	0.703312	0.45	0.151	3.59e-57	4	Iglc3
Msn	3.11e-61	0.441274	0.308	0.07	4.49e-57	4	Msn
Rpsa2	6.85e-61	0.791805	0.99	0.911	9.88e-57	4	Rpsa
Ptpn6	1.16e-60	0.659839	0.432	0.146	1.67e-56	4	Ptpn6
Rpl11	1.19e-60	0.775453	0.995	0.953	1.71e-56	4	Rpl11
Rps92	4.92e-60	0.867868	0.95	0.739	7.1e-56	4	Rps9
Ifi27l2a2	4.93e-60	0.956875	0.748	0.397	7.11e-56	4	Ifi27l2a
Il4i1	1.57e-59	0.417028	0.252	0.049	2.27e-55	4	Il4i1
Vim	4.71e-59	0.630855	0.428	0.14	6.8e-55	4	Vim
Rps27a3	5.39e-59	0.723103	1	0.995	7.78e-55	4	Rps27a
Rps11	1.15e-58	0.873572	0.968	0.83	1.66e-54	4	Rps11
Gapdh	2.45e-58	0.881406	0.565	0.26	3.53e-54	4	Gapdh
Icam1	3.16e-58	0.381319	0.265	0.054	4.56e-54	4	Icam1
Rasal3	6.22e-58	0.396564	0.26	0.053	8.98e-54	4	Rasal3
Eef1a11	2.01e-56	0.665109	1	0.994	2.89e-52	4	Eef1a1
Macf1	3.31e-56	0.559384	0.36	0.105	4.78e-52	4	Macf1
H2-DMb11	3.41e-56	0.504239	0.368	0.107	4.92e-52	4	H2-DMb1
Vav1	1.41e-55	0.429419	0.29	0.068	2.03e-51	4	Vav1
Fxyd5	1.63e-55	0.639094	0.425	0.145	2.35e-51	4	Fxyd5
Flna	2.83e-55	0.53606	0.412	0.137	4.08e-51	4	Flna
Map4k2	4.73e-55	0.452971	0.302	0.075	6.82e-51	4	Map4k2
Tapbp1	1.57e-54	0.545748	0.412	0.136	2.26e-50	4	Tapbp
Cyth4	2.91e-54	0.445535	0.32	0.084	4.2e-50	4	Cyth4
Trbc1	3.37e-54	0.389976	0.255	0.054	4.86e-50	4	Trbc1
Cotl1	5.67e-54	0.378601	0.288	0.068	8.19e-50	4	Cotl1
Fau1	1.24e-53	0.734753	1	0.997	1.79e-49	4	Fau
Nlrc5	1.25e-53	0.418148	0.272	0.063	1.8e-49	4	Nlrc5
Ly6e	1.87e-53	0.689328	0.448	0.166	2.7e-49	4	Ly6e
Ighg11	1.9e-53	0.683039	0.85	0.545	2.74e-49	4	Ighg1
Srgn1	1.91e-53	0.522552	0.35	0.102	2.76e-49	4	Srgn
Psmb9	2.62e-53	0.492767	0.365	0.109	3.78e-49	4	Psmb9
Gm499801	3.17e-53	0.617804	0.412	0.14	4.57e-49	4	Gm49980
Clu1	3.52e-53	1.04558	0.475	0.194	5.08e-49	4	Clu
C32	7.98e-53	0.856894	0.562	0.262	1.15e-48	4	C3
C1qb1	9.48e-53	0.794706	0.527	0.233	1.37e-48	4	C1qb
Samhd1	2.34e-51	0.455712	0.348	0.103	3.38e-47	4	Samhd1
Ikbkb	1.96e-50	0.786103	0.502	0.229	2.83e-46	4	Ikbkb
Evl	5.43e-50	0.392176	0.255	0.058	7.84e-46	4	Evl
Psme2	1.58e-49	0.601317	0.422	0.157	2.28e-45	4	Psme2
Ivns1abp1	8.47e-49	0.789497	0.605	0.327	1.22e-44	4	Ivns1abp
Ptma1	2.69e-48	0.72746	0.917	0.71	3.88e-44	4	Ptma
Rps19	3.2e-48	0.682199	0.945	0.754	4.62e-44	4	Rps19
Grk2	5.54e-48	0.56931	0.408	0.148	8e-44	4	Grk2
Ifitm31	6.44e-48	0.778252	0.505	0.228	9.29e-44	4	Ifitm3
Rpl22	7.45e-48	0.736638	0.998	0.917	1.08e-43	4	Rpl22
Irf7	8.34e-48	0.638898	0.428	0.162	1.2e-43	4	Irf7
Sipa1	9.38e-48	0.388562	0.255	0.061	1.35e-43	4	Sipa1
Syk	9.53e-48	0.416907	0.27	0.068	1.37e-43	4	Syk
Slpi1	1.18e-47	0.766392	0.863	0.532	1.7e-43	4	Slpi
Slfn2	2.37e-47	0.382795	0.308	0.086	3.42e-43	4	Slfn2
H2afz	1.09e-46	0.754945	0.635	0.38	1.57e-42	4	H2afz
Ccl82	5.27e-46	0.845685	0.525	0.248	7.6e-42	4	Ccl8
Rpl5	1.34e-45	0.654032	0.988	0.909	1.94e-41	4	Rpl5
Bst21	1.52e-45	0.686657	0.458	0.197	2.19e-41	4	Bst2
Mpeg1	1.65e-45	0.429153	0.375	0.125	2.38e-41	4	Mpeg1
Il10ra	2.11e-45	0.373434	0.285	0.077	3.05e-41	4	Il10ra
Myl61	2.62e-45	0.778351	0.795	0.578	3.77e-41	4	Myl6
Rpl81	1.08e-44	0.669055	0.98	0.897	1.56e-40	4	Rpl8
Arrb2	1.39e-44	0.39858	0.292	0.083	2.01e-40	4	Arrb2
Tubb5	3.4e-44	0.599978	0.43	0.177	4.9e-40	4	Tubb5
Cd83	4.32e-44	0.33387	0.255	0.064	6.23e-40	4	Cd83
Unc93b1	1.63e-43	0.530373	0.408	0.156	2.35e-39	4	Unc93b1
Rpl18a	2.4e-43	0.687467	0.955	0.821	3.46e-39	4	Rpl18a
Sh3bgrl3	2.46e-43	0.662912	0.458	0.202	3.55e-39	4	Sh3bgrl3
C1qa2	4.31e-43	0.66932	0.512	0.246	6.22e-39	4	C1qa
Ctsh1	1.07e-42	0.601355	0.435	0.182	1.54e-38	4	Ctsh
Itm2b2	1.26e-42	0.733644	0.797	0.594	1.82e-38	4	Itm2b
Tmem176b1	1.42e-42	0.664732	0.435	0.18	2.04e-38	4	Tmem176b
Cxcl16	1.99e-42	0.461949	0.338	0.112	2.87e-38	4	Cxcl16
Ppia1	2.05e-42	0.737896	0.938	0.786	2.96e-38	4	Ppia
Fcer1g	4.6e-42	0.563901	0.43	0.18	6.63e-38	4	Fcer1g
Selplg	5.25e-42	0.377308	0.282	0.081	7.58e-38	4	Selplg
Sirpa	7.94e-42	0.476394	0.355	0.125	1.15e-37	4	Sirpa
Ftl12	8.33e-42	0.706126	0.945	0.811	1.2e-37	4	Ftl1
Gm47283	9.48e-42	0.62865	0.458	0.206	1.37e-37	4	Gm47283
Csk	2.52e-41	0.472742	0.372	0.137	3.64e-37	4	Csk
Rps101	4.48e-41	0.62977	0.995	0.936	6.47e-37	4	Rps10
Iglc22	4.95e-41	0.687916	0.578	0.306	7.15e-37	4	Iglc2
Plac8	8.06e-41	0.36885	0.29	0.086	1.16e-36	4	Plac8
Rps4x	1.55e-40	0.668585	1	0.978	2.24e-36	4	Rps4x
Igtp	3.08e-40	0.334698	0.282	0.082	4.44e-36	4	Igtp
Igkc2	3.84e-40	0.739788	0.938	0.841	5.54e-36	4	Igkc
Hnrnpa2b1	5.5e-40	0.806624	0.703	0.524	7.93e-36	4	Hnrnpa2b1
Itgb7	7.7e-40	0.339262	0.258	0.071	1.11e-35	4	Itgb7
Hsp90ab1	1.01e-39	0.700093	0.815	0.64	1.45e-35	4	Hsp90ab1
Rpl23	2.31e-39	0.626315	0.993	0.945	3.33e-35	4	Rpl23
S100a4	2.95e-39	0.38779	0.262	0.075	4.26e-35	4	S100a4
Rps15a	4.58e-39	0.702121	0.945	0.827	6.61e-35	4	Rps15a
Pfn1	8.76e-39	0.870153	0.603	0.404	1.26e-34	4	Pfn1
Rack11	1.14e-38	0.626062	0.92	0.767	1.64e-34	4	Rack1
Rpl7	1.14e-38	0.627986	0.953	0.823	1.65e-34	4	Rpl7
Limd2	1.66e-38	0.599219	0.472	0.23	2.39e-34	4	Limd2
H2-T232	1.84e-38	0.647086	0.537	0.289	2.65e-34	4	H2-T23
Aif1	2.47e-38	0.43	0.318	0.108	3.56e-34	4	Aif1
Fth11	2.51e-38	0.55204	1	0.993	3.62e-34	4	Fth1
Rpl6	4.15e-38	0.70779	0.963	0.886	5.99e-34	4	Rpl6
Psmb10	5.04e-38	0.406901	0.302	0.099	7.27e-34	4	Psmb10
Rps210	9.31e-38	0.634035	0.958	0.8	1.34e-33	4	Rps2
Neat11	2.27e-37	0.660986	0.82	0.646	3.28e-33	4	Neat1
Npc21	7.19e-37	0.651523	0.465	0.226	1.04e-32	4	Npc2
Mcl1	2.55e-36	0.568303	0.475	0.237	3.68e-32	4	Mcl1
Actg11	2.85e-36	0.621116	0.978	0.864	4.12e-32	4	Actg1
Ewsr1	7.86e-36	0.642601	0.552	0.324	1.13e-31	4	Ewsr1
Tagln21	8.44e-36	0.399402	0.34	0.125	1.22e-31	4	Tagln2
AU020206	1.49e-35	0.411721	0.29	0.096	2.15e-31	4	AU020206
Gramd1a	2.51e-35	0.657244	0.51	0.275	3.62e-31	4	Gramd1a
Rplp21	4.14e-35	0.630798	0.912	0.739	5.97e-31	4	Rplp2
Rpl10a	6.05e-35	0.574107	0.953	0.809	8.73e-31	4	Rpl10a
Rpl181	1.64e-34	0.579535	0.968	0.881	2.36e-30	4	Rpl18
Gas5	4.45e-34	0.601075	0.455	0.227	6.41e-30	4	Gas5
Rps6	5.76e-34	0.577444	0.807	0.63	8.31e-30	4	Rps6
Irf1	7.79e-34	0.406412	0.32	0.118	1.12e-29	4	Irf1
Cybc1	1.28e-33	0.362534	0.272	0.089	1.85e-29	4	Cybc1
Lgals3	1.32e-33	0.418856	0.308	0.11	1.91e-29	4	Lgals3
Rpl192	2.33e-33	0.558357	0.97	0.863	3.36e-29	4	Rpl19
AC149090.1	2.92e-33	0.50329	0.41	0.187	4.21e-29	4	AC149090.1
Irf8	6.42e-33	0.466678	0.345	0.138	9.27e-29	4	Irf8
Zdhhc18	1.47e-32	0.345404	0.265	0.087	2.11e-28	4	Zdhhc18
Rhog	2.33e-32	0.333249	0.262	0.085	3.36e-28	4	Rhog
Rpl32	4.1e-32	0.646929	0.723	0.568	5.92e-28	4	Rpl3
Cfb	4.32e-32	0.308903	0.255	0.08	6.24e-28	4	Cfb
C1qc1	5.64e-32	0.586888	0.438	0.215	8.13e-28	4	C1qc
Rpl30	1.38e-31	0.601248	0.995	0.923	1.99e-27	4	Rpl30
Grk6	1.91e-31	0.383893	0.278	0.097	2.76e-27	4	Grk6
S100a61	2.61e-31	0.675535	0.517	0.305	3.77e-27	4	S100a6
Rpl27a	2.94e-31	0.601274	0.968	0.865	4.24e-27	4	Rpl27a
Lgals3bp	3.13e-31	0.403479	0.335	0.134	4.51e-27	4	Lgals3bp
Rps31	5.83e-31	0.539998	0.973	0.911	8.42e-27	4	Rps3
Zmiz2	6.09e-31	0.413107	0.312	0.12	8.79e-27	4	Zmiz2
Rpl28	6.82e-31	0.601821	0.968	0.862	9.85e-27	4	Rpl28
Ablim1	9.06e-31	0.331992	0.262	0.088	1.31e-26	4	Ablim1
Tmem123	1.23e-30	0.466796	0.35	0.147	1.77e-26	4	Tmem123
Rpl392	2.62e-30	0.570581	0.915	0.754	3.78e-26	4	Rpl39
Uba7	3.5e-30	0.336645	0.288	0.103	5.05e-26	4	Uba7
Prkcd	9.14e-30	0.387495	0.312	0.123	1.32e-25	4	Prkcd
Ctsb2	9.16e-30	0.713934	0.51	0.299	1.32e-25	4	Ctsb
Ctsa	1.08e-29	0.435739	0.395	0.182	1.55e-25	4	Ctsa
Rpl261	2.81e-29	0.520836	0.927	0.776	4.06e-25	4	Rpl26
Rpl311	3.22e-29	0.514999	0.902	0.732	4.65e-25	4	Rpl31
Oaz12	4.36e-29	0.52665	0.873	0.732	6.29e-25	4	Oaz1
Atpif11	7.95e-29	0.478583	0.402	0.193	1.15e-24	4	Atpif1
Ypel3	8.35e-29	0.525323	0.482	0.268	1.2e-24	4	Ypel3
Tmem176a1	8.57e-29	0.434717	0.348	0.147	1.24e-24	4	Tmem176a
Rps23	1.44e-28	0.492718	0.963	0.84	2.08e-24	4	Rps23
Arpc1b1	1.49e-28	0.642132	0.547	0.358	2.15e-24	4	Arpc1b
Nfkb2	1.9e-28	0.302327	0.262	0.092	2.75e-24	4	Nfkb2
Nisch	3.21e-28	0.557486	0.515	0.31	4.62e-24	4	Nisch
Tcirg1	3.78e-28	0.352206	0.272	0.1	5.45e-24	4	Tcirg1
Nfkbia	4.56e-28	0.413116	0.39	0.182	6.58e-24	4	Nfkbia
Rpl13	5.85e-28	0.456696	0.998	0.987	8.44e-24	4	Rpl13
Rpl17	7.77e-28	0.477273	0.943	0.81	1.12e-23	4	Rpl17
Rpl12	8.44e-28	0.50066	0.915	0.799	1.22e-23	4	Rpl12
Isg15	9.44e-28	0.370625	0.25	0.088	1.36e-23	4	Isg15
Rps161	1.15e-27	0.580967	0.955	0.887	1.66e-23	4	Rps16
Rps13	4.87e-27	0.551756	0.932	0.816	7.03e-23	4	Rps13
Cdk11b	5.36e-27	0.511129	0.422	0.223	7.73e-23	4	Cdk11b
Slc50a1	7.3e-27	0.364976	0.322	0.135	1.05e-22	4	Slc50a1
Sf3b1	1.4e-26	0.550365	0.468	0.272	2.02e-22	4	Sf3b1
S100a10	1.53e-26	0.35957	0.325	0.137	2.21e-22	4	S100a10
Actr3	1.83e-25	0.399946	0.338	0.154	2.65e-21	4	Actr3
Rpl7a	2.41e-25	0.484937	0.82	0.686	3.47e-21	4	Rpl7a
Rps5	2.95e-25	0.548934	0.72	0.593	4.26e-21	4	Rps5
Crip1	3.53e-25	0.639423	0.448	0.262	5.1e-21	4	Crip1
Rps3a1	5.77e-25	0.494708	0.995	0.991	8.32e-21	4	Rps3a1
Eif1	6.3e-25	0.506989	0.912	0.783	9.09e-21	4	Eif1
Rpl23a	1.06e-24	0.501585	0.795	0.651	1.53e-20	4	Rpl23a
Ywhah	1.18e-24	0.366455	0.328	0.146	1.7e-20	4	Ywhah
Tuba1b	1.78e-24	0.314793	0.312	0.132	2.56e-20	4	Tuba1b
Tln1	2.32e-24	0.382089	0.365	0.177	3.35e-20	4	Tln1
Rnf213	4.17e-24	0.38807	0.308	0.134	6.01e-20	4	Rnf213
Rpl37	4.48e-24	0.476957	1	0.98	6.47e-20	4	Rpl37
Fabp5	4.59e-24	0.554926	0.372	0.192	6.63e-20	4	Fabp5
H3f3a	1.24e-23	0.596104	0.672	0.564	1.79e-19	4	H3f3a
Rap1b	1.28e-23	0.384214	0.322	0.147	1.85e-19	4	Rap1b
Ucp2	1.42e-23	0.480869	0.455	0.269	2.05e-19	4	Ucp2
Cd47	3.45e-23	0.327074	0.298	0.128	4.98e-19	4	Cd47
Rps291	3.87e-23	0.473989	0.91	0.765	5.58e-19	4	Rps29
Dync1h1	6.09e-23	0.509034	0.498	0.319	8.78e-19	4	Dync1h1
Rpl35a1	1.05e-22	0.489099	0.973	0.887	1.51e-18	4	Rpl35a
Pkm1	1.6e-22	0.432708	0.435	0.252	2.31e-18	4	Pkm
Rps261	1.59e-21	0.551828	0.882	0.764	2.3e-17	4	Rps26
Ccnd3	1.65e-21	0.341635	0.318	0.149	2.38e-17	4	Ccnd3
H3f3b1	2.03e-21	0.404872	0.905	0.778	2.93e-17	4	H3f3b
Pold4	2.03e-21	0.291962	0.285	0.123	2.93e-17	4	Pold4
Eef2	2.91e-21	0.435166	0.963	0.887	4.2e-17	4	Eef2
Rogdi	3.2e-21	0.323663	0.28	0.123	4.62e-17	4	Rogdi
Rpl34	6.52e-21	0.471629	0.985	0.937	9.41e-17	4	Rpl34
Rps8	7.43e-21	0.466001	0.998	0.99	1.07e-16	4	Rps8
Ddx39b	1.13e-20	0.350071	0.372	0.192	1.62e-16	4	Ddx39b
Capzb	1.45e-20	0.378009	0.358	0.184	2.09e-16	4	Capzb
Igfbp7	3.87e-20	0.542659	0.39	0.224	5.59e-16	4	Igfbp7
Rpl27	4.94e-20	0.405481	0.825	0.68	7.12e-16	4	Rpl27
Rps15	5.65e-20	0.490542	0.968	0.89	8.15e-16	4	Rps15
Mdm4	6.1e-20	0.275544	0.252	0.106	8.8e-16	4	Mdm4
BC005537	1.8e-19	0.469786	0.48	0.316	2.59e-15	4	BC005537
Dbnl	1.92e-19	0.292956	0.28	0.126	2.77e-15	4	Dbnl
Hsp90b11	3.18e-19	0.398736	0.73	0.572	4.58e-15	4	Hsp90b1
Ptpn18	3.49e-19	0.379732	0.382	0.212	5.04e-15	4	Ptpn18
Rpl14	4.06e-19	0.416713	0.95	0.835	5.86e-15	4	Rpl14
Rpl24	4.48e-19	0.451956	0.95	0.838	6.46e-15	4	Rpl24
Arpc2	6.22e-19	0.372038	0.338	0.176	8.98e-15	4	Arpc2
Rpl36	1e-18	0.435806	0.897	0.774	1.45e-14	4	Rpl36
Fus	1.27e-18	0.304038	0.298	0.142	1.83e-14	4	Fus
Atp6v0c	2.67e-18	0.509674	0.585	0.448	3.86e-14	4	Atp6v0c
Syngr2	2.95e-18	0.510263	0.545	0.431	4.26e-14	4	Syngr2
Srrt	4.31e-18	0.261808	0.26	0.116	6.22e-14	4	Srrt
Rpl21	5.08e-18	0.509526	0.99	0.95	7.33e-14	4	Rpl21
Vasp	8.04e-18	0.284399	0.275	0.128	1.16e-13	4	Vasp
Rps181	8.69e-18	0.435189	0.7	0.559	1.25e-13	4	Rps18
Grb2	9.15e-18	0.298355	0.272	0.129	1.32e-13	4	Grb2
Selenow1	1.19e-17	0.460049	0.458	0.297	1.72e-13	4	Selenow
Nxf1	2.33e-17	0.306122	0.268	0.127	3.36e-13	4	Nxf1
Aldoa1	3.44e-17	0.430424	0.51	0.364	4.96e-13	4	Aldoa
Snrpg	3.49e-17	0.436216	0.48	0.331	5.04e-13	4	Snrpg
Rsrp1	6.03e-17	0.458667	0.677	0.572	8.7e-13	4	Rsrp1
Ogt	7.78e-17	0.366684	0.352	0.2	1.12e-12	4	Ogt
Hnrnph1	8.81e-17	0.403205	0.355	0.204	1.27e-12	4	Hnrnph1
Mat2a	1.27e-16	0.322603	0.3	0.155	1.83e-12	4	Mat2a
Dgka	1.32e-16	0.34395	0.335	0.181	1.9e-12	4	Dgka
Cd811	1.68e-16	0.303067	0.34	0.183	2.42e-12	4	Cd81
Iglc11	2.88e-16	0.635266	0.532	0.348	4.16e-12	4	Iglc1
Itgb1	5.67e-16	0.285183	0.28	0.14	8.17e-12	4	Itgb1
Cdc42	6.73e-16	0.33453	0.388	0.233	9.71e-12	4	Cdc42
Mzb11	7.46e-16	0.416578	0.388	0.232	1.08e-11	4	Mzb1
Mbnl1	8.97e-16	0.243631	0.252	0.118	1.29e-11	4	Mbnl1
Tpt1	9.85e-16	0.323909	1	0.994	1.42e-11	4	Tpt1
Ldha	1.07e-15	0.412279	0.415	0.268	1.54e-11	4	Ldha
Rps24	1.85e-15	0.405098	1	0.997	2.66e-11	4	Rps24
Gnb1	2.01e-15	0.396967	0.398	0.254	2.89e-11	4	Gnb1
Rpl38	2.57e-15	0.429352	0.975	0.907	3.7e-11	4	Rpl38
Gmfg	4.49e-15	0.292085	0.28	0.144	6.48e-11	4	Gmfg
Akap8l	4.59e-15	0.274447	0.285	0.148	6.63e-11	4	Akap8l
Sp100	5.03e-15	0.27364	0.285	0.146	7.25e-11	4	Sp100
Iqgap1	5.03e-15	0.291984	0.298	0.159	7.25e-11	4	Iqgap1
Snrpd1	5.11e-15	0.297605	0.318	0.175	7.37e-11	4	Snrpd1
Tspo	5.77e-15	0.419976	0.472	0.336	8.33e-11	4	Tspo
Ctsd1	7.02e-15	0.48077	0.605	0.5	1.01e-10	4	Ctsd
Dnaja1	7.36e-15	0.380784	0.485	0.344	1.06e-10	4	Dnaja1
Hnrnpa3	8.76e-15	0.371868	0.42	0.272	1.26e-10	4	Hnrnpa3
Ppp6r1	9.77e-15	0.263354	0.272	0.138	1.41e-10	4	Ppp6r1
Commd4	1.28e-14	0.299793	0.292	0.156	1.84e-10	4	Commd4
Sri	1.73e-14	0.272095	0.305	0.165	2.49e-10	4	Sri
Sparc	1.94e-14	0.331689	0.288	0.155	2.79e-10	4	Sparc
Bgn	2.88e-14	0.249688	0.26	0.129	4.16e-10	4	Bgn
Ubc	3.19e-14	0.348243	0.88	0.755	4.6e-10	4	Ubc
Rpl151	3.23e-14	0.329065	0.95	0.857	4.66e-10	4	Rpl15
Gm87971	3.26e-14	0.272784	0.61	0.405	4.7e-10	4	Gm8797
Rbck1	5.81e-14	0.244124	0.25	0.124	8.38e-10	4	Rbck1
Ccnl2	8.16e-14	0.397324	0.4	0.261	1.18e-09	4	Ccnl2
Rpl36a	9.42e-14	0.482833	0.613	0.55	1.36e-09	4	Rpl36a
Ap2m1	9.42e-14	0.327288	0.388	0.248	1.36e-09	4	Ap2m1
Txnip1	1.01e-13	0.407619	0.445	0.306	1.46e-09	4	Txnip
Rpl91	1.28e-13	0.367208	0.965	0.899	1.85e-09	4	Rpl9
Ifi35	1.41e-13	0.251886	0.258	0.131	2.03e-09	4	Ifi35
2410006H16Rik	1.74e-13	0.42342	0.42	0.294	2.51e-09	4	2410006H16Rik
Ywhaz	1.82e-13	0.391904	0.432	0.305	2.62e-09	4	Ywhaz
Elob	1.86e-13	0.350734	0.805	0.688	2.69e-09	4	Elob
Ddx17	2.08e-13	0.366405	0.45	0.318	3.01e-09	4	Ddx17
Nt5c	2.24e-13	0.246855	0.265	0.139	3.24e-09	4	Nt5c
Rps281	2.29e-13	0.39961	0.677	0.604	3.3e-09	4	Rps28
Bax	5.78e-13	0.278402	0.292	0.163	8.34e-09	4	Bax
Serinc31	6.09e-13	0.446327	0.568	0.496	8.78e-09	4	Serinc3
H2-T22	6.71e-13	0.289955	0.288	0.161	9.68e-09	4	H2-T22
Rbm5	7.77e-13	0.307465	0.285	0.161	1.12e-08	4	Rbm5
Rps7	8.12e-13	0.384341	1	0.994	1.17e-08	4	Rps7
Gpi1	9.57e-13	0.27738	0.322	0.189	1.38e-08	4	Gpi1
Cox4i11	1.03e-12	0.316272	0.92	0.826	1.49e-08	4	Cox4i1
Rps27	1.05e-12	0.430207	0.593	0.514	1.51e-08	4	Rps27
Akap8	1.11e-12	0.235368	0.252	0.132	1.6e-08	4	Akap8
1600014C10Rik1	1.24e-12	0.291007	0.32	0.188	1.79e-08	4	1600014C10Rik
Snx5	1.35e-12	0.227679	0.268	0.143	1.94e-08	4	Snx5
Wfdc17	1.56e-12	0.246456	0.25	0.13	2.26e-08	4	Wfdc17
Arhgdia	1.68e-12	0.398387	0.428	0.307	2.42e-08	4	Arhgdia
Sub11	1.85e-12	0.361962	0.425	0.297	2.67e-08	4	Sub1
Myl12b1	2.73e-12	0.433635	0.432	0.316	3.93e-08	4	Myl12b
Lcp1	6.36e-12	0.296895	0.315	0.189	9.18e-08	4	Lcp1
Zfp36l2	7.15e-12	0.267371	0.295	0.17	1.03e-07	4	Zfp36l2
Sdf4	7.82e-12	0.263726	0.365	0.23	1.13e-07	4	Sdf4
Ptp4a2	8.59e-12	0.285698	0.348	0.221	1.24e-07	4	Ptp4a2
Eif4a1	8.62e-12	0.440709	0.565	0.481	1.24e-07	4	Eif4a1
Nap1l1	9.33e-12	0.294805	0.302	0.179	1.35e-07	4	Nap1l1
Ran	9.76e-12	0.304732	0.348	0.223	1.41e-07	4	Ran
Clk1	1.05e-11	0.344964	0.352	0.233	1.52e-07	4	Clk1
Tardbp	1.08e-11	0.279949	0.292	0.171	1.56e-07	4	Tardbp
Mif4gd	1.09e-11	0.297917	0.285	0.167	1.57e-07	4	Mif4gd
Hsp90aa1	1.14e-11	0.276739	0.36	0.228	1.64e-07	4	Hsp90aa1
Naca	1.47e-11	0.357553	0.945	0.86	2.12e-07	4	Naca
Rac11	1.98e-11	0.343585	0.537	0.429	2.86e-07	4	Rac1
AI413582	3.77e-11	0.264592	0.288	0.171	5.43e-07	4	AI413582
Ubr4	3.96e-11	0.310304	0.335	0.215	5.72e-07	4	Ubr4
Serping1	4.83e-11	0.276428	0.272	0.158	6.96e-07	4	Serping1
Hmgn1	8.26e-11	0.349789	0.385	0.272	1.19e-06	4	Hmgn1
Tmem50a	9.38e-11	0.284989	0.348	0.224	1.35e-06	4	Tmem50a
Stat3	9.39e-11	0.247272	0.262	0.15	1.35e-06	4	Stat3
Ccdc12	1.03e-10	0.237208	0.268	0.154	1.49e-06	4	Ccdc12
Pitpna	1.93e-10	0.277837	0.335	0.218	2.78e-06	4	Pitpna
C4b2	2.08e-10	0.276897	0.322	0.202	3e-06	4	C4b
Wdr1	3.05e-10	0.235228	0.318	0.198	4.39e-06	4	Wdr1
Dnm2	5.19e-10	0.264544	0.315	0.201	7.48e-06	4	Dnm2
Eef1b2	5.77e-10	0.419736	0.6	0.571	8.32e-06	4	Eef1b2
Pacs2	5.92e-10	0.234007	0.265	0.156	8.54e-06	4	Pacs2
Rpl37a1	7.23e-10	0.304778	0.825	0.727	1.04e-05	4	Rpl37a
Rps25	7.24e-10	0.27817	0.838	0.731	1.04e-05	4	Rps25
Clec2d	1.23e-09	0.262349	0.275	0.169	1.77e-05	4	Clec2d
Gnas	1.32e-09	0.274255	0.853	0.763	1.9e-05	4	Gnas
Pfdn5	1.78e-09	0.26494	0.85	0.746	2.56e-05	4	Pfdn5
Hnrnpm	2.56e-09	0.249891	0.298	0.191	3.69e-05	4	Hnrnpm
Cox6c1	2.95e-09	0.302137	0.765	0.675	4.25e-05	4	Cox6c
Cox5a	3.67e-09	0.352221	0.507	0.415	5.3e-05	4	Cox5a
Cd63	4e-09	0.360989	0.517	0.451	5.77e-05	4	Cd63
Ostf1	4.41e-09	0.229268	0.25	0.151	6.36e-05	4	Ostf1
Trmt112	4.93e-09	0.257719	0.375	0.262	7.11e-05	4	Trmt112
Ybx1	5.16e-09	0.249582	0.288	0.182	7.45e-05	4	Ybx1
Atox1	5.53e-09	0.435128	0.462	0.392	7.98e-05	4	Atox1
Ctsc	5.53e-09	0.264444	0.262	0.161	7.98e-05	4	Ctsc
Pomp	6.38e-09	0.319288	0.458	0.37	9.2e-05	4	Pomp
Srsf7	7.03e-09	0.248629	0.312	0.206	0.000101409	4	Srsf7
Ighg2b2	7.67e-09	0.479673	0.345	0.233	0.000110587	4	Ighg2b
Cox8a1	8.25e-09	0.25132	0.777	0.703	0.000119006	4	Cox8a
Clta	1.13e-08	0.308364	0.412	0.31	0.000163478	4	Clta
Cap1	1.13e-08	0.250074	0.252	0.156	0.000163677	4	Cap1
Rps211	1.17e-08	0.302356	1	0.959	0.000168161	4	Rps21
Hnrnpk	1.2e-08	0.352509	0.465	0.389	0.00017377	4	Hnrnpk
Arpc5	1.31e-08	0.32646	0.308	0.215	0.000188514	4	Arpc5
Lgmn1	1.91e-08	0.223906	0.255	0.155	0.000275721	4	Lgmn
Jpt1	2.01e-08	0.27589	0.32	0.217	0.000289915	4	Jpt1
Myl12a	2.85e-08	0.296326	0.375	0.278	0.000410487	4	Myl12a
Srsf6	3.63e-08	0.300931	0.405	0.311	0.000524113	4	Srsf6
Sat1	3.65e-08	0.29293	0.33	0.235	0.000527264	4	Sat1
Srsf3	5.4e-08	0.244241	0.32	0.217	0.000778692	4	Srsf3
Vars	5.71e-08	0.231383	0.278	0.18	0.000824076	4	Vars
Dazap2	6.39e-08	0.245541	0.365	0.263	0.000921217	4	Dazap2
Rps17	7.22e-08	0.270431	0.735	0.666	0.00104171	4	Rps17
Sf1	9.51e-08	0.251841	0.325	0.228	0.00137184	4	Sf1
Cnbp	9.97e-08	0.331109	0.595	0.552	0.00143783	4	Cnbp
Nop53	1.04e-07	0.274316	0.318	0.224	0.00149461	4	Nop53
Ppp1ca	1.46e-07	0.297336	0.415	0.335	0.00210127	4	Ppp1ca
Ncl	1.5e-07	0.248662	0.28	0.187	0.00216314	4	Ncl
Nedd8	1.8e-07	0.361561	0.527	0.488	0.00259362	4	Nedd8
Eef1g	2.02e-07	0.311659	0.472	0.402	0.00291314	4	Eef1g
Eif5a	2.11e-07	0.235421	0.86	0.759	0.00304499	4	Eif5a
Atp5g2	2.14e-07	0.303392	0.545	0.503	0.00308763	4	Atp5g2
Btf3	2.34e-07	0.313942	0.522	0.463	0.00337854	4	Btf3
Rbm39	2.86e-07	0.295749	0.4	0.312	0.00413199	4	Rbm39
Rbm3	3.36e-07	0.300878	0.432	0.354	0.0048416	4	Rbm3
Cox7c	3.44e-07	0.252437	0.868	0.777	0.00496371	4	Cox7c
Hnrnpf	4.03e-07	0.295908	0.432	0.356	0.00580794	4	Hnrnpf
Csnk2b	5.48e-07	0.244579	0.308	0.217	0.00791145	4	Csnk2b
Son	6.3e-07	0.230819	0.282	0.196	0.00908676	4	Son
Calm1	8.79e-07	0.24327	0.812	0.728	0.0126878	4	Calm1
Hspe1	1.39e-06	0.298239	0.47	0.405	0.0200017	4	Hspe1
Hnrnpdl	1.4e-06	0.246183	0.262	0.18	0.0202128	4	Hnrnpdl
Vmp1	1.61e-06	0.314759	0.395	0.326	0.0232888	4	Vmp1
Atp6v1g11	1.74e-06	0.241614	0.3	0.214	0.0251469	4	Atp6v1g1
Snrpd3	1.94e-06	0.223442	0.3	0.215	0.0280297	4	Snrpd3
BC004004	2.3e-06	0.265549	0.645	0.621	0.0331934	4	BC004004
B4galnt1	2.43e-06	0.252235	0.388	0.312	0.0351124	4	B4galnt1
Atp6v0b	3.15e-06	0.276733	0.49	0.434	0.0454844	4	Atp6v0b
Capns1	3.29e-06	0.242216	0.292	0.209	0.0475123	4	Capns1
1810037I17Rik	4.54e-06	0.238921	0.342	0.264	0.0654634	4	1810037I17Rik
Col3a12	5.25e-06	0.252511	0.33	0.243	0.0756722	4	Col3a1
Hnrnpu	5.82e-06	0.262957	0.365	0.287	0.0839941	4	Hnrnpu
Hnrnpab	1.47e-05	0.278403	0.5	0.456	0.212107	4	Hnrnpab
Arpp19	1.78e-05	0.231385	0.375	0.301	0.256707	4	Arpp19
Eif3k	1.82e-05	0.235797	0.388	0.312	0.262362	4	Eif3k
Eif4a2	1.88e-05	0.301246	0.432	0.387	0.271641	4	Eif4a2
Fkbp8	2.45e-05	0.27621	0.398	0.333	0.353281	4	Fkbp8
Uqcrh	6.1e-05	0.280048	0.517	0.511	0.880266	4	Uqcrh
Srsf5	6.23e-05	0.262017	0.43	0.381	0.898217	4	Srsf5
Rpl29	6.46e-05	0.296765	0.455	0.408	0.932627	4	Rpl29
Atp5h	6.87e-05	0.246039	0.445	0.39	0.99182	4	Atp5h
Lamp11	8.13e-05	0.264705	0.44	0.39	1	4	Lamp1
Jund1	8.52e-05	0.23446	0.372	0.311	1	4	Jund
Pgls	9.11e-05	0.263375	0.415	0.357	1	4	Pgls
Atp5d	0.000111086	0.238025	0.603	0.579	1	4	Atp5d
Ndufa13	0.000134505	0.258451	0.502	0.474	1	4	Ndufa13
Serbp1	0.000139878	0.223852	0.345	0.284	1	4	Serbp1
Eif3f	0.000167759	0.231941	0.465	0.423	1	4	Eif3f
Grn	0.000171353	0.237273	0.382	0.323	1	4	Grn
Fxyd31	0.000233265	0.283244	0.308	0.251	1	4	Fxyd3
Cox5b	0.000265539	0.259909	0.552	0.553	1	4	Cox5b
Scd1	0.000583534	0.284638	0.488	0.479	1	4	Scd1
Ighg2c1	0.000665433	0.267213	0.27	0.207	1	4	Ighg2c
Sem1	0.00100731	0.223349	0.578	0.576	1	4	Sem1
Slc25a3	0.00325245	0.245525	0.428	0.412	1	4	Slc25a3
Scgb1b3	1.4e-120	0.682858	1	1	2.02e-116	5	Scgb1b3
Scgb2b7	1.72e-90	0.490604	1	1	2.48e-86	5	Scgb2b7
Scgb2b20	1.74e-57	0.455241	1	1	2.51e-53	5	Scgb2b20
Rps27a1	5.51e-41	0.674185	1	0.995	7.94e-37	5	Rps27a
Apoe1	7.67e-19	0.651941	0.889	0.697	1.11e-14	5	Apoe
2310057J18Rik	3.06e-18	0.404236	1	1	4.41e-14	5	2310057J18Rik
C3	1.55e-10	0.290589	0.448	0.276	2.23e-06	5	C3
Col3a1	3.82e-10	0.374921	0.389	0.242	5.5e-06	5	Col3a1
Gsn1	7.88e-10	0.592407	0.585	0.476	1.14e-05	5	Gsn
Cst31	4.11e-09	0.295717	0.756	0.621	5.94e-05	5	Cst3
C4b	8.88e-08	0.315342	0.33	0.205	0.00128121	5	C4b
Selenop	5.93e-06	0.300115	0.356	0.252	0.0856219	5	Selenop
C1qa	3.59e-05	0.223736	0.367	0.26	0.517299	5	C1qa
Ctsb	4.63e-05	0.264497	0.415	0.31	0.667355	5	Ctsb
Ccl8	0.000528263	0.232107	0.352	0.264	1	5	Ccl8
Car6	7.15e-164	2.63419	1	0.393	1.03e-159	6	Car6
Odam	3.87e-95	0.516976	0.303	0.029	5.58e-91	6	Odam
Mup51	3.9e-73	1.42764	0.705	0.228	5.62e-69	6	Mup5
Mup4	3.42e-18	0.26753	1	1	4.93e-14	6	Mup4
Mucl2	8.03e-12	0.283257	1	1	1.16e-07	6	Mucl2
Scgb2a22	1.2e-11	0.338309	1	1	1.73e-07	6	Scgb2a2
Ubb	3.08e-10	0.315487	0.97	0.936	4.44e-06	6	Ubb
Scgb2b122	5.68e-10	0.410407	1	0.999	8.19e-06	6	Scgb2b12
Gm128862	7.62e-10	0.462085	0.697	0.506	1.1e-05	6	Gm12886
Esp312	4.09e-09	0.304995	0.962	0.869	5.9e-05	6	Esp31
Gm128882	5e-09	0.294576	1	1	7.22e-05	6	Gm12888
Esp152	8.45e-09	0.345013	1	1	0.000121842	6	Esp15
Gm141353	4e-08	0.427899	1	1	0.000576846	6	Gm14135
Scgb2b19	1.94e-07	0.245056	0.585	0.42	0.00280178	6	Scgb2b19
Slc27a2	1.03e-06	0.238618	0.991	0.974	0.0148616	6	Slc27a2
Scgb2b27	7.4e-06	0.257674	0.551	0.43	0.106719	6	Scgb2b27
Hbb-bt	2.15e-123	0.593457	0.291	0.018	3.1e-119	7	Hbb-bt
Hba-a1	2.29e-120	2.01797	0.507	0.072	3.3e-116	7	Hba-a1
Hba-a2	3.38e-104	0.885927	0.291	0.023	4.87e-100	7	Hba-a2
Hbb-bs	2.24e-93	2.73139	0.614	0.148	3.23e-89	7	Hbb-bs
mt-Co31	6.92e-73	1.00819	1	0.98	9.98e-69	7	mt-Co3
mt-Co11	7.54e-72	1.03508	0.996	0.942	1.09e-67	7	mt-Co1
mt-Co2	7.56e-59	1.08778	0.924	0.743	1.09e-54	7	mt-Co2
mt-Atp6	2.67e-53	0.753379	1	0.932	3.86e-49	7	mt-Atp6
mt-Nd11	9.3e-43	0.758533	0.753	0.387	1.34e-38	7	mt-Nd1
mt-Nd4	1.9e-36	0.831048	0.807	0.508	2.74e-32	7	mt-Nd4
mt-Nd2	4.86e-35	0.69798	0.709	0.393	7.02e-31	7	mt-Nd2
mt-Cytb	5.55e-34	0.618541	0.973	0.917	8e-30	7	mt-Cytb
Gm1553	5.71e-30	0.312473	1	1	8.24e-26	7	Gm1553
mt-Nd3	2.21e-20	0.356159	0.43	0.189	3.19e-16	7	mt-Nd3
Malat1	6.65e-18	0.334015	0.381	0.165	9.6e-14	7	Malat1
mt-Nd5	7.38e-17	0.230562	0.269	0.096	1.06e-12	7	mt-Nd5
Rps26	4.09e-16	0.350715	0.919	0.767	5.9e-12	7	Rps26
Rpl391	6.11e-13	0.329357	0.897	0.76	8.81e-09	7	Rpl39
Rps16	1.85e-12	0.287296	0.96	0.889	2.67e-08	7	Rps16
Rps29	9.9e-12	0.323475	0.91	0.77	1.43e-07	7	Rps29
Rplp1	1.77e-11	0.235127	0.996	0.992	2.55e-07	7	Rplp1
Gm42418	3.69e-10	0.408	0.677	0.522	5.33e-06	7	Gm42418
Rps28	8.29e-10	0.337986	0.744	0.603	1.2e-05	7	Rps28
Rpl37a	9.44e-10	0.274083	0.874	0.728	1.36e-05	7	Rpl37a
Ndufa1	3.61e-08	0.234346	0.52	0.35	0.000521109	7	Ndufa1
Obp1b1	7.76e-08	0.226497	0.444	0.283	0.00111979	7	Obp1b
9530002B09Rik	3.21e-07	0.340664	0.973	0.937	0.00462962	7	9530002B09Rik
Pabpc1	6.71e-07	0.232354	0.865	0.724	0.00967504	7	Pabpc1
Atp5e1	1.42e-06	0.275296	0.834	0.766	0.0204461	7	Atp5e
Rplp0	1.81e-06	0.233218	0.942	0.921	0.0261402	7	Rplp0
Scgb1b12	6.17e-06	0.286572	0.556	0.419	0.0890237	7	Scgb1b12
Esp24	0.00059378	0.231977	0.946	0.916	1	7	Esp24
Mup5	0.00203625	0.236935	0.341	0.245	1	7	Mup5
