# Supplementary material for: Spatial transcriptomics of the lacrimal gland features macrophage activity and epithelium metabolism as key alterations during chronic inflammation
Source: Front Immunol. 2022 Oct 17;13:1011125. doi: 10.3389/fimmu.2022.1011125 (PMC9628215; doi:10.3389/fimmu.2022.1011125)
Supplement: Supplementary file 1 [file DataSheet_1.zip › Supplementary Materials/Supplemental file 3.xlsx]

## Sheet: #0
	p_val	avg_log2FC	pct.1	pct.2	p_val_adj
Gm12886	2.09995e-193	-4.28865	0.22	1	3.0296e-189
Gm14135	4.39443e-177	-2.95157	1	1	6.33985e-173
Scgb2b12	4.52808e-174	-2.79166	1	1	6.53266e-170
Ly6f	1.12845e-172	-2.3135	0.607	1	1.62802e-168
Esp15	4.42509e-177	-2.30138	1	1	6.38408e-173
Esp3	1.33336e-183	-2.2427	0.214	0.987	1.92365e-179
Car6	6.00065e-155	-2.13484	0.365	0.973	8.65714e-151
Esp31	3.8168e-171	-2.12099	0.987	1	5.50649e-167
Scgb2a2	4.48056e-177	-2.09989	1	1	6.46411e-173
Mup5	5.64961e-106	-1.96349	0.135	0.772	8.1507e-102
Scgb1b19	1.59159e-153	-1.85182	0.649	0.992	2.29619e-149
Ubb	3.049e-177	-1.84772	0.998	1	4.39879e-173
Gm12888	4.25255e-177	-1.83328	1	1	6.13515e-173
Gm14743	1.83361e-114	-1.7039	0.922	0.99	2.64534e-110
Baiap2l1	7.53789e-148	-1.67306	0.284	0.954	1.08749e-143
Scgb1b12	6.45551e-139	-1.65564	0.498	0.983	9.31337e-135
Actg1	1.48235e-162	-1.62471	0.958	1	2.13858e-158
Slc27a2	9.13215e-172	-1.45138	0.998	1	1.3175e-167
Fth1	1.72966e-157	-1.41099	1	1	2.49538e-153
Wfdc12	2.11874e-156	-1.39399	1	1	3.05671e-152
Rimklb	5.80019e-116	-1.37249	0.542	0.971	8.36794e-112
St6galnac2	9.85276e-107	-1.20088	0.354	0.912	1.42146e-102
Gm1330	3.79598e-138	-1.19321	0	0.726	5.47646e-134
Rps24	5.42426e-156	-1.15052	1	1	7.82557e-152
Rps14	4.06497e-157	-1.13254	0.998	1	5.86453e-153
Pla2g12a	3.0657e-97	-1.11704	0.411	0.918	4.42289e-93
Esp23	3.49712e-104	-1.09116	0.093	0.722	5.0453e-100
mt-Cytb	3.62046e-115	-1.07563	0.992	0.998	5.22324e-111
Scgb1b24	2.13564e-175	-1.05857	1	1	3.08109e-171
Rpl21	2.50956e-130	-1.03795	0.998	1	3.62054e-126
Rplp0	4.84616e-129	-1.03385	0.993	1	6.99155e-125
Bag1	9.96345e-80	-1.02989	0.393	0.847	1.43743e-75
Map1lc3a	5.79968e-81	-1.01731	0.45	0.902	8.3672e-77
Gpx4	2.29649e-102	-1.01584	0.92	0.994	3.31315e-98
mt-Nd2	4.07116e-77	-1.00253	0.558	0.933	5.87346e-73
Esp34	2.79206e-98	-0.991819	0.013	0.582	4.02811e-94
Lpo	5.06187e-165	-0.989379	1	1	7.30277e-161
mt-Co3	4.10376e-120	-0.982104	1	1	5.92049e-116
mt-Nd4	5.08892e-72	-0.979842	0.723	0.964	7.34178e-68
Mup4	1.93262e-175	-0.976175	1	1	2.7882e-171
Esp16	5.27846e-175	-0.972561	1	1	7.61524e-171
Esp18	6.54223e-174	-0.969447	1	1	9.43848e-170
Gpx1	2.04177e-121	-0.925698	0.998	1	2.94567e-117
Rgcc	1.1556e-73	-0.908075	0.713	0.954	1.66718e-69
Esp6	2.46283e-151	-0.884987	1	1	3.55312e-147
Pgf	5.16198e-67	-0.878517	0.346	0.795	7.44719e-63
Fau	1.60771e-135	-0.873383	1	1	2.31944e-131
Naca	1.97308e-91	-0.868325	0.977	1	2.84657e-87
Ftl1	2.98843e-86	-0.859043	0.966	0.998	4.31141e-82
Esp1	3.03925e-31	-0.854952	0.909	0.952	4.38472e-27
Tmem14c	2.21135e-66	-0.837695	0.155	0.634	3.19031e-62
mt-Atp6	7.61824e-84	-0.835677	0.99	1	1.09908e-79
Eef2	4.43179e-87	-0.829783	0.977	1	6.39374e-83
Rps27l	1.89963e-106	-0.807916	1	1	2.7406e-102
Rps8	6.7045e-117	-0.80354	1	1	9.67258e-113
Gm5570	7.42545e-66	-0.792904	0.992	0.996	1.07127e-61
Prdx1	1.66727e-75	-0.774842	0.933	0.998	2.40537e-71
Vcp	2.17861e-61	-0.774808	0.804	0.956	3.14308e-57
Mrap	1.4467e-65	-0.773085	0.816	0.983	2.08716e-61
Srp9	1.25242e-86	-0.771535	0.984	0.996	1.80686e-82
Sec11c	6.22118e-94	-0.770992	0.995	1	8.9753e-90
H2afj	3.01071e-76	-0.770387	0.966	1	4.34355e-72
Pip	1.09934e-165	-0.767184	1	1	1.58602e-161
Rpl37	2.42918e-118	-0.766674	1	1	3.50458e-114
Rpl32	1.17465e-108	-0.765926	1	1	1.69466e-104
1110008P14Rik	9.44245e-66	-0.7633	0.861	0.996	1.36226e-61
mt-Co2	5.7537e-65	-0.760813	0.933	0.996	8.30087e-61
Gm1553	1.36052e-162	-0.752188	1	1	1.96282e-158
Prom2	2.70944e-59	-0.751959	0.843	0.979	3.9089e-55
Rpl5	4.58354e-88	-0.751694	0.987	1	6.61267e-84
Fkbp5	5.333e-52	-0.747762	0.46	0.818	7.69392e-48
Cyp2f2	1.29154e-56	-0.743584	0.126	0.561	1.86331e-52
Mxd4	4.5371e-51	-0.743191	0.352	0.745	6.54567e-47
Rps7	1.47703e-100	-0.730837	1	1	2.13091e-96
Tpt1	1.19077e-106	-0.727572	1	1	1.71792e-102
Rps3a1	4.85255e-98	-0.72682	1	1	7.00078e-94
Rpl41	6.56019e-107	-0.725288	1	1	9.46438e-103
Rpl10	1.95893e-65	-0.722744	0.936	0.998	2.82615e-61
Rps4x	8.49951e-88	-0.720855	1	1	1.22622e-83
Scgb2b24	5.27585e-176	-0.719564	1	1	7.61147e-172
Rpl4	2.4766e-78	-0.714115	1	1	3.57299e-74
Smim22	2.21839e-49	-0.711067	0.512	0.86	3.20047e-45
Pabpc1	2.58048e-61	-0.70957	0.946	0.994	3.72285e-57
Agr2	8.78776e-109	-0.70621	1	1	1.26781e-104
Pfdn5	1.20705e-58	-0.700645	0.923	0.992	1.74141e-54
Sptssa	1.08351e-43	-0.699696	0.485	0.82	1.56318e-39
Rpl34	1.44943e-89	-0.69882	0.997	1	2.0911e-85
H3f3a	7.4605e-52	-0.696816	0.811	0.96	1.07633e-47
Mrps21	3.61881e-53	-0.691116	0.806	0.967	5.22085e-49
Ift20	3.39927e-55	-0.688359	0.925	0.992	4.90412e-51
Spcs2	7.39891e-85	-0.679766	0.993	1	1.06744e-80
Gm16136	2.0298e-41	-0.679719	0.501	0.812	2.92839e-37
Ucp2	1.60055e-44	-0.679527	0.362	0.738	2.30912e-40
Hp	2.01405e-72	-0.677936	0.99	0.998	2.90567e-68
Sumo2	2.65362e-49	-0.676319	0.688	0.941	3.82838e-45
Slc48a1	2.02903e-44	-0.671904	0.269	0.657	2.92728e-40
Gadd45g	1.01015e-40	-0.66982	0.45	0.78	1.45734e-36
Cldn10	2.80383e-61	-0.668554	0.949	0.994	4.04509e-57
Eif5	3.78059e-42	-0.668539	0.77	0.935	5.45426e-38
Gng5	4.09064e-59	-0.666678	0.953	0.996	5.90156e-55
Cystm1	1.41923e-47	-0.664555	0.191	0.596	2.04752e-43
Eef1a1	3.7768e-101	-0.663636	1	1	5.44879e-97
Hopx	1.7302e-42	-0.658183	0.489	0.816	2.49615e-38
Hist1h2bc	9.72297e-44	-0.657554	0.61	0.893	1.40273e-39
Rpl35	1.8264e-62	-0.655771	0.976	0.998	2.63495e-58
Fbf1	1.34458e-40	-0.652566	0.369	0.724	1.93983e-36
mt-Co1	2.55003e-59	-0.645806	0.997	1	3.67893e-55
Rpl13	4.04299e-85	-0.644893	1	1	5.83282e-81
Rps13	2.35201e-64	-0.644059	0.989	0.998	3.39325e-60
Mthfd2	4.75151e-39	-0.644026	0.489	0.803	6.855e-35
Lipo4	6.51707e-36	-0.643517	0.416	0.743	9.40218e-32
Rpl24	3.74345e-61	-0.642557	0.99	0.996	5.40068e-57
Rpl10a	1.04065e-59	-0.638156	0.976	0.998	1.50134e-55
Krt18	2.1164e-44	-0.636959	0.894	0.967	3.05333e-40
BC004004	2.05135e-42	-0.634262	0.838	0.952	2.95948e-38
Smim14	9.9903e-65	-0.631755	0.982	1	1.4413e-60
Rpl9	5.57582e-65	-0.625452	0.99	1	8.04424e-61
Rabac1	1.89485e-43	-0.620296	0.762	0.939	2.7337e-39
Gnas	4.33603e-51	-0.618473	0.962	0.985	6.25559e-47
Os9	3.60956e-36	-0.618024	0.664	0.895	5.20752e-32
Scgb1b7	2.80299e-170	-0.617651	1	1	4.04387e-166
Gnmt	9.92824e-39	-0.617066	0.788	0.948	1.43235e-34
Prelid1	1.2762e-44	-0.617023	0.79	0.952	1.84117e-40
Prpmp5	5.6011e-66	-0.616803	0	0.4	8.08071e-62
Rpl36al	6.44446e-67	-0.615078	0.998	1	9.29742e-63
Sec61b	9.81139e-81	-0.613412	1	1	1.41549e-76
Serp1	6.09031e-77	-0.609566	1	1	8.78648e-73
Rpl30	4.90577e-72	-0.609439	0.993	1	7.07756e-68
Mcfd2	1.75879e-44	-0.607781	0.861	0.967	2.53741e-40
Xlr4c	1.50652e-42	-0.605314	0.142	0.515	2.17346e-38
Aldh2	4.49221e-41	-0.603528	0.7	0.925	6.48092e-37
Ndufb9	9.83037e-47	-0.602413	0.914	0.983	1.41823e-42
Gm10260	5.5803e-64	-0.60097	0	0.389	8.0507e-60
Pcbp2	1.28704e-36	-0.600205	0.471	0.795	1.85681e-32
Tfg	2.57178e-34	-0.598874	0.436	0.751	3.71031e-30
Sec61g	1.87846e-79	-0.597701	1	1	2.71005e-75
Eif4ebp1	2.06875e-36	-0.597538	0.785	0.929	2.98459e-32
Casp6	5.86779e-38	-0.597427	0.162	0.506	8.46545e-34
Map1lc3b	7.48068e-39	-0.594978	0.811	0.939	1.07924e-34
Sod2	2.65821e-30	-0.593711	0.587	0.812	3.835e-26
Uqcr10	1.56247e-43	-0.593417	0.883	0.977	2.25417e-39
Cox8a	3.94783e-44	-0.59139	0.94	0.99	5.69553e-40
Hint2	1.47716e-38	-0.58975	0.418	0.753	2.13109e-34
Ddx5	1.6004e-42	-0.588542	0.946	0.992	2.30889e-38
Crip2	3.2248e-34	-0.588421	0.701	0.9	4.65242e-30
Rpl22	1.62795e-61	-0.586917	0.998	1	2.34864e-57
Echs1	5.59453e-32	-0.585413	0.356	0.674	8.07123e-28
Trappc2l	1.64517e-34	-0.585346	0.406	0.743	2.37348e-30
Fasn	1.63752e-30	-0.582321	0.427	0.726	2.36245e-26
Zfp706	1.66898e-34	-0.582127	0.739	0.914	2.40784e-30
Smpdl3a	4.01292e-32	-0.581843	0.527	0.801	5.78945e-28
Gm49835	6.22361e-56	-0.58061	0.021	0.393	8.97881e-52
mt-Nd1	1.23609e-32	-0.57822	0.591	0.851	1.78331e-28
Foxc1	1.36232e-31	-0.576752	0.369	0.686	1.96542e-27
Tle5	1.9642e-36	-0.576087	0.763	0.939	2.83375e-32
Stard10	3.52532e-35	-0.575854	0.716	0.912	5.08598e-31
Bet1	7.80341e-37	-0.575735	0.703	0.935	1.1258e-32
Rtraf	4.20588e-34	-0.574068	0.538	0.816	6.06782e-30
Tspan13	3.27702e-33	-0.568554	0.486	0.785	4.72776e-29
Acsbg1	2.51096e-40	-0.568104	0.116	0.467	3.62256e-36
Scgb1b20	1.44906e-172	-0.563654	1	1	2.09055e-168
Mrpl52	6.89844e-31	-0.562642	0.592	0.839	9.95239e-27
B4galnt1	3.74371e-33	-0.561456	0.462	0.757	5.40105e-29
Mucl2	1.5519e-100	-0.560675	1	1	2.23893e-96
Rpl35a	2.37053e-57	-0.558911	0.99	1	3.41997e-53
Eif4g2	4.35731e-42	-0.558418	0.927	0.992	6.28629e-38
Cnbp	3.93887e-35	-0.558072	0.796	0.95	5.6826e-31
Anxa7	4.51037e-29	-0.556029	0.259	0.552	6.50712e-25
Clstn1	5.45399e-31	-0.555249	0.507	0.787	7.86847e-27
Hspe1	3.72702e-32	-0.551666	0.628	0.879	5.37697e-28
Papola	4.33658e-33	-0.551176	0.483	0.791	6.25638e-29
Nedd4	1.92981e-28	-0.549131	0.506	0.764	2.78414e-24
Glrx3	2.44132e-29	-0.548967	0.716	0.887	3.5221e-25
Atp5j	5.76191e-36	-0.547951	0.858	0.964	8.31271e-32
Ndufv3	1.68819e-32	-0.547157	0.808	0.944	2.43555e-28
Gm43674	3.4408e-30	-0.545847	0.468	0.751	4.96404e-26
Sgpp1	1.81042e-28	-0.545249	0.507	0.77	2.61189e-24
Acadl	5.89093e-29	-0.543808	0.259	0.554	8.49885e-25
Bckdk	2.35904e-32	-0.542195	0.767	0.944	3.40339e-28
Fgfbp1	1.33567e-35	-0.541935	0.887	0.971	1.92697e-31
Ndufc1	2.35777e-38	-0.538958	0.907	0.964	3.40156e-34
Bhlha15	6.76265e-47	-0.538273	0.974	1	9.75648e-43
Scgb2b19	1.2721e-26	-0.537582	0.685	0.902	1.83526e-22
Serf2	2.13681e-81	-0.536471	1	1	3.08278e-77
Ces1d	3.26909e-35	-0.536372	0.145	0.481	4.71631e-31
Tma7	2.87386e-30	-0.534765	0.607	0.86	4.14612e-26
Ndufs6	1.64783e-29	-0.534726	0.737	0.889	2.37733e-25
Rpl11	4.10017e-59	-0.533659	0.997	1	5.91532e-55
D730050B12Rik	2.03145e-46	-0.533402	0.073	0.439	2.93078e-42
Vti1b	2.94156e-26	-0.530657	0.47	0.753	4.24379e-22
Atp5c1	4.66518e-30	-0.529138	0.736	0.921	6.73046e-26
Ica1	2.11975e-28	-0.526821	0.362	0.653	3.05816e-24
Rps26	3.02846e-44	-0.526537	0.972	0.998	4.36916e-40
B4galt1	9.66775e-46	-0.525774	0.038	0.37	1.39477e-41
Rpl15	1.21672e-46	-0.523615	0.995	0.998	1.75536e-42
Ndufa6	6.53576e-32	-0.523106	0.821	0.944	9.42915e-28
Arfgap3	4.88622e-31	-0.522478	0.762	0.935	7.04935e-27
Mrps24	2.51991e-31	-0.520148	0.716	0.921	3.63547e-27
Srsf2	2.62535e-25	-0.516611	0.468	0.726	3.78759e-21
Scgb1b3	1.4248e-135	-0.515793	1	1	2.05556e-131
Fkbp4	1.5644e-27	-0.51546	0.595	0.831	2.25697e-23
Atp5l	6.92568e-36	-0.515086	0.886	0.985	9.99168e-32
Chchd2	2.64653e-41	-0.514847	0.989	0.996	3.81815e-37
Gm15417	4.44347e-23	-0.513837	0.4	0.644	6.4106e-19
Atp5a1	1.01943e-31	-0.513627	0.834	0.946	1.47073e-27
Cyp2j13	1.05995e-25	-0.512716	0.736	0.891	1.52919e-21
Mrpl42	3.90003e-28	-0.512698	0.476	0.764	5.62657e-24
Chchd10	1.82855e-24	-0.511499	0.574	0.789	2.63806e-20
Rpn2	5.04039e-32	-0.511127	0.824	0.967	7.27177e-28
Rpl14	1.94005e-43	-0.510789	0.99	0.996	2.79891e-39
Hdlbp	1.23519e-36	-0.510494	0.964	0.992	1.78201e-32
Prdx6	1.25741e-25	-0.510486	0.551	0.782	1.81407e-21
Rplp1	1.08043e-63	-0.510374	1	1	1.55874e-59
Hsbp1	4.54939e-29	-0.508935	0.794	0.948	6.5634e-25
Ubl5	1.55321e-32	-0.50888	0.825	0.95	2.24082e-28
Tbca	2.90029e-28	-0.508552	0.71	0.889	4.18424e-24
Hint1	3.24699e-38	-0.508444	0.945	0.996	4.68444e-34
Rpl22l1	8.33901e-32	-0.508082	0.9	0.973	1.20307e-27
Wnk2	1.11939e-28	-0.50774	0.179	0.473	1.61495e-24
2022-03-02	6.82645e-30	-0.506722	0.75	0.944	9.84852e-26
Scgb2b7	2.03225e-152	-0.506213	1	1	2.93192e-148
Polr2k	1.58904e-26	-0.506177	0.47	0.747	2.29251e-22
Me1	2.46408e-32	-0.504648	0.127	0.431	3.55493e-28
Dnajc3	1.10693e-32	-0.504488	0.874	0.962	1.59697e-28
Nop10	1.17045e-31	-0.504065	0.821	0.95	1.6886e-27
Eif4ebp2	3.70029e-24	-0.502842	0.436	0.684	5.3384e-20
Dynll1	3.15507e-32	-0.501297	0.954	0.987	4.55182e-28
Cracr2b	2.77557e-24	-0.501118	0.607	0.82	4.00432e-20
Selenow	1.65348e-23	-0.500431	0.444	0.699	2.38548e-19
Mrps18a	1.4822e-24	-0.50021	0.308	0.588	2.13838e-20
Qsox1	2.15787e-26	-0.498559	0.806	0.9	3.11316e-22
Creg1	1.80654e-25	-0.498511	0.633	0.835	2.60629e-21
Rhou	9.676e-28	-0.49728	0.343	0.644	1.39596e-23
Imp3	5.66048e-28	-0.495115	0.568	0.826	8.16637e-24
Oxct1	7.79155e-26	-0.492778	0.263	0.546	1.12409e-21
Mrpl14	3.04047e-24	-0.490251	0.431	0.686	4.38648e-20
H3f3b	2.45251e-36	-0.488982	0.967	0.998	3.53824e-32
Tmed2	5.71745e-30	-0.487431	0.884	0.971	8.24857e-26
Ndufc2	2.35285e-22	-0.487221	0.762	0.887	3.39445e-18
Smarcd2	9.38442e-24	-0.487134	0.393	0.651	1.35389e-19
Itga2b	1.8993e-36	-0.486225	0.075	0.383	2.74013e-32
Edf1	4.09583e-27	-0.486096	0.866	0.954	5.90906e-23
Aldh9a1	2.25381e-23	-0.485755	0.375	0.619	3.25157e-19
Lrrc26	3.73888e-26	-0.484239	0.742	0.91	5.39408e-22
Lage3	1.08755e-21	-0.483736	0.369	0.621	1.56901e-17
Fam32a	1.76279e-27	-0.482508	0.21	0.506	2.54317e-23
Pdhx	6.33299e-23	-0.482366	0.357	0.611	9.13661e-19
Rnf103	1.42965e-23	-0.481005	0.32	0.586	2.06255e-19
Rpl18	1.57245e-42	-0.47944	0.989	1	2.26857e-38
Npdc1	6.14439e-23	-0.479019	0.571	0.795	8.86451e-19
Tm9sf3	4.8707e-23	-0.476713	0.677	0.854	7.02696e-19
Uba52	1.94071e-29	-0.476585	0.899	0.973	2.79986e-25
Lcmt1	3.39339e-44	-0.475554	0.998	1	4.89564e-40
Hsd17b4	2.07497e-24	-0.475286	0.822	0.935	2.99355e-20
Cops9	3.26666e-26	-0.47504	0.869	0.948	4.71281e-22
Denr	5.65815e-22	-0.47478	0.486	0.722	8.16302e-18
Rpl6	2.55409e-37	-0.474237	0.997	0.998	3.68479e-33
Ero1lb	2.22782e-24	-0.473874	0.555	0.805	3.21408e-20
Idh2	1.71848e-23	-0.473673	0.654	0.854	2.47925e-19
Rpl29	7.59527e-26	-0.471974	0.742	0.908	1.09577e-21
Swi5	4.15595e-23	-0.471098	0.791	0.908	5.99579e-19
Il11ra1	3.38822e-31	-0.470927	0.106	0.397	4.88818e-27
Scgb2b18	2.43756e-12	-0.470786	0.979	0.99	3.51667e-08
Rexo2	3.18789e-25	-0.470243	0.812	0.925	4.59917e-21
Mpc1	1.01584e-20	-0.470059	0.519	0.738	1.46555e-16
Bckdha	4.39766e-24	-0.47003	0.688	0.87	6.34451e-20
Zfp787	4.4776e-24	-0.469107	0.677	0.874	6.45984e-20
Vdac2	7.63018e-21	-0.468783	0.462	0.692	1.10081e-16
Ppia	3.10269e-34	-0.468563	0.962	0.996	4.47625e-30
Polr1d	2.77085e-24	-0.468404	0.741	0.923	3.9975e-20
Tmed3	7.15743e-30	-0.467439	0.931	0.977	1.0326e-25
Plin3	1.68192e-24	-0.466666	0.284	0.563	2.42651e-20
Svip	2.27617e-24	-0.466132	0.375	0.651	3.28383e-20
Asrgl1	7.96073e-33	-0.465947	0.078	0.366	1.14849e-28
Ech1	4.26919e-26	-0.465926	0.225	0.508	6.15916e-22
Sumo1	6.41142e-23	-0.465566	0.383	0.64	9.24975e-19
Aldh7a1	2.09521e-20	-0.464453	0.476	0.695	3.02276e-16
Fis1	4.73364e-26	-0.463875	0.855	0.954	6.82922e-22
Hnrnpf	5.28057e-22	-0.4633	0.579	0.805	7.61828e-18
Gabarap	2.85188e-41	-0.463246	1	1	4.11441e-37
Rpl37a	3.53422e-30	-0.46319	0.961	0.998	5.09882e-26
Rasd2	5.31923e-48	-0.46294	0.003	0.31	7.67406e-44
Bglap3	2.57431e-54	-0.462874	1	1	3.71396e-50
Paxx	1.86817e-23	-0.46197	0.587	0.816	2.6952e-19
Jtb	5.24733e-23	-0.461106	0.773	0.912	7.57032e-19
Sel1l	5.74667e-21	-0.461045	0.486	0.724	8.29072e-17
Rab3d	1.56813e-24	-0.460588	0.698	0.885	2.26233e-20
Naxd	2.27889e-22	-0.460425	0.669	0.837	3.28776e-18
Sem1	7.02564e-26	-0.460376	0.876	0.948	1.01359e-21
Smdt1	2.7554e-27	-0.460299	0.899	0.964	3.97521e-23
Tmem234	6.28325e-30	-0.459627	0.931	0.987	9.06485e-26
Ssr1	3.82283e-23	-0.458412	0.406	0.686	5.51519e-19
Ptma	4.84204e-30	-0.456995	0.969	0.979	6.98562e-26
Serinc3	3.45569e-25	-0.455901	0.752	0.929	4.98552e-21
2300009A05Rik	4.63494e-24	-0.454948	0.429	0.692	6.68683e-20
Plet1	6.57053e-33	-0.4547	0.943	0.987	9.4793e-29
D8Ertd738e	1.38347e-27	-0.452664	0.886	0.975	1.99593e-23
Rps17	3.69246e-28	-0.450051	0.935	0.981	5.32712e-24
Btf3	1.96813e-23	-0.4498	0.739	0.906	2.83942e-19
Aldh6a1	4.90383e-20	-0.449563	0.359	0.6	7.07476e-16
S100a11	2.48363e-19	-0.449172	0.357	0.596	3.58313e-15
Rpl36	2.29403e-33	-0.44855	0.982	1	3.30959e-29
Mrpl28	4.5824e-20	-0.448386	0.421	0.655	6.61103e-16
Sypl	2.85869e-20	-0.447203	0.437	0.68	4.12424e-16
Cyp27a1	6.67332e-23	-0.446229	0.215	0.487	9.62759e-19
Micos10	1.61754e-22	-0.443894	0.811	0.929	2.33363e-18
Tcf25	7.51244e-21	-0.441015	0.757	0.9	1.08382e-16
C130026I21Rik	1.3304e-42	-0.44056	0.008	0.291	1.91937e-38
Sdhb	4.62801e-21	-0.440045	0.494	0.743	6.67683e-17
Scgb2b3	3.36566e-59	-0.439182	1	1	4.85563e-55
Rps20	4.57756e-60	-0.438727	1	1	6.60404e-56
Itm2b	1.75358e-24	-0.438688	0.845	0.964	2.52989e-20
Aurkaip1	2.22967e-20	-0.436281	0.367	0.603	3.21675e-16
Tpd52	4.10848e-22	-0.435453	0.816	0.935	5.9273e-18
Cyb561	9.78586e-21	-0.433934	0.421	0.663	1.41181e-16
Mfge8	9.71061e-24	-0.433532	0.726	0.916	1.40095e-19
Tmem248	2.41215e-20	-0.43191	0.6	0.808	3.48001e-16
Cnpy2	2.08037e-18	-0.431874	0.514	0.73	3.00135e-14
Mrps26	7.72766e-20	-0.431296	0.382	0.619	1.11487e-15
Taldo1	1.77149e-26	-0.431293	0.948	0.975	2.55573e-22
Etv1	1.22451e-20	-0.430114	0.274	0.523	1.76659e-16
Sec23b	3.89382e-22	-0.429906	0.842	0.954	5.61761e-18
Mtch1	5.16525e-21	-0.42975	0.455	0.699	7.4519e-17
Tulp4	4.72746e-21	-0.428805	0.196	0.441	6.82031e-17
Ost4	8.77602e-26	-0.42756	0.94	0.994	1.26612e-21
Fmo5	3.01023e-20	-0.42724	0.582	0.795	4.34285e-16
Apip	3.81863e-30	-0.426881	0.073	0.345	5.50914e-26
Klf15	5.63136e-21	-0.426781	0.457	0.699	8.12436e-17
Srrm2	9.63431e-19	-0.424993	0.246	0.473	1.38994e-14
Krcc1	1.75857e-22	-0.424507	0.197	0.458	2.53708e-18
Eif3m	2.67693e-20	-0.424377	0.53	0.757	3.862e-16
Scand1	3.34631e-24	-0.423007	0.832	0.944	4.82772e-20
Ndufa4	5.40027e-34	-0.422099	0.993	1	7.79097e-30
Rpl23	8.42069e-37	-0.420048	0.998	1	1.21485e-32
Pnkd	1.02886e-17	-0.419471	0.532	0.749	1.48434e-13
Iscu	1.57773e-17	-0.419404	0.706	0.854	2.27619e-13
Rpl28	6.5143e-33	-0.41899	0.99	1	9.39818e-29
Slc25a5	2.12576e-21	-0.418366	0.653	0.845	3.06683e-17
Esp36	6.96778e-36	-0.41833	0.008	0.251	1.00524e-31
Pgrmc1	1.80624e-17	-0.417894	0.382	0.615	2.60586e-13
Mrpl18	1.07647e-20	-0.417247	0.44	0.701	1.55302e-16
Cox7a2	3.13087e-27	-0.415573	0.956	0.979	4.51691e-23
Hibadh	2.53164e-18	-0.415349	0.45	0.686	3.6524e-14
Gpt2	1.02415e-15	-0.415281	0.396	0.59	1.47754e-11
Tpd52l1	4.5981e-16	-0.414841	0.444	0.653	6.63367e-12
Spint2	1.94736e-26	-0.41409	0.949	0.985	2.80946e-22
Tulp1	1.55602e-16	-0.413812	0.333	0.548	2.24487e-12
Mien1	6.93721e-29	-0.413223	0.989	0.998	1.00083e-24
Selenos	3.05502e-20	-0.413204	0.865	0.927	4.40748e-16
Nbr1	3.65564e-18	-0.412854	0.452	0.695	5.27399e-14
Lrrc8b	8.67531e-31	-0.412674	0.069	0.341	1.25159e-26
Nedd8	6.81526e-21	-0.412672	0.736	0.895	9.83237e-17
Nudt18	3.94376e-28	-0.412468	0.106	0.385	5.68966e-24
Adhfe1	2.482e-23	-0.4117	0.163	0.425	3.58078e-19
Gorasp2	6.72882e-20	-0.411445	0.773	0.891	9.70766e-16
Elf5	3.3845e-26	-0.411192	0.1	0.358	4.88282e-22
Atox1	2.98537e-19	-0.411055	0.612	0.812	4.30699e-15
Anapc13	4.32931e-19	-0.410891	0.63	0.822	6.2459e-15
Kcmf1	7.53892e-17	-0.410884	0.465	0.659	1.08764e-12
Pdha1	4.23607e-18	-0.410767	0.455	0.678	6.11138e-14
mt-Nd3	4.53434e-18	-0.409741	0.299	0.529	6.54169e-14
Rab4a	2.52379e-17	-0.409	0.454	0.669	3.64108e-13
Chpt1	5.16768e-20	-0.408942	0.868	0.96	7.45541e-16
Rbbp7	2.5474e-18	-0.408011	0.489	0.715	3.67514e-14
Srpr	2.3052e-19	-0.407239	0.718	0.887	3.32571e-15
Uqcrb	2.99115e-22	-0.40678	0.914	0.975	4.31533e-18
Cox7c	6.3515e-30	-0.406336	0.982	0.994	9.16331e-26
Aldoa	2.05856e-18	-0.406223	0.579	0.774	2.96988e-14
Eif1	4.04087e-27	-0.406037	0.977	0.987	5.82977e-23
Atp5mpl	1.02609e-18	-0.40585	0.767	0.9	1.48035e-14
Msrb1	9.87335e-19	-0.405766	0.726	0.885	1.42443e-14
Rex1bd	7.80096e-17	-0.405439	0.551	0.755	1.12544e-12
Oaz1	3.35214e-24	-0.40511	0.927	0.99	4.83613e-20
Ndufb2	2.46969e-18	-0.404973	0.778	0.902	3.56302e-14
Tax1bp1	7.56946e-19	-0.404645	0.661	0.826	1.09205e-14
Morf4l1	5.58818e-17	-0.403437	0.498	0.707	8.06206e-13
Dcaf4	1.63403e-19	-0.40313	0.414	0.644	2.35741e-15
Tmem258	3.00467e-22	-0.402959	0.899	0.96	4.33483e-18
Sh3glb1	3.94065e-15	-0.402909	0.45	0.644	5.68518e-11
Acaa2	4.74891e-17	-0.402838	0.263	0.49	6.85125e-13
Cox7a2l	2.29475e-19	-0.402613	0.69	0.868	3.31063e-15
Ttc39c	8.02366e-16	-0.401945	0.437	0.651	1.15757e-11
Ocel1	4.08752e-24	-0.401521	0.131	0.389	5.89707e-20
Fam174b	1.32392e-16	-0.400906	0.589	0.785	1.91001e-12
Elof1	4.46349e-16	-0.400893	0.507	0.692	6.43948e-12
Micos13	4.38531e-19	-0.400798	0.825	0.927	6.32668e-15
Rpl38	4.91271e-36	-0.400216	1	0.998	7.08756e-32
Arpc3	1.80742e-16	-0.400057	0.442	0.646	2.60756e-12
Eif2s2	3.02424e-17	-0.399442	0.499	0.707	4.36307e-13
Gdi2	6.473e-16	-0.398291	0.708	0.831	9.3386e-12
Rabep2	3.8692e-15	-0.397956	0.551	0.732	5.5821e-11
Rpl7	3.44861e-26	-0.397339	0.972	0.998	4.97531e-22
Lamtor2	1.24509e-19	-0.397277	0.803	0.918	1.7963e-15
Timm17b	2.92271e-18	-0.396423	0.47	0.697	4.21659e-14
Cox4i1	2.72662e-25	-0.396288	0.98	0.983	3.93369e-21
Tmed10	5.35552e-21	-0.395916	0.808	0.933	7.72641e-17
Cyb5a	6.22728e-19	-0.395484	0.679	0.826	8.9841e-15
Tmem205	2.39663e-18	-0.395402	0.245	0.477	3.45762e-14
Ube2d3	2.60795e-17	-0.393075	0.685	0.845	3.76249e-13
Rpl8	1.09983e-25	-0.39268	0.992	1	1.58672e-21
Srp68	2.64262e-16	-0.39218	0.604	0.793	3.81251e-12
Slc35b2	6.77717e-16	-0.392072	0.556	0.766	9.77742e-12
Txndc17	2.51995e-16	-0.391931	0.607	0.772	3.63553e-12
Nol7	4.43456e-15	-0.391498	0.424	0.63	6.39774e-11
Acadm	4.27686e-15	-0.391298	0.308	0.51	6.17023e-11
Osbpl6	5.51774e-20	-0.390412	0.165	0.4	7.96044e-16
Pdcd4	6.47068e-15	-0.389223	0.512	0.724	9.33524e-11
Cript	1.69749e-16	-0.388338	0.277	0.5	2.44897e-12
Hnrnpk	7.79792e-16	-0.387754	0.641	0.81	1.12501e-11
Osbpl2	3.09998e-18	-0.387625	0.406	0.64	4.47235e-14
Trappc6a	6.63493e-16	-0.386383	0.489	0.69	9.57221e-12
Bri3	1.58057e-18	-0.386043	0.752	0.887	2.28028e-14
Spcs1	5.14895e-21	-0.385741	0.961	0.996	7.42839e-17
Hnrnpa2b1	7.77213e-18	-0.385224	0.809	0.914	1.12129e-13
D730003I15Rik	7.69524e-17	-0.385138	0.347	0.565	1.11019e-12
Stt3b	9.37415e-15	-0.38464	0.524	0.713	1.35241e-10
Pdhb	2.93741e-16	-0.384351	0.307	0.525	4.23779e-12
Oxr1	1.19223e-15	-0.384306	0.418	0.634	1.72002e-11
Gabarapl2	8.83201e-16	-0.383859	0.587	0.759	1.27419e-11
Zfp36l2	6.82151e-17	-0.383409	0.204	0.423	9.84139e-13
Tnks1bp1	6.37329e-18	-0.383218	0.207	0.435	9.19474e-14
Pqlc1	8.10524e-18	-0.382855	0.354	0.596	1.16934e-13
Ndufa7	3.85089e-15	-0.382544	0.77	0.879	5.55568e-11
Jup	2.12262e-16	-0.381724	0.527	0.713	3.0623e-12
Nars	1.46052e-14	-0.381709	0.462	0.653	2.1071e-10
Dph3	3.27164e-16	-0.381664	0.439	0.653	4.72e-12
Lamtor5	4.4098e-16	-0.381597	0.403	0.617	6.36202e-12
Ndufb4	1.84253e-17	-0.380646	0.737	0.893	2.65822e-13
Snd1	3.79721e-15	-0.380533	0.56	0.749	5.47823e-11
Jund	1.18857e-15	-0.379957	0.537	0.724	1.71475e-11
Dnaja4	1.29535e-19	-0.379938	0.191	0.433	1.86881e-15
Xpot	1.67116e-15	-0.379912	0.29	0.492	2.41098e-11
Rps12	4.15248e-38	-0.379487	1	1	5.99078e-34
Gne	6.01079e-15	-0.379078	0.318	0.525	8.67177e-11
Eif3h	1.45083e-15	-0.379017	0.507	0.713	2.09311e-11
Snapc5	1.76296e-17	-0.378652	0.246	0.485	2.54342e-13
Cbr2	7.19683e-24	-0.378042	0.093	0.333	1.03829e-19
Ndufb8	7.44136e-18	-0.377778	0.84	0.941	1.07357e-13
Ndufb1-ps	1.68186e-16	-0.377426	0.728	0.849	2.42642e-12
Ak3	1.05243e-16	-0.37717	0.318	0.544	1.51834e-12
Atp5md	1.40361e-17	-0.37697	0.798	0.935	2.02499e-13
Ubqln1	2.48299e-16	-0.376833	0.478	0.695	3.58221e-12
Ctdsp2	8.67224e-16	-0.375145	0.413	0.632	1.25114e-11
Scgb2b27	2.81858e-16	-0.375064	0.687	0.851	4.06636e-12
Dgat2	2.52498e-15	-0.374877	0.506	0.707	3.64279e-11
Npm1	3.85523e-14	-0.373059	0.369	0.567	5.56193e-10
Hsd17b10	1.35729e-16	-0.372829	0.462	0.688	1.95817e-12
Srm	8.14314e-15	-0.372474	0.494	0.69	1.17481e-10
Ppp2r5c	2.73697e-15	-0.372471	0.297	0.51	3.94862e-11
Hacd2	2.08214e-15	-0.371782	0.228	0.435	3.0039e-11
Ndufb11	2.15548e-18	-0.371399	0.894	0.946	3.10971e-14
Tubb4b	9.66956e-16	-0.371147	0.786	0.883	1.39503e-11
P4hb	3.51312e-30	-0.370641	1	1	5.06838e-26
Uqcr11	4.85864e-23	-0.370558	0.971	0.998	7.00956e-19
Pcbd2	1.02351e-14	-0.370243	0.359	0.556	1.47662e-10
H13	1.65146e-18	-0.370078	0.915	0.973	2.38257e-14
Tef	2.36337e-15	-0.370017	0.222	0.427	3.40964e-11
Ppp1r1b	5.33576e-13	-0.369968	0.367	0.55	7.6979e-09
Rps5	1.45958e-18	-0.369737	0.878	0.948	2.10574e-14
Arf1	1.3931e-15	-0.368738	0.75	0.87	2.00982e-11
Tmsb4x	1.77587e-28	-0.36702	1	1	2.56204e-24
Dsp	3.40881e-15	-0.366482	0.416	0.619	4.91789e-11
Rpl23a	1.23395e-19	-0.366201	0.925	0.967	1.78022e-15
Ndufb10	1.14172e-16	-0.366126	0.597	0.782	1.64716e-12
Ninj1	3.05725e-15	-0.365763	0.289	0.504	4.4107e-11
Gstm2	3.55495e-14	-0.365211	0.387	0.588	5.12872e-10
Mrpl54	3.91144e-14	-0.36471	0.608	0.787	5.64304e-10
Rps16	9.48393e-29	-0.3647	0.998	1	1.36825e-24
Abo	1.22521e-16	-0.364406	0.863	0.935	1.76761e-12
Rpl3	2.81672e-16	-0.363617	0.852	0.935	4.06368e-12
Rps25	1.19322e-18	-0.363433	0.972	0.99	1.72145e-14
Cox6c	8.87177e-20	-0.363186	0.925	0.979	1.27993e-15
Uqcrfs1	4.97837e-15	-0.362736	0.527	0.734	7.1823e-11
Tmem52	1.41801e-16	-0.362688	0.206	0.423	2.04576e-12
Commd3	3.69172e-13	-0.361917	0.424	0.598	5.32605e-09
Naa38	4.47196e-15	-0.361604	0.499	0.709	6.45169e-11
Psma2	2.60255e-13	-0.36124	0.623	0.755	3.75471e-09
Thnsl2	3.30436e-24	-0.361087	0.064	0.289	4.7672e-20
Shroom1	1.73879e-21	-0.360997	0.106	0.335	2.50856e-17
Cmtm8	1.96498e-14	-0.36067	0.276	0.475	2.83487e-10
Ccdc149	1.46014e-12	-0.360536	0.357	0.529	2.10655e-08
Slc35b1	9.55502e-15	-0.360126	0.581	0.751	1.3785e-10
Sqstm1	7.79536e-16	-0.359815	0.773	0.9	1.12464e-11
Rps27a	1.44019e-40	-0.359745	1	1	2.07776e-36
Rps15a	3.17266e-24	-0.359288	0.987	1	4.57719e-20
Ddt	4.42115e-14	-0.358876	0.4	0.605	6.3784e-10
Atp5j2	1.5497e-20	-0.357766	0.962	0.981	2.23576e-16
Coa3	1.10967e-13	-0.357608	0.56	0.734	1.60093e-09
Ndufa2	4.00446e-14	-0.357212	0.848	0.918	5.77723e-10
Cdc42ep5	2.20669e-14	-0.35711	0.284	0.485	3.1836e-10
Trabd	3.32762e-14	-0.356949	0.767	0.868	4.80076e-10
Fcgbp	4.44763e-19	-0.356747	0.1	0.308	6.41659e-15
Eef1d	4.44448e-15	-0.356345	0.55	0.753	6.41206e-11
Rps3	2.03291e-25	-0.355694	1	1	2.93288e-21
Eef1b2	8.59913e-20	-0.355596	0.848	0.937	1.2406e-15
Mrps14	5.6356e-13	-0.355581	0.679	0.793	8.13048e-09
Hspa8	1.5876e-18	-0.354691	0.894	0.954	2.29042e-14
Krtcap2	7.82777e-21	-0.35432	0.969	0.994	1.12931e-16
Slc25a39	1.28769e-12	-0.353553	0.514	0.692	1.85775e-08
Tmem134	4.40224e-14	-0.352724	0.597	0.774	6.35111e-10
Eml1	3.9484e-24	-0.352334	0.075	0.31	5.69635e-20
Chmp3	8.23582e-13	-0.352174	0.33	0.517	1.18818e-08
Hspa1b	1.39411e-21	-0.352151	0.046	0.241	2.01128e-17
Tmem167	1.66879e-14	-0.351069	0.649	0.814	2.40756e-10
Noct	2.78063e-12	-0.351065	0.377	0.561	4.01161e-08
Slc38a10	9.35545e-13	-0.350802	0.529	0.692	1.34971e-08
Ndfip1	2.01398e-16	-0.350785	0.868	0.948	2.90557e-12
Sat1	2.94227e-14	-0.350294	0.294	0.5	4.24481e-10
Cox7b	1.14872e-17	-0.350259	0.858	0.946	1.65727e-13
Ccpg1	1.75677e-14	-0.349733	0.509	0.715	2.53449e-10
Pcbp1	1.89278e-14	-0.349665	0.643	0.818	2.73072e-10
Pgam1	4.43927e-13	-0.349579	0.393	0.582	6.40453e-09
Mea1	2.1366e-13	-0.349362	0.608	0.782	3.08247e-09
Snx3	2.51424e-13	-0.348507	0.543	0.726	3.62729e-09
Gm10076	4.29464e-17	-0.348341	0.915	0.962	6.19588e-13
Laptm4a	2.46242e-16	-0.347649	0.86	0.944	3.55253e-12
Mlph	1.4263e-13	-0.347649	0.499	0.674	2.05772e-09
Plekhb1	1.92297e-26	-0.347579	0.044	0.27	2.77427e-22
Pdrg1	9.26634e-13	-0.347485	0.359	0.544	1.33685e-08
Upb1	3.08995e-30	-0.347362	0.024	0.255	4.45787e-26
Copz2	3.70011e-14	-0.347056	0.535	0.711	5.33815e-10
Rpl12	5.83498e-21	-0.346828	0.971	0.994	8.41812e-17
Nme2	7.12527e-25	-0.346515	0.997	1	1.02796e-20
Ttc23	7.33104e-30	-0.345202	0.034	0.274	1.05765e-25
Uqcrh	4.1658e-14	-0.345097	0.803	0.908	6.01001e-10
Dnaja1	7.61397e-13	-0.344998	0.573	0.736	1.09847e-08
Plekha4	4.49049e-32	-0.344824	0.01	0.232	6.47843e-28
Eif5a	2.9065e-21	-0.34413	0.962	0.994	4.19321e-17
Ssr4	3.66892e-26	-0.343589	0.998	1	5.29315e-22
Acyp1	5.285e-17	-0.343569	0.212	0.435	7.62467e-13
Atp5k	4.94095e-15	-0.343216	0.76	0.877	7.12831e-11
Cldn3	7.34001e-12	-0.342423	0.418	0.598	1.05894e-07
Llph	1.21143e-12	-0.341024	0.649	0.822	1.74772e-08
Plpp5	2.02935e-12	-0.341024	0.682	0.818	2.92774e-08
Psmb1	2.92844e-14	-0.340982	0.648	0.81	4.22487e-10
Rbis	7.38459e-13	-0.340895	0.623	0.768	1.06537e-08
Zcrb1	2.6374e-12	-0.340812	0.343	0.523	3.80497e-08
Eif3a	4.47318e-13	-0.340729	0.48	0.657	6.45346e-09
Mkrn1	4.14554e-14	-0.340261	0.232	0.433	5.98078e-10
Ubfd1	1.17754e-13	-0.340192	0.529	0.711	1.69883e-09
Hipk1	2.51337e-11	-0.33995	0.308	0.479	3.62604e-07
Rhoc	6.37929e-14	-0.339868	0.564	0.757	9.2034e-10
Hsp90ab1	2.30221e-16	-0.339412	0.914	0.975	3.3214e-12
Kat2b	1.4249e-16	-0.339301	0.179	0.397	2.05571e-12
Ube2j1	5.5867e-14	-0.339098	0.666	0.818	8.05994e-10
Faim2	3.88124e-14	-0.339032	0.173	0.362	5.59946e-10
Mrpl57	3.38754e-14	-0.338952	0.825	0.9	4.8872e-10
Tor2a	6.01177e-13	-0.338611	0.401	0.59	8.67317e-09
Rpl7a	1.04738e-15	-0.338494	0.93	0.973	1.51105e-11
Krt8	1.49561e-16	-0.337804	0.869	0.96	2.15772e-12
Rps11	1.76286e-21	-0.337337	0.987	1	2.54328e-17
Rab18	6.4545e-12	-0.336583	0.383	0.554	9.3119e-08
Grsf1	2.47695e-12	-0.336428	0.295	0.481	3.5735e-08
Gm13539	2.29127e-13	-0.336334	0.22	0.414	3.30562e-09
Smim19	1.13594e-12	-0.335534	0.268	0.456	1.63882e-08
Acly	2.62966e-12	-0.335472	0.333	0.519	3.79382e-08
Rps10	8.82876e-26	-0.335212	1	1	1.27373e-21
Patj	1.35243e-16	-0.334831	0.162	0.374	1.95115e-12
Atp5f1	1.59433e-12	-0.334181	0.741	0.841	2.30014e-08
Rpl27a	2.2559e-23	-0.33393	0.997	1	3.25459e-19
H1f0	3.70758e-12	-0.333848	0.626	0.785	5.34893e-08
4833439L19Rik	5.97191e-15	-0.333817	0.276	0.49	8.61567e-11
Rab5if	1.54345e-12	-0.332335	0.566	0.732	2.22674e-08
Ap1m2	2.65411e-10	-0.332313	0.356	0.513	3.82909e-06
Etfb	1.11146e-14	-0.332159	0.607	0.799	1.6035e-10
Sval2	4.14964e-64	-0.331168	1	1	5.98668e-60
Hpcal1	2.11013e-12	-0.331065	0.303	0.487	3.04429e-08
Scd1	1.5644e-11	-0.330827	0.796	0.893	2.25695e-07
Kcnk1	2.95749e-11	-0.330802	0.393	0.571	4.26678e-07
Eif4a1	4.5205e-12	-0.329806	0.768	0.877	6.52172e-08
Rpl18a	1.4951e-19	-0.329804	0.989	0.994	2.15698e-15
Gm16286	1.39166e-11	-0.329599	0.356	0.536	2.00775e-07
Slc25a3	1.44371e-12	-0.329456	0.664	0.814	2.08285e-08
Hsdl2	1.77024e-17	-0.329216	0.114	0.318	2.55393e-13
Mcrip2	6.62742e-14	-0.328583	0.222	0.421	9.56138e-10
Tomm7	7.08534e-11	-0.32855	0.654	0.801	1.0222e-06
Ndufs3	6.12912e-11	-0.328197	0.377	0.542	8.84248e-07
Ace	8.8495e-13	-0.32792	0.361	0.552	1.27672e-08
Rhoq	1.13098e-10	-0.32662	0.457	0.613	1.63167e-06
0610012G03Rik	1.81292e-10	-0.325962	0.515	0.657	2.6155e-06
Rpl17	7.42281e-19	-0.325951	0.985	0.998	1.07089e-14
Gstm1	5.56479e-16	-0.32571	0.137	0.337	8.02833e-12
Ptov1	7.36743e-11	-0.325556	0.351	0.519	1.0629e-06
Pyroxd2	6.16153e-11	-0.325002	0.423	0.59	8.88924e-07
Irak1	8.06613e-12	-0.324762	0.486	0.657	1.1637e-07
Dcaf8	1.515e-11	-0.324187	0.392	0.569	2.18569e-07
Adipor1	9.88132e-10	-0.323626	0.336	0.487	1.42558e-05
Mpg	1.45223e-14	-0.323066	0.222	0.429	2.09514e-10
Ndufaf8	1.49349e-11	-0.322807	0.434	0.605	2.15465e-07
Acsl1	3.45018e-15	-0.322453	0.16	0.36	4.97758e-11
Tram1	3.64079e-15	-0.321704	0.892	0.931	5.25256e-11
Arhgdig	3.56981e-10	-0.321622	0.334	0.494	5.15016e-06
Rsrp1	1.19604e-13	-0.321567	0.865	0.935	1.72552e-09
Aup1	2.42133e-11	-0.321557	0.429	0.603	3.49325e-07
Hist1h4h	1.30657e-27	-0.321523	0.02	0.228	1.88499e-23
Rer1	3.06933e-11	-0.321402	0.581	0.724	4.42813e-07
Cdk5rap3	6.89021e-11	-0.320554	0.491	0.646	9.94051e-07
Syngr2	7.95443e-12	-0.319993	0.739	0.841	1.14758e-07
Rps27	3.61263e-13	-0.319734	0.847	0.931	5.21194e-09
Rab3ip	1.79899e-15	-0.318965	0.178	0.385	2.59541e-11
Ell2	6.29173e-11	-0.318895	0.491	0.667	9.07708e-07
Nr4a1	1.1913e-12	-0.318631	0.163	0.341	1.71869e-08
Setd3	4.94746e-13	-0.31792	0.237	0.433	7.1377e-09
Papss2	7.14008e-11	-0.317834	0.388	0.559	1.0301e-06
Coq9	4.59922e-12	-0.317612	0.452	0.623	6.6353e-08
Slc35c2	1.04777e-10	-0.317137	0.496	0.657	1.51162e-06
Vapa	2.51413e-09	-0.316869	0.377	0.531	3.62713e-05
Ctsl	3.34403e-13	-0.316723	0.749	0.902	4.82444e-09
Acadsb	1.40185e-11	-0.315906	0.344	0.523	2.02244e-07
Dstn	2.6754e-12	-0.315808	0.834	0.927	3.8598e-08
Dpm1	2.20388e-10	-0.315808	0.279	0.444	3.17954e-06
Aldh1l1	1.1637e-11	-0.315484	0.281	0.46	1.67887e-07
Rnh1	6.71707e-11	-0.314832	0.478	0.642	9.69072e-07
Suclg2	7.30691e-17	-0.314482	0.119	0.32	1.05417e-12
Clta	8.61121e-11	-0.314482	0.512	0.676	1.24234e-06
Ss18l2	3.59951e-11	-0.312822	0.538	0.707	5.19302e-07
Cmpk1	5.16955e-11	-0.312392	0.285	0.456	7.45811e-07
Mgst3	2.1438e-14	-0.312236	0.17	0.364	3.09286e-10
Cyhr1	2.83152e-11	-0.31222	0.502	0.663	4.08503e-07
Yeats4	4.91932e-11	-0.312047	0.388	0.556	7.0971e-07
Csde1	1.81506e-11	-0.311913	0.551	0.724	2.61859e-07
Ndufs7	4.46547e-11	-0.311489	0.577	0.732	6.44233e-07
Slc25a10	3.20177e-11	-0.311407	0.604	0.751	4.6192e-07
Echdc3	2.70205e-17	-0.311	0.091	0.285	3.89825e-13
Hmgcl	2.12656e-10	-0.31093	0.289	0.454	3.06799e-06
Bcas2	2.31539e-12	-0.31053	0.424	0.626	3.34041e-08
Ppp2ca	1.47292e-11	-0.310444	0.393	0.575	2.12499e-07
Tomm6	6.47068e-11	-0.310159	0.672	0.795	9.33526e-07
Gga2	3.44287e-10	-0.310127	0.403	0.565	4.96702e-06
Hck	3.21228e-21	-0.308967	0.054	0.253	4.63435e-17
Polr2f	6.22433e-11	-0.308961	0.515	0.697	8.97984e-07
Pop5	6.02472e-13	-0.308815	0.264	0.462	8.69187e-09
Usp47	1.84543e-11	-0.308316	0.235	0.412	2.6624e-07
Mrpl53	2.77268e-09	-0.308067	0.556	0.699	4.00014e-05
Neat1	2.34689e-12	-0.307929	0.912	0.96	3.38585e-08
Eif3i	1.92846e-12	-0.307834	0.639	0.799	2.7822e-08
Ei24	1.46498e-09	-0.307412	0.268	0.416	2.11353e-05
Atp5d	2.42583e-13	-0.30694	0.876	0.939	3.49974e-09
Cdk2ap1	2.06208e-10	-0.306836	0.341	0.513	2.97497e-06
Sap18	7.85267e-10	-0.306823	0.369	0.521	1.1329e-05
Ly6g6e	2.72118e-13	-0.30662	0.212	0.404	3.92584e-09
Sec31a	5.52888e-11	-0.306609	0.493	0.663	7.97652e-07
Rps23	2.88514e-16	-0.306562	0.987	0.998	4.16239e-12
Trmt112	7.96895e-10	-0.306521	0.408	0.571	1.14968e-05
Hadhb	8.86097e-11	-0.306218	0.297	0.471	1.27837e-06
Ufc1	1.99161e-10	-0.306063	0.723	0.833	2.8733e-06
mt-Nd5	3.92596e-19	-0.306025	0.121	0.345	5.66399e-15
Gbf1	9.41244e-10	-0.305614	0.507	0.661	1.35793e-05
Epcam	8.66317e-10	-0.304866	0.586	0.711	1.24984e-05
Rac1	2.77888e-11	-0.304796	0.713	0.822	4.00909e-07
Ivd	9.42162e-11	-0.304627	0.302	0.475	1.35926e-06
Egf	1.23558e-11	-0.304575	0.214	0.389	1.78257e-07
Gal3st2c	1.31836e-11	-0.303929	0.723	0.854	1.902e-07
Ap3s1	3.2532e-11	-0.303735	0.538	0.718	4.69339e-07
Esrp1	2.51085e-09	-0.303189	0.475	0.621	3.62241e-05
Selenbp1	3.26403e-11	-0.302145	0.225	0.397	4.70902e-07
Cox6a1	1.36469e-10	-0.302054	0.75	0.843	1.96883e-06
P2rx4	2.37082e-09	-0.301795	0.605	0.726	3.42038e-05
Atp6v1e1	6.10276e-09	-0.301625	0.411	0.552	8.80445e-05
Arhgef19	1.069e-29	-0.301448	0.003	0.201	1.54225e-25
Ndufv2	9.11002e-10	-0.301367	0.457	0.607	1.3143e-05
Tomm5	1.98213e-11	-0.301311	0.586	0.738	2.85961e-07
Lamtor4	5.62959e-12	-0.300787	0.703	0.856	8.1218e-08
Jpt1	1.16659e-09	-0.300404	0.316	0.477	1.68304e-05
Cox5a	2.25402e-10	-0.299892	0.68	0.822	3.25187e-06
A2ml1	5.25898e-26	-0.299302	0.008	0.19	7.58712e-22
Ypel3	3.88666e-09	-0.299234	0.429	0.573	5.60728e-05
Sumo3	2.18324e-10	-0.299217	0.321	0.492	3.14976e-06
Mrpl30	6.49284e-10	-0.298137	0.483	0.644	9.36721e-06
Atp5b	2.88343e-14	-0.298082	0.927	0.975	4.15992e-10
Rab5a	7.06515e-09	-0.297875	0.418	0.544	0.000101929
Nans	3.1147e-09	-0.297312	0.762	0.854	4.49357e-05
Tm2d1	2.13729e-11	-0.296949	0.305	0.485	3.08347e-07
Itm2c	1.24293e-09	-0.296786	0.537	0.672	1.79318e-05
Tomm20	3.58624e-09	-0.296532	0.511	0.64	5.17387e-05
Cldn7	2.13553e-15	-0.296502	0.144	0.343	3.08093e-11
Slc31a2	4.12095e-11	-0.296071	0.719	0.847	5.9453e-07
1190007I07Rik	3.66721e-11	-0.29526	0.219	0.389	5.29068e-07
Dnaja2	1.32984e-10	-0.295193	0.339	0.51	1.91856e-06
Rtn3	1.8291e-10	-0.295036	0.555	0.726	2.63885e-06
Mydgf	5.40078e-11	-0.294975	0.76	0.866	7.79171e-07
Crb3	6.84356e-11	-0.294936	0.499	0.665	9.87321e-07
Card19	3.77404e-11	-0.294825	0.294	0.471	5.44481e-07
Sox13	5.17114e-13	-0.294469	0.152	0.328	7.4604e-09
Irf3	2.16694e-09	-0.294304	0.354	0.504	3.12625e-05
Rell1	2.44457e-08	-0.293857	0.357	0.492	0.000352678
Rab2a	1.70053e-09	-0.293797	0.711	0.82	2.45336e-05
Mark1	5.94498e-10	-0.293724	0.223	0.381	8.57683e-06
Rcn1	4.37701e-12	-0.29355	0.219	0.406	6.31472e-08
Fdx1	2.29813e-09	-0.2935	0.411	0.567	3.31551e-05
Kcnip3	2.53544e-11	-0.293376	0.214	0.389	3.65788e-07
Timm10b	2.50487e-10	-0.293339	0.669	0.797	3.61378e-06
2310009A05Rik	1.10797e-08	-0.292865	0.346	0.49	0.000159847
Wbp2	3.06916e-10	-0.292814	0.318	0.485	4.42787e-06
Cox17	9.90589e-10	-0.292165	0.602	0.741	1.42912e-05
Immp1l	1.29048e-09	-0.291762	0.338	0.496	1.86178e-05
Psma3	1.09341e-08	-0.291558	0.463	0.607	0.000157746
Rpl36a	1.29354e-11	-0.291009	0.886	0.948	1.86619e-07
Taf10	1.05048e-10	-0.290927	0.566	0.726	1.51553e-06
Ppp1r14b	2.77737e-10	-0.29046	0.408	0.573	4.00691e-06
Rab7	2.78051e-09	-0.290368	0.463	0.63	4.01144e-05
Edem2	4.35386e-10	-0.289788	0.768	0.856	6.28131e-06
Trp53inp2	3.08138e-10	-0.289745	0.649	0.778	4.4455e-06
Gde1	1.83273e-08	-0.289055	0.375	0.506	0.000264408
Bcat2	5.63077e-11	-0.288779	0.843	0.927	8.12351e-07
AI463170	7.92541e-09	-0.288715	0.414	0.552	0.00011434
Timm23	1.13179e-08	-0.288487	0.346	0.487	0.000163284
Tuba4a	2.3086e-08	-0.288267	0.445	0.592	0.000333061
Ptbp1	2.01832e-08	-0.287842	0.367	0.5	0.000291183
Ndufab1	4.97035e-09	-0.287681	0.571	0.701	7.17072e-05
Nudt19	7.50434e-10	-0.287639	0.326	0.487	1.08265e-05
Sec24c	2.0383e-09	-0.287377	0.37	0.521	2.94066e-05
Irx2	1.64545e-09	-0.286973	0.493	0.646	2.37389e-05
Cited4	1.39558e-09	-0.28689	0.37	0.529	2.0134e-05
Atp5o	5.58191e-10	-0.286754	0.708	0.808	8.05302e-06
Polr2e	1.43426e-10	-0.286727	0.576	0.722	2.06921e-06
Alas1	1.93708e-08	-0.28606	0.312	0.448	0.000279462
Tubb6	3.4219e-25	-0.285962	0.024	0.224	4.93678e-21
Slc46a3	4.01327e-12	-0.285916	0.17	0.345	5.78994e-08
Herpud1	3.15154e-15	-0.285889	0.99	0.994	4.54673e-11
Manf	4.26568e-14	-0.285757	0.967	0.975	6.15409e-10
Dynlt3	3.38751e-10	-0.285325	0.289	0.46	4.88716e-06
Vamp8	5.43687e-12	-0.285226	0.925	0.969	7.84378e-08
Timm8b	1.18465e-08	-0.285191	0.429	0.575	0.000170909
Lurap1l	1.26569e-12	-0.284981	0.163	0.339	1.826e-08
Slc2a5	2.70653e-10	-0.284942	0.555	0.72	3.90471e-06
Pdia6	4.15439e-10	-0.284876	0.682	0.818	5.99354e-06
Akr1b3	7.88953e-10	-0.284797	0.406	0.577	1.13822e-05
Thoc7	6.57428e-09	-0.284789	0.352	0.494	9.48471e-05
Nenf	1.86646e-09	-0.28474	0.556	0.703	2.69274e-05
Tnfsf13os	1.22219e-29	-0.28463	0.008	0.213	1.76326e-25
Psma4	1.01723e-10	-0.284529	0.338	0.519	1.46756e-06
Arpp19	3.32132e-09	-0.28438	0.517	0.663	4.79167e-05
Sec61a1	5.95305e-11	-0.284278	0.894	0.946	8.58847e-07
Ergic2	5.84947e-09	-0.284022	0.506	0.655	8.43904e-05
Atp6v0e	3.20522e-09	-0.283611	0.556	0.718	4.62418e-05
Mdh1	1.7401e-09	-0.283325	0.746	0.839	2.51045e-05
Scp2	8.98062e-12	-0.283223	0.499	0.68	1.29563e-07
Myo1c	2.95394e-09	-0.283002	0.501	0.655	4.26165e-05
Prr15l	3.75055e-07	-0.282445	0.429	0.55	0.00541091
Spg21	2.19838e-11	-0.282398	0.179	0.349	3.1716e-07
Slc9a3r1	4.67839e-10	-0.281993	0.449	0.609	6.74951e-06
Steap4	1.08598e-18	-0.281975	0.065	0.255	1.56675e-14
Tmem181a	8.10553e-13	-0.281534	0.16	0.343	1.16938e-08
Atp5g2	3.82791e-11	-0.280975	0.814	0.883	5.52252e-07
Eif3k	5.20418e-09	-0.280953	0.444	0.598	7.50807e-05
Laptm4b	6.26355e-14	-0.28076	0.134	0.316	9.03643e-10
Tmc6	1.04009e-10	-0.280556	0.209	0.374	1.50053e-06
Rbx1	9.65119e-10	-0.280437	0.656	0.789	1.39238e-05
Arl1	1.60874e-09	-0.280288	0.529	0.682	2.32093e-05
Scgb1b2	1.57346e-71	-0.279988	1	1	2.27004e-67
Exosc5	2.85402e-08	-0.279714	0.369	0.515	0.000411749
Hbs1l	1.20671e-08	-0.279442	0.372	0.515	0.000174092
Mpc2	4.13188e-08	-0.27928	0.463	0.598	0.000596106
Tbrg1	3.23407e-10	-0.279168	0.356	0.527	4.66579e-06
Phkb	7.64474e-12	-0.279039	0.176	0.354	1.10291e-07
Rdx	8.74984e-11	-0.278918	0.228	0.404	1.26234e-06
Mrpl12	2.84072e-07	-0.278908	0.483	0.592	0.0040983
Cdk2ap2	3.97651e-09	-0.278318	0.706	0.835	5.73691e-05
Spcs3	4.31344e-10	-0.278302	0.533	0.703	6.223e-06
Pdzk1ip1	2.05364e-09	-0.277888	0.272	0.431	2.96278e-05
Gal3st2b	1.05145e-08	-0.277162	0.362	0.519	0.000151693
Papss1	6.94589e-09	-0.276775	0.398	0.548	0.000100208
Rnf115	1.34278e-09	-0.275735	0.201	0.351	1.93724e-05
Srp72	4.26831e-07	-0.27571	0.437	0.556	0.00615789
Tprgl	1.16429e-08	-0.275241	0.4	0.546	0.000167972
Srsf6	2.48218e-10	-0.274839	0.491	0.669	3.58104e-06
Rbm39	2.15907e-09	-0.274436	0.509	0.655	3.11489e-05
Cfap20	2.07524e-12	-0.274225	0.175	0.358	2.99395e-08
Etnk1	1.3299e-08	-0.273952	0.641	0.78	0.000191864
Cenpb	1.7798e-07	-0.273888	0.339	0.467	0.00256772
Prdx3	2.11396e-07	-0.273742	0.364	0.49	0.0030498
Abcd3	2.01992e-09	-0.27332	0.326	0.481	2.91414e-05
Col7a1	2.34016e-08	-0.273208	0.408	0.559	0.000337615
Aff1	3.49837e-09	-0.272988	0.188	0.333	5.0471e-05
Kdm4b	1.06577e-13	-0.272781	0.165	0.358	1.53759e-09
Srp19	1.33207e-09	-0.27272	0.542	0.697	1.92178e-05
Txnl1	2.2733e-08	-0.272391	0.473	0.613	0.00032797
Qars	1.69872e-08	-0.27234	0.351	0.496	0.000245074
Etfa	3.20986e-09	-0.272254	0.315	0.477	4.63087e-05
Dynlrb1	1.39187e-09	-0.272239	0.599	0.743	2.00806e-05
Atl2	5.82832e-13	-0.271941	0.111	0.276	8.40851e-09
Ndufb5	1.1957e-08	-0.271802	0.579	0.711	0.000172504
Scgb2b20	4.71006e-98	-0.271692	1	1	6.79521e-94
Vamp4	4.65428e-11	-0.271537	0.178	0.343	6.71472e-07
Rps6ka1	1.3011e-10	-0.271192	0.271	0.448	1.8771e-06
Tmem214	9.73343e-10	-0.270836	0.622	0.762	1.40424e-05
Arcn1	4.16523e-08	-0.27078	0.45	0.59	0.000600917
Akr1a1	1.05485e-09	-0.270705	0.728	0.833	1.52183e-05
Fam221a	2.19825e-07	-0.27059	0.352	0.481	0.00317141
Hist1h4i	1.54467e-13	-0.270234	0.114	0.287	2.2285e-09
Meis1	2.12246e-09	-0.270181	0.268	0.427	3.06207e-05
Eif1a	6.33089e-10	-0.270067	0.269	0.433	9.13358e-06
Ube2r2	3.13005e-11	-0.26978	0.162	0.324	4.51573e-07
Ube2e3	1.0913e-09	-0.269769	0.222	0.379	1.57442e-05
Tomm22	1.95877e-08	-0.269578	0.449	0.584	0.000282592
Mcrip1	7.5195e-08	-0.269095	0.349	0.492	0.00108484
Pcmtd1	2.30784e-09	-0.269003	0.331	0.492	3.32952e-05
Ccdc93	9.84155e-14	-0.268747	0.098	0.266	1.41984e-09
Trappc5	5.64093e-09	-0.267692	0.315	0.471	8.13817e-05
Cd9	8.35771e-10	-0.267309	0.53	0.705	1.20577e-05
Eif4b	1.59541e-08	-0.267246	0.421	0.577	0.000230169
Otx1	9.50375e-12	-0.266801	0.186	0.366	1.37111e-07
Puf60	7.70609e-08	-0.266792	0.396	0.536	0.00111176
Smim26	3.60293e-10	-0.266569	0.303	0.477	5.19795e-06
Mcee	1.51458e-07	-0.266499	0.369	0.51	0.00218509
Sec63	3.64735e-08	-0.26642	0.467	0.596	0.000526203
Sdcbp	8.6304e-10	-0.26641	0.498	0.657	1.24511e-05
Auts2	2.6637e-09	-0.266166	0.163	0.305	3.84292e-05
Psmc2	2.7723e-08	-0.2661	0.338	0.481	0.00039996
Ociad2	2.29544e-17	-0.265913	0.069	0.251	3.31164e-13
Prxl2c	1.85474e-11	-0.265511	0.184	0.36	2.67583e-07
Mettl9	1.18118e-08	-0.264945	0.374	0.529	0.000170409
Cxxc5	1.34353e-11	-0.264882	0.202	0.385	1.93831e-07
Ttc32	1.44145e-06	-0.264868	0.336	0.448	0.0207958
Stt3a	1.52846e-08	-0.264549	0.551	0.692	0.000220511
Ghitm	3.31909e-07	-0.264313	0.478	0.588	0.00478845
Ssr3	2.12671e-09	-0.264081	0.775	0.868	3.06821e-05
Gm20478	3.71953e-28	-0.26404	0	0.182	5.36617e-24
Ndufa5	5.28794e-09	-0.263433	0.491	0.649	7.62891e-05
Sys1	1.66131e-08	-0.263389	0.527	0.674	0.000239678
Acot13	2.66779e-09	-0.263137	0.178	0.322	3.84882e-05
Vps13d	7.92153e-09	-0.262917	0.227	0.377	0.000114284
Ywhae	6.26617e-09	-0.262855	0.473	0.628	9.0402e-05
Cenpx	1.80333e-08	-0.262746	0.617	0.734	0.000260166
Insig2	2.08637e-07	-0.261618	0.323	0.45	0.00301001
Gm11795	3.70462e-28	-0.261525	0	0.182	5.34465e-24
Serbp1	5.61359e-08	-0.26148	0.473	0.607	0.000809873
Cpt1a	5.92923e-14	-0.261245	0.134	0.32	8.5541e-10
Rab1a	1.85342e-08	-0.261241	0.848	0.912	0.000267393
Tifa	4.74188e-18	-0.260791	0.039	0.205	6.84111e-14
Preb	6.41393e-08	-0.260696	0.613	0.734	0.000925338
Ndufb3	7.39489e-09	-0.260348	0.615	0.743	0.000106686
Eif4a2	5.01307e-10	-0.260202	0.674	0.828	7.23236e-06
Ptprf	4.62424e-08	-0.260192	0.32	0.467	0.000667139
Mrfap1	2.08242e-09	-0.25988	0.566	0.713	3.0043e-05
Selenof	4.14641e-09	-0.259704	0.83	0.91	5.98202e-05
Smim10l1	9.31124e-09	-0.259341	0.217	0.364	0.000134333
Stx5a	4.87829e-07	-0.259037	0.457	0.594	0.00703791
Srsf10	1.83988e-09	-0.258943	0.233	0.391	2.6544e-05
Rps15	4.67233e-15	-0.258848	0.997	1	6.74077e-11
Csnk1a1	1.28161e-06	-0.258833	0.475	0.579	0.0184898
Ube2v1	3.50266e-09	-0.258256	0.383	0.552	5.05329e-05
Nckap1	5.01205e-07	-0.257739	0.374	0.498	0.00723089
Grcc10	6.49236e-08	-0.257647	0.432	0.584	0.000936652
Pck2	7.02371e-09	-0.257627	0.24	0.391	0.000101331
Hsd17b11	4.44936e-07	-0.257488	0.458	0.582	0.00641909
Cox20	7.27133e-08	-0.257409	0.316	0.458	0.00104903
Perp	7.20694e-09	-0.257244	0.653	0.787	0.000103975
Arl8b	3.07569e-08	-0.256914	0.31	0.462	0.000443729
Iah1	8.85795e-11	-0.256899	0.153	0.312	1.27794e-06
Mettl7a1	3.42745e-10	-0.256899	0.157	0.31	4.94478e-06
Gm11361	3.80151e-24	-0.256653	0.002	0.161	5.48444e-20
Grpel1	2.35221e-08	-0.256533	0.568	0.69	0.000339353
Arg2	3.56728e-13	-0.256102	0.088	0.247	5.14651e-09
Tom1	1.85301e-09	-0.255919	0.243	0.404	2.67334e-05
Bola3	4.45089e-07	-0.255783	0.445	0.561	0.00642129
BC031181	4.13489e-07	-0.255618	0.442	0.565	0.00596541
Sap30l	1.63431e-07	-0.255447	0.264	0.393	0.00235782
Azin1	1.48287e-08	-0.255372	0.238	0.383	0.000213934
Ctnnb1	2.93504e-10	-0.255157	0.519	0.707	4.23438e-06
Polr2m	2.1767e-07	-0.255015	0.305	0.435	0.00314032
Ppp1r11	1.65846e-07	-0.254768	0.264	0.393	0.00239267
Nudt4	1.77109e-07	-0.254768	0.248	0.377	0.00255516
Dmrt3	3.85016e-07	-0.254672	0.277	0.41	0.00555462
Ppp1r2	2.24993e-08	-0.25368	0.308	0.454	0.000324597
Sfrp5	1.26512e-13	-0.253588	0.103	0.274	1.82519e-09
Trim8	3.17069e-11	-0.253496	0.24	0.429	4.57436e-07
Acox1	7.80803e-09	-0.253038	0.75	0.835	0.000112646
Rpl31	1.3984e-11	-0.252495	0.961	0.983	2.01748e-07
Isoc2b	1.00592e-15	-0.251789	0.049	0.205	1.45124e-11
Tmem238	1.16908e-08	-0.251744	0.468	0.621	0.000168664
Gmppa	5.91764e-08	-0.251014	0.494	0.63	0.000853739
Pnrc2	1.50976e-07	-0.250875	0.285	0.421	0.00217814
Gpam	5.86411e-08	-0.250738	0.271	0.412	0.000846015
Timm13	2.17271e-10	-0.250687	0.732	0.862	3.13457e-06
E230001N04Rik	1.42816e-14	-0.250624	0.078	0.245	2.06041e-10
Fuca1	9.95854e-09	-0.250552	0.243	0.391	0.000143672
Myl12b	8.9985e-07	-0.250415	0.54	0.638	0.0129821
Eif3j2	8.69824e-09	-0.25029	0.166	0.308	0.00012549
Ywhaq	1.02934e-08	-0.25025	0.553	0.707	0.000148503
Cxcl16	1.0992e-13	0.257551	0.238	0.071	1.58582e-09
Slfn2	3.87747e-17	0.261877	0.194	0.027	5.59402e-13
H2-Ob	2.33508e-19	0.263664	0.165	0.004	3.36882e-15
Vim	6.85481e-12	0.264229	0.269	0.105	9.88943e-08
Lgmn	1.34943e-14	0.265979	0.287	0.096	1.94682e-10
1600014C10Rik	1.06046e-08	0.267445	0.372	0.224	0.000152993
Lsp1	5.16111e-14	0.267826	0.228	0.063	7.44594e-10
Ctsz	3.24192e-08	0.268779	0.481	0.333	0.000467712
Soat1	2.19726e-09	0.270352	0.32	0.169	3.16999e-05
Tmem176a	3.02013e-13	0.274996	0.254	0.086	4.35714e-09
Cbs	6.00319e-23	0.276195	0.197	0.006	8.6608e-19
Tubb5	2.14564e-10	0.276769	0.349	0.18	3.09551e-06
Slco1a6	1.24305e-10	0.277502	0.377	0.205	1.79334e-06
Psap	5.31958e-07	0.281098	0.946	0.937	0.00767455
Scgb1b10	1.3798e-08	0.285264	0.61	0.452	0.000199063
Mpeg1	2.61462e-14	0.286551	0.241	0.071	3.77211e-10
AW112010	1.29719e-13	0.29076	0.295	0.113	1.87145e-09
Clu	1.324e-06	0.292782	0.388	0.262	0.0191014
Gm35572	8.01346e-25	0.30059	0.197	0	1.1561e-20
Ptprc	1.36603e-19	0.302235	0.217	0.029	1.97077e-15
Ighd	1.55166e-23	0.302499	0.188	0	2.23858e-19
Unc93b1	9.45619e-13	0.305181	0.33	0.146	1.36424e-08
Arhgdib	6.91046e-17	0.308864	0.24	0.054	9.96973e-13
Clec2d	5.86998e-15	0.312501	0.372	0.163	8.46862e-11
S100a10	4.23364e-18	0.313069	0.318	0.098	6.10787e-14
Apof	3.06366e-24	0.314313	0.207	0.006	4.41994e-20
Pmvk	4.8043e-12	0.315841	0.396	0.211	6.93117e-08
BB123696	1.53569e-14	0.317303	0.374	0.167	2.21555e-10
Pld4	3.37001e-21	0.322084	0.25	0.04	4.86191e-17
Tent5a	4.25103e-15	0.325001	0.475	0.247	6.13296e-11
Ltf	1.97705e-07	0.326139	0.871	0.816	0.00285229
Pglyrp1	1.39442e-18	0.330727	0.277	0.071	2.01173e-14
Tmem176b	2.67669e-14	0.333001	0.344	0.149	3.86166e-10
Cd79b	2.43586e-26	0.353791	0.214	0.002	3.51421e-22
Iglv1	2.93695e-21	0.355947	0.246	0.038	4.23714e-17
Phyh	3.14559e-16	0.35631	0.964	0.927	4.53815e-12
Stat1	6.69587e-15	0.358366	0.326	0.132	9.66013e-11
Lgals3bp	1.53961e-22	0.362034	0.289	0.059	2.2212e-18
Fcer1g	6.83862e-18	0.366585	0.362	0.134	9.86607e-14
Cyba	7.68402e-20	0.370954	0.32	0.092	1.10857e-15
Ptprcap	1.26305e-25	0.373341	0.243	0.019	1.82221e-21
Tap1	2.04561e-19	0.374843	0.334	0.107	2.9512e-15
Irf7	2.87781e-19	0.375344	0.307	0.088	4.15182e-15
Serpinb11	1.28692e-22	0.376494	0.375	0.113	1.85664e-18
Iglc3	1.75445e-24	0.378671	0.263	0.033	2.53115e-20
H2-T22	1.82586e-21	0.381239	0.392	0.136	2.63417e-17
Cdo1	6.15669e-22	0.388525	0.393	0.136	8.88226e-18
Psmb8	3.04556e-20	0.395119	0.352	0.115	4.39383e-16
Isg20	6.75864e-18	0.395524	0.535	0.293	9.75069e-14
Fabp5	1.7502e-23	0.403678	0.439	0.157	2.52502e-19
Fxyd5	2.58081e-24	0.405025	0.343	0.086	3.72334e-20
Ly6e	1.68837e-22	0.4108	0.357	0.105	2.43582e-18
Cd79a	2.51256e-29	0.415016	0.266	0.017	3.62488e-25
Nupr1	1.08001e-19	0.429484	1	1	1.55814e-15
Furin	1.01181e-20	0.433015	0.581	0.316	1.45974e-16
Rac2	1.46124e-26	0.433115	0.285	0.038	2.10813e-22
Ctss	7.14942e-26	0.451256	0.343	0.077	1.03145e-21
Mt1	1.3189e-18	0.45365	0.793	0.59	1.90278e-14
Laptm5	4.53674e-30	0.45585	0.326	0.048	6.54515e-26
Ctsh	2.57834e-26	0.45589	0.372	0.096	3.71977e-22
H2-T23	1.89816e-20	0.463251	0.604	0.349	2.73847e-16
C1qc	6.69218e-21	0.464776	0.458	0.201	9.65481e-17
Gm21718	3.13277e-23	0.468484	0.344	0.092	4.51965e-19
Shisa5	1.86627e-21	0.50801	0.491	0.228	2.69247e-17
Wfdc18	3.33666e-17	0.521097	1	0.981	4.8138e-13
Pdxdc1	1.89061e-37	0.532022	0.395	0.061	2.72759e-33
Bst2	9.20719e-32	0.538782	0.418	0.103	1.32832e-27
Ctsb	3.79733e-24	0.557292	0.604	0.337	5.47841e-20
Tyrobp	2.18064e-30	0.56178	0.532	0.209	3.146e-26
Arhgap45	1.97919e-38	0.563359	0.392	0.054	2.85538e-34
DEGs between NOD.H2b vs BALB/c in cluster #0
Gm49980	2.76224e-45	0.568393	0.341	0	3.98508e-41
C1qb	4.16663e-32	0.574244	0.527	0.192	6.0112e-28
C1qa	1.53187e-31	0.584634	0.556	0.218	2.21002e-27
C4b	2.42985e-44	0.660526	0.455	0.073	3.50554e-40
Klk1b11	2.56881e-58	0.673947	0.421	0	3.70602e-54
Ccl5	1.09806e-45	0.715918	0.511	0.107	1.58417e-41
Aldh3a2	5.19647e-57	0.734199	0.979	0.847	7.49695e-53
Coro1a	6.27099e-51	0.735275	0.501	0.082	9.04716e-47
C3	8.06476e-41	0.744258	0.613	0.23	1.1635e-36
Iglc1	4.20012e-32	0.7492	0.749	0.4	6.05952e-28
Cd52	9.32486e-49	0.751192	0.556	0.134	1.3453e-44
Selenom	5.41093e-51	0.756065	0.68	0.245	7.80635e-47
Ccl8	2.44061e-52	0.775988	0.641	0.186	3.52107e-48
Mzb1	2.22527e-56	0.785997	0.473	0.04	3.2104e-52
Tmsb10	4.20823e-39	0.79777	0.657	0.305	6.07122e-35
H2-Q7	1.24375e-63	0.819461	0.504	0.033	1.79436e-59
9530002B09Rik	1.02109e-102	0.853946	1	0.998	1.47313e-98
Scgb2b17	3.45413e-44	0.857085	0.997	0.935	4.98327e-40
H2-Aa	1.82078e-52	0.912811	0.78	0.366	2.62684e-48
Ly6a	8.09052e-64	0.957327	0.706	0.224	1.16722e-59
Lyz2	7.60281e-64	1.01511	0.812	0.358	1.09686e-59
Iglc2	3.31946e-87	1.10128	0.703	0.098	4.78898e-83
H2-Eb1	1.01466e-67	1.10568	0.838	0.377	1.46386e-63
H2-Ab1	4.90366e-73	1.11535	0.858	0.444	7.07451e-69
Ifi27l2a	1.2388e-88	1.15162	0.845	0.299	1.78722e-84
Cd74	1.02071e-67	1.25198	0.967	0.801	1.47257e-63
Ighg2c	5.62293e-90	1.30488	0.599	0.004	8.11221e-86
Ighg2b	2.31855e-94	1.37192	0.639	0.017	3.34497e-90
Lcn11	4.48204e-175	1.48948	1	1	6.46624e-171
Apoe	2.41748e-114	1.50254	0.985	0.837	3.4877e-110
Obp1b	2.57419e-69	1.5871	0.736	0.211	3.71379e-65
Sval3	3.8804e-113	1.67863	0.879	0.169	5.59825e-109
Fgg	2.93871e-159	1.77367	0.943	0.117	4.23968e-155
Gm8797	6.71436e-164	1.80199	0.936	0.075	9.6868e-160
Jchain	1.82378e-127	1.90471	0.966	0.613	2.63117e-123
Ighm	1.92141e-138	1.99673	0.847	0.056	2.77201e-134
H2-K1	2.99715e-141	2.04126	0.977	0.527	4.32398e-137
Esp24	1.7283e-169	2.12822	1	0.992	2.49342e-165
Igha	7.00303e-158	2.14317	1	0.977	1.01033e-153
Slpi	3.66369e-185	3.33636	0.993	0.103	5.2856e-181
Igkc	3.17182e-175	3.51636	1	0.944	4.57598e-171
Dnase1	3.34837e-178	3.78253	1	0.661	4.8307e-174
Gm43974	3.28132e-193	4.8923	1	0	4.73396e-189
Ighg1	7.4463e-193	4.93618	1	0.006	1.07428e-188

## Sheet: #1_0
DEGs between NOD.H2b vs BALB/c in cluster #1_0
	p_val	avg_log2FC	pct.1	pct.2	p_val_adj
Gm12886	9.07975e-42	-4.24718	0.259	1	1.30994e-37
Scgb2b12	1.37157e-39	-3.01901	1	1	1.97877e-35
Gm14135	5.68983e-40	-2.95619	1	1	8.20872e-36
Car6	5.56326e-37	-2.64387	0.366	0.984	8.02612e-33
Esp31	5.77519e-40	-2.58696	0.973	1	8.33187e-36
Gm14743	3.21423e-23	-2.53203	0.884	0.984	4.63716e-19
Esp3	2.59321e-39	-2.33106	0.17	0.967	3.74122e-35
Scgb2a2	5.70444e-40	-2.25103	1	1	8.2298e-36
Ly6f	5.58565e-37	-2.21326	0.652	1	8.05842e-33
Esp15	5.69238e-40	-2.10905	1	1	8.2124e-36
Mup5	9.86539e-23	-2.06504	0.125	0.756	1.42328e-18
Scgb1b19	1.56453e-34	-1.86315	0.554	1	2.25715e-30
Gm12888	5.64323e-40	-1.83591	1	1	8.14149e-36
Baiap2l1	1.36296e-38	-1.82805	0.214	0.984	1.96635e-34
Ubb	5.39356e-40	-1.79875	1	1	7.7813e-36
Scgb1b12	1.94244e-30	-1.70919	0.357	0.951	2.80236e-26
Actg1	1.82462e-36	-1.64211	0.955	1	2.63238e-32
Rimklb	1.13191e-28	-1.47036	0.545	0.959	1.63301e-24
Slc27a2	1.67024e-38	-1.44316	1	1	2.40966e-34
Esp34	2.10995e-26	-1.41098	0.009	0.699	3.04403e-22
Esp23	7.39441e-28	-1.26297	0.054	0.772	1.06679e-23
Rplp0	4.06769e-35	-1.26284	0.982	1	5.86846e-31
Wfdc12	1.7806e-35	-1.24626	1	1	2.56888e-31
Gm1330	1.34216e-26	-1.20723	0	0.691	1.93634e-22
St6galnac2	6.56415e-24	-1.20326	0.411	0.919	9.47009e-20
Map1lc3a	2.5572e-23	-1.18677	0.366	0.902	3.68927e-19
Fth1	1.42536e-34	-1.17707	1	1	2.05637e-30
mt-Nd2	4.14877e-22	-1.13095	0.509	0.943	5.98542e-18
Rps14	2.42542e-33	-1.12622	1	1	3.49915e-29
Cyp2f2	5.07521e-19	-1.09725	0.089	0.65	7.322e-15
Rps24	8.85207e-34	-1.08321	1	1	1.27709e-29
Pla2g12a	1.46868e-19	-1.08137	0.411	0.886	2.11887e-15
Esp1	5.87605e-12	-1.06464	0.866	0.992	8.47738e-08
Bag1	1.39515e-21	-1.06109	0.42	0.902	2.01278e-17
mt-Cytb	1.18334e-25	-1.05069	1	1	1.7072e-21
Lpo	1.77145e-38	-1.04622	1	1	2.55567e-34
Mrap	1.57796e-21	-1.04468	0.786	0.976	2.27653e-17
Scgb1b24	7.04939e-40	-1.03141	1	1	1.01701e-35
Esp18	5.66279e-40	-1.02445	1	1	8.16971e-36
Gpx4	8.96617e-23	-0.998374	0.929	0.992	1.29355e-18
Rgcc	2.54541e-19	-0.994123	0.643	0.967	3.67227e-15
Rpl21	1.09739e-31	-0.982197	1	1	1.5832e-27
mt-Atp6	4.95595e-25	-0.975471	0.991	1	7.14995e-21
Esp16	7.51737e-40	-0.97022	1	1	1.08453e-35
mt-Nd4	1.41519e-20	-0.958285	0.732	0.976	2.0417e-16
Fkbp5	2.94334e-17	-0.954372	0.384	0.837	4.24636e-13
Rpl32	1.48661e-30	-0.944844	1	1	2.14473e-26
Mup4	6.90746e-40	-0.926528	1	1	9.96539e-36
Gm5570	9.60092e-21	-0.923272	1	0.992	1.38513e-16
mt-Co3	3.00777e-25	-0.905018	1	1	4.33931e-21
Ift20	1.05923e-18	-0.897507	0.911	1	1.52814e-14
Rpl10	4.4218e-19	-0.896472	0.866	1	6.37933e-15
Hist1h2bc	1.22183e-16	-0.882328	0.562	0.919	1.76273e-12
Prom2	2.66292e-19	-0.882267	0.804	0.967	3.84179e-15
Mrps21	5.58661e-18	-0.874395	0.786	0.992	8.0598e-14
Tmem14c	1.20335e-16	-0.86484	0.125	0.634	1.73608e-12
Mcfd2	5.11538e-16	-0.859805	0.839	0.976	7.37996e-12
Fau	1.10558e-28	-0.856155	1	1	1.59503e-24
Rps7	2.01091e-30	-0.852642	1	1	2.90114e-26
Fbf1	1.64277e-16	-0.851336	0.339	0.829	2.37002e-12
Naca	6.53285e-23	-0.843182	0.982	1	9.42494e-19
Rps27l	1.41311e-24	-0.839778	1	1	2.03869e-20
Jtb	5.47121e-15	-0.823193	0.67	0.951	7.89332e-11
Srp9	1.62141e-21	-0.821918	0.973	1	2.33921e-17
Rps8	2.37244e-27	-0.803839	1	1	3.42271e-23
Sptssa	3.98194e-13	-0.803786	0.455	0.829	5.74474e-09
Scgb2b3	3.33758e-29	-0.799029	1	1	4.81513e-25
Vcp	1.21592e-14	-0.794938	0.768	0.976	1.75421e-10
Hsbp1	6.14385e-15	-0.79249	0.768	0.943	8.86373e-11
1110008P14Rik	6.10726e-18	-0.79105	0.839	0.992	8.81094e-14
Rps3a1	5.74846e-26	-0.774705	1	1	8.29331e-22
Eif4ebp1	1.96103e-13	-0.771018	0.714	0.951	2.82917e-09
Sec11c	1.75319e-22	-0.76505	0.991	1	2.52932e-18
Rpl24	7.9404e-18	-0.757925	0.955	1	1.14556e-13
Gm1553	2.07543e-38	-0.756868	1	1	2.99422e-34
Rps4x	4.81529e-25	-0.756557	1	1	6.94702e-21
Scgb2b24	5.70514e-40	-0.749365	1	1	8.2308e-36
Eef2	7.8708e-21	-0.747231	1	1	1.13552e-16
Rpl5	3.44352e-17	-0.739836	1	1	4.96797e-13
Rpl41	1.25269e-26	-0.737705	1	1	1.80726e-22
Pip	5.51562e-39	-0.737362	1	1	7.95739e-35
Trappc2l	6.24389e-12	-0.735682	0.411	0.805	9.00806e-08
Tpt1	8.65491e-25	-0.730121	1	1	1.24864e-20
Hint1	1.28302e-14	-0.723179	0.938	0.992	1.85101e-10
Scgb1b7	5.71048e-40	-0.717781	1	1	8.23851e-36
Mxd4	2.29359e-12	-0.714945	0.286	0.715	3.30897e-08
Rpl37	1.44393e-29	-0.714916	1	1	2.08316e-25
Rpl35	2.00718e-16	-0.71033	0.973	1	2.89577e-12
Mthfd2	7.65883e-10	-0.707454	0.446	0.764	1.10494e-05
Esp6	5.82643e-36	-0.703434	1	1	8.40579e-32
Bet1	2.77271e-11	-0.702784	0.67	0.911	4.00019e-07
Gm16136	4.56038e-11	-0.700126	0.482	0.829	6.57926e-07
Rpl36al	2.57375e-21	-0.696589	0.991	1	3.71315e-17
Rpl37a	1.73959e-15	-0.692164	0.973	1	2.5097e-11
Eif5	1.21432e-09	-0.692004	0.741	0.927	1.75191e-05
Ndufa6	6.2853e-12	-0.691917	0.732	0.967	9.06781e-08
Rplp1	4.98096e-25	-0.690888	1	1	7.18603e-21
Rpl14	1.92199e-16	-0.68971	0.955	1	2.77286e-12
Polr1d	1.39138e-10	-0.689269	0.634	0.902	2.00734e-06
Gpx1	1.66962e-23	-0.686966	1	1	2.40877e-19
Stard10	1.51274e-09	-0.679508	0.652	0.886	2.18242e-05
Rpl9	8.44883e-17	-0.678537	0.991	1	1.21891e-12
BC004004	8.90491e-14	-0.674108	0.821	0.984	1.28471e-09
Gnmt	2.00099e-11	-0.671467	0.759	0.967	2.88684e-07
Cyp2a5	1.85553e-08	-0.670668	0.188	0.52	0.000267697
Chchd2	3.43436e-16	-0.669912	0.991	1	4.95474e-12
Gng5	5.47794e-14	-0.669089	0.955	0.992	7.90302e-10
Clstn1	6.40883e-10	-0.664853	0.491	0.821	9.24602e-06
H3f3a	3.41044e-11	-0.66484	0.768	0.967	4.92024e-07
Cldn10	3.72248e-16	-0.663525	0.929	1	5.37042e-12
Rpl10a	3.76484e-15	-0.662604	0.982	1	5.43153e-11
Rpl4	1.48224e-17	-0.658558	1	1	2.13842e-13
Rpl30	3.47987e-15	-0.657621	1	1	5.02041e-11
Tfg	1.79905e-09	-0.655894	0.438	0.756	2.5955e-05
Smim14	9.30542e-16	-0.654975	0.991	1	1.34249e-11
Rps13	1.30607e-14	-0.647627	0.982	1	1.88427e-10
Srsf2	1.09208e-09	-0.641798	0.473	0.805	1.57554e-05
Ddx5	3.93771e-13	-0.638565	0.946	0.992	5.68093e-09
Acsbg1	2.95978e-13	-0.638332	0.045	0.463	4.27008e-09
Fcgbp	3.00612e-13	-0.630375	0.071	0.504	4.33693e-09
Cyp2j13	1.93521e-09	-0.629352	0.661	0.927	2.79192e-05
Atp5c1	4.74154e-10	-0.6284	0.732	0.927	6.84062e-06
Pfdn5	3.00431e-12	-0.626436	0.938	1	4.33431e-08
Smim22	1.96295e-09	-0.623219	0.536	0.87	2.83194e-05
mt-Nd1	5.73594e-08	-0.621984	0.58	0.846	0.000827525
Agr2	2.03838e-21	-0.62188	1	1	2.94078e-17
Rpl13	2.05342e-19	-0.619802	1	1	2.96246e-15
Casp6	6.9955e-10	-0.61932	0.161	0.528	1.00924e-05
Uqcr10	5.83562e-10	-0.617602	0.83	0.951	8.41905e-06
Fasn	1.91406e-08	-0.617403	0.464	0.772	0.000276141
B4galt1	3.74878e-12	-0.616913	0.018	0.39	5.40836e-08
Hp	5.8571e-16	-0.616745	1	1	8.45004e-12
mt-Co2	2.5572e-10	-0.616224	0.902	0.992	3.68928e-06
Scgb1b3	2.95998e-36	-0.616004	1	1	4.27037e-32
H2afj	8.18985e-14	-0.615321	0.946	0.992	1.18155e-09
Cnbp	1.54357e-10	-0.614981	0.866	0.951	2.22691e-06
Sec61b	1.95385e-21	-0.613331	1	1	2.81882e-17
Cystm1	4.43221e-11	-0.612532	0.17	0.577	6.39434e-07
Hint2	7.26354e-09	-0.611721	0.411	0.724	0.000104791
Serp1	1.33056e-20	-0.610067	1	1	1.9196e-16
Eef1a1	2.10016e-20	-0.610062	1	1	3.0299e-16
Ftl1	1.10252e-11	-0.610054	0.955	0.992	1.59061e-07
Eif4g2	1.03426e-13	-0.609855	0.893	1	1.49212e-09
Scgb1b20	5.70375e-40	-0.609233	1	1	8.22879e-36
Mrps24	1.87796e-10	-0.607475	0.714	0.902	2.70933e-06
Qsox1	1.44529e-08	-0.605922	0.786	0.919	0.000208511
Crip2	8.44178e-09	-0.604131	0.661	0.911	0.00012179
Rpl34	1.66952e-20	-0.604039	1	1	2.40862e-16
Pabpc1	1.15999e-12	-0.601806	0.938	0.992	1.67351e-08
Os9	2.82477e-08	-0.600551	0.607	0.878	0.000407529
Ica1	1.82117e-09	-0.599979	0.33	0.699	2.6274e-05
Rpl35a	1.94174e-15	-0.597979	0.991	1	2.80135e-11
Gm10260	7.9593e-13	-0.596644	0	0.374	1.14829e-08
Sumo2	3.02153e-10	-0.592653	0.723	0.943	4.35916e-06
Echs1	6.07154e-10	-0.59108	0.304	0.715	8.75941e-06
Prdx1	1.08256e-12	-0.589047	0.973	1	1.56181e-08
Klf15	1.56804e-07	-0.586804	0.393	0.675	0.00226221
Ndufb9	3.6604e-13	-0.585395	0.92	0.976	5.28086e-09
Rpl15	3.89323e-13	-0.585155	0.982	1	5.61677e-09
Slc48a1	1.7426e-09	-0.58231	0.277	0.65	2.51405e-05
Scgb2b7	6.48701e-40	-0.581986	1	1	9.3588e-36
Prpmp5	3.75297e-13	-0.581047	0	0.382	5.41442e-09
Rhou	1.41322e-07	-0.581047	0.348	0.626	0.00203886
Naxd	9.51463e-09	-0.578701	0.607	0.846	0.000137268
Zfp706	3.06351e-09	-0.577811	0.714	0.927	4.41972e-05
Lcmt1	7.11473e-14	-0.577137	0.982	1	1.02644e-09
Lage3	8.62938e-07	-0.576808	0.357	0.626	0.0124496
Rexo2	2.22359e-09	-0.576119	0.768	0.951	3.20798e-05
Rnf103	6.02741e-08	-0.575334	0.304	0.626	0.000869574
Atox1	2.38032e-08	-0.574964	0.598	0.829	0.000343408
Prelid1	2.76747e-08	-0.574558	0.812	0.935	0.000399263
Xlr4c	7.20494e-10	-0.574061	0.107	0.472	1.03946e-05
Tmed2	1.45718e-09	-0.571241	0.848	0.967	2.10228e-05
Gm15417	8.83069e-07	-0.570555	0.393	0.65	0.01274
Scgb2b21	1.46713e-07	-0.57051	0.598	0.862	0.00211663
Me1	3.19943e-11	-0.569935	0.062	0.439	4.61582e-07
Glrx3	1.64418e-08	-0.569643	0.705	0.886	0.000237205
Pgrmc1	2.7926e-07	-0.569385	0.366	0.659	0.00402888
Itga2b	1.77756e-12	-0.569102	0.036	0.431	2.56448e-08
mt-Nd3	1.50508e-08	-0.567708	0.161	0.512	0.000217137
Tma7	3.67665e-08	-0.5676	0.607	0.886	0.00053043
Iscu	2.88878e-08	-0.56528	0.616	0.886	0.000416764
Acadl	3.12328e-08	-0.564535	0.277	0.602	0.000450596
Bglap3	1.03907e-17	-0.564368	1	1	1.49906e-13
Tmem248	7.32134e-08	-0.563671	0.491	0.805	0.00105625
Ces1d	1.48094e-10	-0.563572	0.125	0.512	2.13655e-06
Scgb2b19	2.40297e-07	-0.563398	0.589	0.846	0.00346676
Mrpl14	9.14704e-09	-0.560506	0.357	0.707	0.000131964
Atp5j	5.5848e-08	-0.560475	0.804	0.984	0.000805719
Mrps18a	2.25758e-08	-0.559721	0.33	0.659	0.000325701
Pgf	3.43428e-09	-0.559133	0.509	0.837	4.95464e-05
Cops9	5.61026e-10	-0.558818	0.848	0.976	8.09393e-06
Mrps26	2.19879e-08	-0.558737	0.384	0.732	0.000317219
Sod2	2.03387e-07	-0.556718	0.634	0.846	0.00293426
Rps25	4.31146e-10	-0.556431	0.929	1	6.22015e-06
Hopx	1.40613e-08	-0.556375	0.491	0.805	0.000202862
Insig2	1.38917e-07	-0.554297	0.232	0.537	0.00200415
Rpl11	3.66613e-16	-0.554284	0.991	1	5.28912e-12
Il11ra1	3.07045e-10	-0.551683	0.089	0.455	4.42974e-06
Papola	3.55854e-07	-0.54765	0.464	0.74	0.0051339
Aldh6a1	6.17211e-08	-0.547225	0.366	0.691	0.00089045
Scgb2b27	7.35757e-08	-0.546827	0.625	0.862	0.00106148
Atp5mpl	2.53796e-08	-0.546248	0.714	0.935	0.000366151
Ucp2	2.16554e-07	-0.54485	0.455	0.756	0.00312422
Vti1b	9.14931e-07	-0.544662	0.554	0.78	0.0131997
mt-Co1	2.58211e-09	-0.5444	0.973	1	3.7252e-05
Tax1bp1	8.89022e-08	-0.543703	0.607	0.862	0.00128259
Rabac1	3.40553e-07	-0.541664	0.768	0.935	0.00491315
Cox8a	5.16803e-10	-0.541627	0.964	0.984	7.45592e-06
Cript	2.04301e-07	-0.540405	0.232	0.545	0.00294745
Gnas	2.1728e-10	-0.538317	0.973	1	3.13471e-06
Hdlbp	8.73976e-11	-0.536564	0.973	0.984	1.26088e-06
Uba52	1.88201e-08	-0.536312	0.911	0.967	0.000271518
Rpl6	2.88787e-11	-0.533916	0.991	1	4.16632e-07
Cox7a2	4.76794e-09	-0.532745	0.929	0.992	6.87871e-05
Rpl23	1.71037e-16	-0.531997	1	1	2.46755e-12
Ndufv3	8.95699e-08	-0.531745	0.804	0.943	0.00129223
Foxc1	3.33479e-06	-0.531661	0.464	0.699	0.048111
Anapc13	1.06146e-06	-0.529856	0.598	0.837	0.0153137
Chchd10	1.46793e-06	-0.529554	0.571	0.821	0.0211779
Rtraf	2.684e-06	-0.528515	0.58	0.789	0.038722
Gabarapl2	3.35692e-07	-0.526736	0.607	0.813	0.00484303
Selenof	6.32337e-07	-0.525665	0.768	0.911	0.00912272
Tmem234	9.59868e-10	-0.52499	0.92	0.992	1.3848e-05
Rpl36	6.08574e-10	-0.523886	0.991	1	8.7799e-06
Ndufs6	8.63025e-07	-0.523803	0.768	0.911	0.0124509
Fgfbp1	2.82418e-08	-0.522898	0.857	0.959	0.000407444
Mpc1	8.53064e-08	-0.521031	0.491	0.789	0.00123072
Ndufa4	6.53697e-12	-0.519978	1	1	9.43088e-08
Bhlha15	4.91443e-12	-0.518867	1	1	7.09005e-08
Cnpy2	2.53986e-07	-0.517569	0.545	0.797	0.00366426
Eif3m	2.70176e-07	-0.515691	0.536	0.821	0.00389783
Psmb1	6.70686e-08	-0.515152	0.571	0.878	0.000967599
Gm13539	1.23012e-06	-0.512997	0.179	0.463	0.017747
Adhfe1	6.62661e-07	-0.511825	0.152	0.431	0.00956021
Rps17	1.48836e-10	-0.511586	0.92	0.992	2.14726e-06
Prdx6	6.43035e-07	-0.51041	0.536	0.805	0.00927706
B4galnt1	3.4109e-08	-0.509012	0.446	0.797	0.00049209
Cracr2b	2.49903e-06	-0.508147	0.554	0.829	0.0360535
Npdc1	1.91257e-06	-0.508102	0.491	0.748	0.0275926
Fkbp4	1.769e-07	-0.505417	0.589	0.87	0.00255213
Cdk2ap1	9.64855e-07	-0.504509	0.205	0.496	0.01392
Tle5	7.12739e-08	-0.50401	0.83	0.951	0.00102827
Rab3d	3.84133e-07	-0.503899	0.723	0.878	0.00554188
Pcbp1	1.66888e-06	-0.503681	0.58	0.837	0.024077
Fam32a	1.13276e-06	-0.501518	0.179	0.463	0.0163423
Sec61g	6.24445e-15	-0.500352	1	1	9.00886e-11
Esp36	4.43201e-10	-0.499556	0.018	0.333	6.39406e-06
Hectd1	2.33185e-06	-0.499556	0.295	0.569	0.0336416
Ppia	2.19782e-10	-0.497708	0.973	1	3.17079e-06
D730003I15Rik	8.71021e-07	-0.497109	0.348	0.634	0.0125662
Gne	3.34499e-06	-0.4968	0.286	0.561	0.0482581
Serf2	1.71244e-19	-0.496037	1	1	2.47054e-15
Rpl18a	5.28696e-11	-0.492582	0.991	0.992	7.6275e-07
Map1lc3b	5.68142e-08	-0.492308	0.804	0.927	0.000819659
Faim2	1.67201e-08	-0.492182	0.098	0.415	0.000241222
Edf1	6.59451e-08	-0.491581	0.839	0.976	0.00095139
Micos10	1.95599e-07	-0.491437	0.768	0.951	0.00282191
Anxa7	1.86618e-06	-0.491162	0.268	0.553	0.0269234
Ndufc1	1.687e-08	-0.491026	0.92	0.976	0.000243383
Hnrnpa2b1	2.06176e-06	-0.487951	0.768	0.927	0.0297449
Swi5	7.15816e-08	-0.487836	0.821	0.927	0.00103271
Dnaja1	9.47347e-07	-0.485985	0.562	0.789	0.0136674
Pdhx	1.20882e-06	-0.485495	0.411	0.675	0.0174397
Hpcal1	1.0117e-06	-0.485347	0.268	0.561	0.0145958
Osbpl6	3.26082e-07	-0.484019	0.116	0.398	0.00470438
Setd3	2.32247e-07	-0.482469	0.161	0.463	0.00335062
Rpl38	1.64259e-11	-0.482179	1	1	2.36976e-07
Bckdk	9.59793e-07	-0.481958	0.714	0.927	0.0138469
Scand1	3.31887e-08	-0.481897	0.83	0.976	0.000478813
Aldh2	1.47299e-06	-0.481293	0.714	0.911	0.0212508
Hsp90ab1	9.11067e-08	-0.480127	0.875	0.967	0.0013144
2022-03-02	3.54635e-07	-0.47955	0.741	0.951	0.00511631
Krt18	3.08503e-08	-0.47927	0.92	0.984	0.000445077
Atp5a1	2.65557e-07	-0.476352	0.804	0.959	0.00383119
Rps26	1.81879e-08	-0.476082	0.982	0.992	0.000262396
Acly	1.53225e-07	-0.475916	0.232	0.569	0.00221058
Rpl18	1.75676e-10	-0.475414	0.991	1	2.53448e-06
Lmo2	1.84925e-06	-0.474525	0.188	0.463	0.0266792
Smdt1	5.66752e-08	-0.473222	0.893	0.984	0.000817653
Cox4i1	5.96052e-10	-0.472928	0.982	1	8.59924e-06
Krcc1	2.42249e-07	-0.470865	0.196	0.504	0.00349493
Rpl22	8.66295e-10	-0.467424	1	1	1.2498e-05
Arfgap3	9.66612e-07	-0.465434	0.804	0.943	0.0139453
Rps15a	3.90249e-08	-0.463742	1	1	0.000563012
Rpl28	1.79312e-09	-0.463596	0.991	1	2.58694e-05
Smpdl3a	1.91503e-06	-0.463349	0.58	0.846	0.0276281
Acox1	2.12196e-06	-0.462643	0.688	0.919	0.0306135
Hsbp1l1	4.19347e-08	-0.461876	0.054	0.341	0.000604991
Mrpl52	1.34283e-06	-0.461599	0.491	0.813	0.019373
Mien1	1.73228e-09	-0.461208	0.991	0.992	2.49917e-05
Spcs2	5.21299e-11	-0.460091	1	1	7.52078e-07
Dmrt3	1.24261e-06	-0.459999	0.223	0.512	0.0179271
Alas1	1.78619e-06	-0.459857	0.25	0.528	0.0257693
Etfa	9.76536e-07	-0.459453	0.268	0.569	0.0140885
Chpt1	2.41708e-06	-0.458611	0.929	0.935	0.0348712
C130026I21Rik	2.70561e-09	-0.454052	0.009	0.293	3.90339e-05
Rpn2	2.82561e-07	-0.452517	0.893	0.976	0.00407651
Srp19	6.43264e-07	-0.449803	0.473	0.756	0.00928037
Atp5j2	5.41386e-08	-0.448731	0.946	1	0.000781057
Bcat2	3.04895e-06	-0.446717	0.83	0.927	0.0439872
Cox6c	1.92223e-06	-0.445216	0.902	0.984	0.0277321
Wnk2	1.97659e-06	-0.442917	0.196	0.472	0.0285162
Rps5	2.39664e-06	-0.44265	0.812	0.984	0.0345763
Ocel1	1.31133e-07	-0.438026	0.08	0.374	0.00189185
Taldo1	1.38478e-07	-0.436237	0.973	0.984	0.00199783
Rps12	9.54403e-12	-0.435886	1	1	1.37692e-07
Rpl8	2.84827e-09	-0.433442	1	0.992	4.1092e-05
Rasd2	6.49773e-09	-0.433124	0.036	0.333	9.37427e-05
Eif1	2.84135e-08	-0.43277	1	0.992	0.000409921
Nans	2.95741e-06	-0.430717	0.696	0.927	0.0426666
Prxl2c	4.69111e-07	-0.428429	0.179	0.488	0.00676786
Cnn3	1.80641e-06	-0.427201	0.464	0.764	0.026061
Tle1	4.50701e-07	-0.425555	0.062	0.325	0.00650226
A2ml1	1.1251e-08	-0.424268	0.018	0.293	0.000162318
Ss18l2	2.68454e-06	-0.422698	0.464	0.756	0.0387299
Gm49835	1.43088e-09	-0.419701	0.009	0.301	2.06434e-05
Arf4	1.12794e-06	-0.418276	0.83	0.935	0.0162727
Rpl7	7.02476e-07	-0.417042	0.973	1	0.0101346
Rpl23a	1.95709e-06	-0.416518	0.884	0.967	0.0282349
Dynll1	1.53758e-06	-0.416286	0.929	0.992	0.0221827
Rpl36a	2.81018e-06	-0.414733	0.902	0.959	0.0405424
Uqcrb	2.74076e-06	-0.410914	0.875	0.984	0.039541
D730050B12Rik	2.15087e-06	-0.41049	0.107	0.366	0.0310306
Dpp4	2.06951e-07	-0.406082	0.17	0.488	0.00298568
Rps21	7.15957e-10	-0.400893	1	1	1.03291e-05
Rpl27a	9.57083e-08	-0.399672	0.982	0.992	0.00138078
Smim10l1	1.94095e-06	-0.391208	0.161	0.447	0.028002
Dnaja4	2.24929e-06	-0.388402	0.134	0.407	0.0324505
Eml1	2.90964e-08	-0.385673	0.018	0.285	0.000419773
Cbr2	9.62003e-07	-0.385314	0.071	0.333	0.0138788
Gabarap	4.13582e-08	-0.378368	1	1	0.000596675
Tifa	3.3785e-06	-0.374515	0.045	0.268	0.0487415
Hist1h4h	1.34582e-07	-0.3718	0.018	0.26	0.00194161
Arhgef19	1.12279e-07	-0.36659	0.009	0.244	0.00161984
Rpl17	1.81796e-06	-0.363571	0.982	1	0.0262277
Rps15	3.79416e-08	-0.359005	0.991	1	0.000547384
Upb1	2.05842e-07	-0.357544	0.009	0.236	0.00296968
Slc43a1	2.72797e-06	-0.357237	0.054	0.285	0.0393565
Mucl2	1.172e-10	-0.345503	1	1	1.69085e-06
Rps20	6.00293e-11	-0.334007	1	1	8.66042e-07
Plekha4	8.14065e-08	-0.324272	0	0.228	0.00117445
Gm20478	1.50082e-07	-0.324272	0	0.22	0.00216524
Vipr1	1.51415e-06	-0.317353	0.018	0.228	0.0218446
Apobec2	1.4921e-07	-0.314873	0	0.22	0.00215266
Gm11795	1.57737e-06	-0.305413	0	0.187	0.0227567
Scgb2b20	3.39883e-25	-0.303545	1	1	4.90349e-21
Rps27a	1.05543e-07	-0.300786	1	1	0.00152267
Mpp7	1.5473e-06	-0.257158	0	0.187	0.0223229
Sval2	1.04871e-11	-0.251748	1	1	1.51298e-07
Cbs	1.03126e-06	0.258734	0.179	0	0.0148779
Cpxm1	1.28943e-06	0.268426	0.196	0.008	0.0186025
Cd72	2.5304e-06	0.278995	0.188	0.008	0.036506
Hapln4	6.49299e-08	0.280108	0.214	0	0.000936743
Obp1b	4.3254e-10	0.301741	0.652	0.244	6.24026e-06
Slfn2	6.84365e-07	0.319122	0.223	0.016	0.00987333
Ptprc	8.02828e-08	0.320515	0.232	0.008	0.00115824
Mmp2	8.17438e-07	0.369625	0.366	0.098	0.0117932
Pld4	5.44948e-07	0.37186	0.277	0.041	0.00786197
Cd79b	4.06103e-08	0.388544	0.259	0.016	0.000585884
Fxyd5	3.60044e-07	0.396425	0.366	0.089	0.00519435
Lgmn	1.63672e-07	0.414019	0.375	0.089	0.0023613
Rac2	2.84537e-06	0.415896	0.339	0.098	0.0410502
Tent5a	1.32328e-06	0.422962	0.509	0.211	0.0190909
Isg20	2.95496e-06	0.435738	0.616	0.309	0.0426312
Iglc3	1.47965e-11	0.440014	0.58	0.171	2.13469e-07
Vim	2.17856e-06	0.44411	0.33	0.089	0.03143
Soat1	6.24029e-09	0.457088	0.384	0.073	9.00287e-05
Tmem176a	4.59137e-08	0.467141	0.438	0.114	0.000662397
Irf7	9.91343e-08	0.482382	0.411	0.106	0.00143021
H2-T23	3.37205e-06	0.49773	0.67	0.39	0.0486486
Mpeg1	1.33343e-09	0.500156	0.402	0.073	1.92374e-05
Psap	1.1598e-06	0.50177	0.973	0.935	0.0167324
Psmb8	1.78386e-06	0.503403	0.402	0.138	0.0257357
B2m	1.12738e-07	0.505355	0.982	0.984	0.00162647
Tmem176b	4.44243e-09	0.510451	0.446	0.114	6.4091e-05
Laptm5	2.12475e-09	0.528001	0.384	0.065	3.06537e-05
H2-D1	2.59675e-08	0.530509	0.964	0.976	0.000374634
Ctss	3.1012e-07	0.552771	0.402	0.122	0.00447411
Fcer1g	3.49566e-08	0.564272	0.536	0.211	0.000504319
Tap1	1.97614e-11	0.571259	0.473	0.081	2.85097e-07
C1qc	2.57071e-07	0.589472	0.518	0.228	0.00370877
Pdxdc1	1.05859e-12	0.59856	0.473	0.065	1.52722e-08
Bst2	3.98414e-10	0.601134	0.571	0.163	5.74792e-06
Ccl5	1.92859e-07	0.614131	0.536	0.228	0.00278238
Gm21718	6.03214e-10	0.62335	0.509	0.13	8.70257e-06
Furin	3.30376e-09	0.629098	0.643	0.293	4.76634e-05
Ctsh	2.56401e-10	0.632659	0.446	0.089	3.6991e-06
Ly6e	8.35157e-08	0.660416	0.473	0.171	0.00120488
Klk1b11	1.99405e-14	0.668379	0.393	0	2.87682e-10
Fabp5	1.5456e-10	0.675088	0.509	0.138	2.22983e-06
Coro1a	1.13337e-12	0.687701	0.509	0.098	1.63511e-08
Tyrobp	7.0857e-11	0.69397	0.67	0.276	1.02225e-06
Tmsb10	5.67473e-11	0.761942	0.777	0.423	8.18694e-07
Arhgap45	1.93223e-16	0.784085	0.473	0.016	2.78763e-12
9530002B09Rik	3.3312e-23	0.794648	1	1	4.80592e-19
Aldh3a2	1.79114e-16	0.796488	0.982	0.813	2.58408e-12
Selenom	6.04003e-12	0.797659	0.679	0.276	8.71395e-08
C1qa	8.6805e-15	0.818302	0.607	0.146	1.25234e-10
C1qb	6.01174e-15	0.829747	0.679	0.187	8.67314e-11
C4b	4.5562e-17	0.874293	0.58	0.081	6.57323e-13
H2-Q7	1.1362e-17	0.894668	0.527	0.033	1.6392e-13
Ctsb	1.85952e-12	0.941336	0.714	0.325	2.68272e-08
Iglv1	2.56044e-07	0.946043	0.589	0.301	0.00369395
Ccl8	4.66906e-15	0.963973	0.598	0.114	6.73605e-11
C3	1.60809e-16	1.01385	0.696	0.187	2.31999e-12
H2-Aa	2.46283e-18	1.0835	0.875	0.423	3.55312e-14
Gm49980	1.09397e-24	1.09954	0.625	0	1.57827e-20
Iglc1	2.47354e-06	1.22236	0.786	0.52	0.0356857
Jchain	6.40015e-23	1.2421	1	1	9.2335e-19
Ifi27l2a	9.93734e-21	1.28829	0.866	0.374	1.43366e-16
H2-Ab1	1.27258e-25	1.37406	0.938	0.447	1.83595e-21
Mzb1	1.16381e-23	1.37789	0.83	0.236	1.67903e-19
Lcn11	1.08627e-39	1.47922	1	1	1.56716e-35
Cd74	3.87115e-26	1.49279	0.991	0.837	5.5849e-22
H2-Eb1	1.1298e-30	1.52479	0.964	0.341	1.62997e-26
Igha	1.46567e-24	1.57574	1	1	2.11452e-20
Lyz2	7.76045e-25	1.58362	0.911	0.35	1.1196e-20
Sval3	4.81379e-26	1.60439	0.848	0.171	6.94485e-22
Ly6a	1.6859e-28	1.6366	0.884	0.244	2.43225e-24
Fgg	2.49719e-35	1.70612	0.902	0.114	3.6027e-31
Esp24	2.07395e-37	1.77259	1	1	2.99209e-33
Gm8797	8.79477e-37	1.81797	0.902	0.081	1.26882e-32
Iglc2	7.43422e-27	1.86497	0.938	0.366	1.07253e-22
H2-K1	1.17867e-37	2.15425	1	0.593	1.70047e-33
Apoe	3.11004e-36	2.16156	1	0.813	4.48686e-32
Igkc	2.03565e-35	2.23653	1	1	2.93683e-31
Ighg2b	2.81042e-23	2.27734	0.705	0.081	4.05459e-19
Ighg2c	2.22514e-25	2.42652	0.652	0.008	3.21021e-21
Ighm	2.38517e-38	2.94723	0.92	0.057	3.44108e-34
Dnase1	2.38893e-40	3.44575	1	0.699	3.44651e-36
Slpi	8.36161e-41	4.35719	1	0.447	1.20633e-36
Gm43974	2.19732e-46	4.99516	1	0	3.17007e-42
Ighg1	3.43586e-46	6.7407	1	0.008	4.95692e-42

## Sheet: #1_1
DEGs between NOD.H2b vs BALB/c in cluster #1_1
	p_val	avg_log2FC	pct.1	pct.2	p_val_adj
Gm12886	7.40683e-30	-4.51922	0.128	1	1.06858e-25
Gm14743	6.26532e-16	-3.40263	0.906	1	9.03898e-12
Gm14135	1.01407e-19	-3.25025	1	1	1.463e-15
Scgb2b12	1.00935e-19	-3.23327	1	1	1.45619e-15
Mup5	4.83013e-27	-3.06758	0.054	0.853	6.96843e-23
Car6	1.59135e-22	-2.953	0.255	0.971	2.29585e-18
Esp31	6.45832e-20	-2.8937	0.966	1	9.31742e-16
Esp3	2.00112e-31	-2.42909	0.094	1	2.88702e-27
Ly6f	2.04255e-20	-2.41689	0.617	1	2.94679e-16
Esp15	1.01819e-19	-2.36909	1	1	1.46894e-15
Scgb2a2	1.02069e-19	-2.35673	1	1	1.47255e-15
Gm12888	1.0089e-19	-2.0499	1	1	1.45554e-15
Scgb1b19	1.58739e-18	-1.89216	0.523	1	2.29012e-14
Ubb	7.77959e-20	-1.77095	1	1	1.12236e-15
Rimklb	1.70058e-20	-1.75866	0.389	1	2.45343e-16
Esp34	2.36806e-30	-1.71989	0	0.765	3.41641e-26
Baiap2l1	8.63735e-24	-1.70375	0.215	1	1.24611e-19
Slc27a2	2.57368e-19	-1.58665	1	1	3.71305e-15
Scgb1b12	9.00288e-17	-1.57649	0.315	0.941	1.29885e-12
Wfdc12	6.5272e-19	-1.33981	1	1	9.41679e-15
Actg1	2.82244e-17	-1.29431	0.987	1	4.07194e-13
Lpo	2.92311e-19	-1.27153	1	1	4.21717e-15
Gm1330	7.48606e-28	-1.27009	0	0.706	1.08001e-23
Map1lc3a	8.86318e-13	-1.25724	0.349	0.882	1.27869e-08
Pla2g12a	7.79167e-14	-1.25485	0.268	0.853	1.1241e-09
Scgb1b24	6.22821e-19	-1.25484	1	1	8.98544e-15
Esp23	2.31166e-24	-1.25085	0.013	0.676	3.33504e-20
St6galnac2	3.34394e-13	-1.2333	0.356	0.912	4.8243e-09
Fkbp5	8.16502e-17	-1.21114	0.315	0.971	1.17797e-12
Fth1	3.27807e-17	-1.19651	1	1	4.72927e-13
Esp16	1.11208e-18	-1.17888	1	1	1.6044e-14
mt-Cytb	9.80757e-15	-1.13849	0.973	1	1.41494e-10
Rgcc	1.23633e-13	-1.10175	0.604	0.971	1.78365e-09
Pgf	4.49447e-11	-1.09608	0.268	0.794	6.48417e-07
Esp18	1.7881e-19	-1.08826	1	1	2.57969e-15
Gm16136	3.58049e-11	-1.06814	0.362	0.912	5.16558e-07
mt-Nd2	4.22829e-12	-1.06705	0.443	1	6.10015e-08
Gm5570	2.20427e-09	-1.06132	0.993	0.971	3.1801e-05
Mup4	1.09095e-19	-1.05724	1	1	1.57391e-15
Bag1	3.31759e-11	-1.02861	0.416	0.941	4.78628e-07
Stard10	8.22045e-10	-1.02861	0.584	0.882	1.18597e-05
Rps14	6.24659e-18	-1.02585	1	1	9.01195e-14
Scgb2b3	4.01333e-16	-1.00887	1	1	5.79002e-12
Prom2	5.51345e-10	-1.00584	0.799	1	7.95426e-06
Rps24	3.99624e-17	-0.993492	1	1	5.76538e-13
Krt18	3.64279e-12	-0.989795	0.906	1	5.25546e-08
Smim14	3.10396e-13	-0.989183	0.973	1	4.47808e-09
Rpl21	1.23519e-13	-0.98898	1	1	1.78202e-09
Rplp0	9.44206e-15	-0.980448	1	1	1.36221e-10
Rps27l	1.60219e-15	-0.969787	1	1	2.31148e-11
Rpl32	2.03496e-16	-0.96066	1	1	2.93584e-12
mt-Co3	9.84262e-15	-0.960363	1	1	1.41999e-10
Esp1	3.32436e-07	-0.957531	0.893	1	0.00479606
Agr2	1.09773e-15	-0.946691	1	1	1.58369e-11
Pdhx	1.28068e-10	-0.945293	0.248	0.794	1.84763e-06
Mcfd2	3.88811e-09	-0.942363	0.758	0.971	5.60938e-05
Naca	4.04239e-12	-0.941244	0.987	1	5.83196e-08
Cyp2f2	1.46263e-09	-0.93669	0.134	0.588	2.11013e-05
Sec11c	2.49906e-13	-0.933846	1	1	3.60539e-09
mt-Nd4	2.19321e-09	-0.932836	0.711	0.971	3.16414e-05
Tmem14c	1.03953e-12	-0.929213	0.114	0.647	1.49973e-08
Mrap	1.5061e-09	-0.917262	0.758	0.941	2.17286e-05
Gpx1	5.13075e-14	-0.914825	1	1	7.40213e-10
Gm1553	2.3223e-19	-0.906421	1	1	3.35039e-15
Srp9	4.61329e-11	-0.90229	0.987	1	6.65559e-07
Gm15417	3.82038e-08	-0.9017	0.255	0.676	0.000551166
Fbf1	7.50082e-12	-0.899415	0.248	0.824	1.08214e-07
Gpx4	5.3733e-14	-0.89855	0.966	1	7.75206e-10
1110008P14Rik	4.30648e-12	-0.896365	0.933	1	6.21295e-08
Rpl41	4.16357e-15	-0.892946	1	1	6.00679e-11
Esp6	1.62243e-17	-0.892468	1	1	2.34068e-13
Hint2	1.22334e-10	-0.888149	0.302	0.824	1.76491e-06
Bglap3	1.20005e-14	-0.874178	1	1	1.73131e-10
Fasn	9.85678e-08	-0.864713	0.329	0.765	0.00142204
Hopx	1.25187e-08	-0.860195	0.423	0.853	0.000180607
Hsbp1	6.93488e-08	-0.857712	0.758	1	0.00100049
Hp	3.16458e-13	-0.850027	1	1	4.56553e-09
Vcp	2.65737e-08	-0.849013	0.826	0.971	0.000383378
Scgb2b24	1.09126e-19	-0.842383	1	1	1.57436e-15
mt-Atp6	8.40534e-12	-0.842045	1	1	1.21264e-07
Mrps21	8.08449e-12	-0.83593	0.886	1	1.16635e-07
Smim22	1.27134e-07	-0.835721	0.443	0.882	0.00183416
Tspan13	2.01964e-09	-0.833526	0.396	0.912	2.91374e-05
Tulp1	3.7024e-10	-0.827699	0.228	0.765	5.34146e-06
Cldn10	8.1053e-10	-0.821795	0.919	1	1.16935e-05
Pip	1.16298e-19	-0.818683	1	1	1.67784e-15
Sod2	8.73272e-08	-0.812582	0.497	0.882	0.00125987
Mthfd2	7.40124e-09	-0.806465	0.349	0.824	0.000106778
Serp1	6.25119e-13	-0.802127	1	1	9.01859e-09
Scgb1b7	1.02165e-19	-0.797957	1	1	1.47394e-15
Clstn1	1.41478e-08	-0.794348	0.376	0.882	0.000204111
Gadd45g	1.84713e-08	-0.791856	0.396	0.882	0.000266486
Scgb2b19	3.02058e-06	-0.785255	0.53	0.853	0.0435779
Hdlbp	4.01581e-10	-0.783782	0.973	1	5.79361e-06
Rpl35	3.39201e-09	-0.783601	0.98	1	4.89365e-05
Rpl10	2.43884e-08	-0.782274	0.933	1	0.000351852
H2afj	8.46568e-10	-0.772246	0.973	1	1.22134e-05
Npdc1	4.43605e-07	-0.772163	0.497	0.912	0.00639989
Mxd4	6.85018e-07	-0.770958	0.362	0.765	0.00988275
Tpd52	1.78685e-08	-0.770783	0.792	0.971	0.000257789
Prpmp5	2.57384e-18	-0.770518	0	0.471	3.71328e-14
Esp36	3.54144e-17	-0.770518	0	0.441	5.10924e-13
Fgfbp1	3.62524e-08	-0.768198	0.872	1	0.000523013
Spcs2	4.99206e-10	-0.764335	0.98	1	7.20204e-06
Me1	2.12695e-12	-0.763974	0.06	0.529	3.06855e-08
Rpl36al	6.50596e-12	-0.763654	0.993	1	9.38615e-08
Lipo4	1.06439e-07	-0.763555	0.329	0.794	0.0015356
mt-Co2	5.10524e-07	-0.757731	0.96	1	0.00736532
Rps13	1.50109e-09	-0.75567	0.987	1	2.16562e-05
D8Ertd738e	6.34442e-08	-0.752534	0.852	1	0.00091531
Uqcr10	5.45881e-10	-0.743524	0.919	1	7.87543e-06
Fam174b	8.94652e-09	-0.742934	0.47	0.912	0.000129071
Rpl37a	8.34305e-09	-0.740414	0.987	1	0.000120365
Oxct1	8.22778e-08	-0.738473	0.255	0.706	0.00118702
Ces1d	9.97389e-10	-0.736221	0.141	0.588	1.43893e-05
Rasd2	4.59848e-17	-0.735777	0.007	0.471	6.63423e-13
Ndufs6	3.01272e-06	-0.731661	0.752	0.912	0.0434646
Gstm1	4.87835e-09	-0.730826	0.128	0.559	7.03799e-05
Aldh2	1.59142e-07	-0.730826	0.718	0.971	0.00229594
Ccdc149	2.74359e-10	-0.727315	0.168	0.676	3.95818e-06
mt-Co1	2.05449e-08	-0.727315	1	1	0.000296401
Rab4a	1.78441e-06	-0.727315	0.336	0.735	0.0257438
Rps3a1	1.26182e-11	-0.726519	1	1	1.82043e-07
Tmed3	5.52104e-09	-0.725994	0.913	1	7.9652e-05
Tpt1	1.68118e-14	-0.725978	1	1	2.42544e-10
Prdx1	3.5952e-09	-0.72102	0.987	1	5.18679e-05
Chchd10	8.23113e-07	-0.720174	0.523	0.912	0.0118751
Sypl	5.82362e-07	-0.718843	0.336	0.765	0.00840174
Tpd52l1	2.38047e-06	-0.718843	0.329	0.735	0.034343
Csad	7.09233e-11	-0.716668	0.128	0.647	1.02321e-06
D730050B12Rik	1.66456e-13	-0.713562	0.04	0.5	2.40146e-09
Klf15	1.61514e-07	-0.712167	0.329	0.765	0.00233016
Dmrt3	4.81455e-09	-0.71113	0.148	0.588	6.94596e-05
Sec61b	3.67686e-12	-0.708494	1	1	5.30461e-08
Papola	1.75997e-07	-0.696567	0.45	0.941	0.00253911
Acadl	1.64108e-07	-0.693336	0.201	0.618	0.00236759
Nop10	3.18605e-07	-0.692663	0.826	1	0.00459651
Eif5	2.98203e-06	-0.688885	0.745	0.941	0.0430218
Casp6	8.3884e-08	-0.686468	0.154	0.559	0.00121019
Rps7	2.50882e-10	-0.685542	1	1	3.61947e-06
Cmtm8	1.27964e-09	-0.684247	0.181	0.676	1.84613e-05
Tnks1bp1	3.66432e-09	-0.684247	0.161	0.647	5.28652e-05
Dsp	9.96184e-07	-0.684247	0.302	0.706	0.014372
Hist1h2bc	1.19584e-06	-0.684247	0.503	0.853	0.0172524
Serf2	3.58286e-14	-0.68348	1	1	5.169e-10
Rpl22l1	2.31976e-07	-0.677355	0.886	0.971	0.00334672
Fau	1.28705e-10	-0.677317	1	1	1.85682e-06
Rplp1	6.23877e-13	-0.676026	1	1	9.00067e-09
Qsox1	1.5919e-06	-0.674233	0.779	0.941	0.0229663
Rps8	7.4793e-11	-0.67146	1	1	1.07904e-06
Xlr4c	3.00933e-09	-0.670126	0.121	0.559	4.34156e-05
Slc35b1	8.27669e-07	-0.669705	0.517	0.882	0.0119408
Scgb1b20	1.6732e-19	-0.666852	1	1	2.41392e-15
Mucl2	1.60706e-12	-0.666094	1	1	2.31851e-08
Tulp4	7.68884e-08	-0.6641	0.168	0.588	0.00110927
Pfdn5	2.56472e-07	-0.663876	0.966	1	0.00370012
Rhou	5.12695e-08	-0.663319	0.255	0.735	0.000739665
Rab3d	2.33221e-06	-0.663257	0.638	0.941	0.0336469
Tfg	1.82161e-06	-0.655786	0.436	0.824	0.0262804
Lamtor5	2.03066e-06	-0.654127	0.315	0.735	0.0292963
Lcmt1	1.23138e-07	-0.645958	0.993	1	0.00177651
Gnmt	1.09749e-06	-0.644718	0.785	0.941	0.0158335
Pdhb	1.67695e-09	-0.643206	0.181	0.706	2.41934e-05
Gm49835	1.10104e-15	-0.638666	0.013	0.471	1.58847e-11
Mrpl14	3.05131e-06	-0.634587	0.356	0.735	0.0440212
Mgst3	8.26207e-07	-0.630644	0.107	0.441	0.0119197
Dynll1	4.7506e-08	-0.624746	0.966	1	0.000685368
Ssr1	7.59609e-08	-0.624102	0.356	0.912	0.00109589
Rpl9	4.20014e-08	-0.622203	1	1	0.000605954
Esp4	1.15387e-07	-0.621845	0.973	1	0.00166469
Eef2	1.95182e-07	-0.621687	0.987	1	0.00281589
S100a11	7.42939e-07	-0.621091	0.309	0.735	0.0107184
Myo5c	1.16422e-06	-0.618296	0.174	0.529	0.0167962
Ift20	5.66004e-07	-0.618178	0.933	1	0.00816574
Rps4x	9.28804e-10	-0.617789	1	1	1.33999e-05
Mrpl18	1.88434e-06	-0.616284	0.403	0.853	0.0271854
Foxc1	7.4942e-07	-0.614171	0.309	0.765	0.0108119
Gm10260	7.8445e-14	-0.612977	0	0.353	1.13173e-09
Echs1	6.84341e-07	-0.612332	0.309	0.765	0.00987299
Rpl37	7.44216e-13	-0.611637	1	1	1.07368e-08
Itga2b	2.08621e-10	-0.610469	0.04	0.412	3.00977e-06
Gsta3	7.01081e-07	-0.610169	0.174	0.559	0.0101145
Pabpc1	1.05455e-07	-0.609937	0.966	1	0.0015214
Scgb1b3	2.89477e-15	-0.607835	1	1	4.17628e-11
Sdhb	3.3557e-06	-0.601815	0.463	0.912	0.0484127
Rpl34	1.84931e-08	-0.599663	0.993	1	0.0002668
Scamp1	1.58215e-07	-0.594049	0.168	0.588	0.00228257
P4hb	3.53443e-10	-0.593869	1	1	5.09912e-06
Scgb2b7	3.42575e-16	-0.592654	1	1	4.94233e-12
Nudt19	1.87558e-06	-0.592547	0.201	0.588	0.0270591
Rpl14	9.69515e-08	-0.590516	0.993	1	0.00139872
Sox13	3.60709e-09	-0.589556	0.101	0.529	5.20395e-05
Gnas	8.10482e-07	-0.585047	0.98	1	0.0116928
A2ml1	6.13232e-15	-0.584963	0	0.382	8.8471e-11
Osbpl6	6.33114e-09	-0.581509	0.094	0.5	9.13394e-05
Rpl38	4.43695e-08	-0.580816	1	1	0.000640119
Alas1	7.82524e-07	-0.577117	0.215	0.618	0.0112895
Rnf103	8.76797e-07	-0.576645	0.221	0.647	0.0126495
Arhgdig	2.36493e-06	-0.576645	0.228	0.618	0.0341189
Ftl1	8.87834e-07	-0.575656	1	1	0.0128088
Rpl13	2.68313e-08	-0.569154	1	1	0.000387096
Rps12	1.04263e-08	-0.56836	1	1	0.00015042
Srsf2	1.91313e-06	-0.562685	0.51	0.824	0.0276007
Plet1	2.47814e-06	-0.556693	0.966	1	0.0357521
Rpl5	3.72809e-07	-0.556297	1	1	0.00537851
Tle1	4.21499e-07	-0.555205	0.128	0.5	0.00608097
Cystm1	2.10899e-06	-0.555058	0.148	0.5	0.0304264
Slc48a1	2.10818e-07	-0.554521	0.195	0.647	0.00304148
Mlph	1.44283e-06	-0.553085	0.362	0.824	0.0208158
Sec61g	5.42437e-09	-0.549458	1	1	7.82574e-05
BC004004	3.32184e-06	-0.546743	0.872	0.971	0.0479242
BC049987	2.02534e-06	-0.540345	0.336	0.794	0.0292196
Ttc23	1.32607e-08	-0.537525	0.047	0.382	0.000191312
Eif4g2	1.28573e-06	-0.528709	0.98	1	0.0185492
Sval2	3.39214e-13	-0.521701	1	1	4.89384e-09
Thap2	1.66566e-06	-0.520748	0.107	0.441	0.0240305
Rpl23	2.03188e-07	-0.519914	1	1	0.0029314
Elf5	1.79081e-06	-0.519776	0.081	0.382	0.025836
Hist1h4h	1.01974e-08	-0.518174	0.027	0.324	0.000147119
Eci1	2.53891e-07	-0.512796	0.134	0.529	0.00366289
Tango2	5.70638e-08	-0.511554	0.107	0.5	0.000823259
Slc25a23	1.31578e-09	-0.510217	0.067	0.471	1.89828e-05
Eef1a1	2.57641e-09	-0.508254	1	1	3.71699e-05
Egf	5.94312e-07	-0.504432	0.148	0.529	0.00857414
Wdfy2	2.80626e-06	-0.504432	0.148	0.5	0.0404859
Rhbdf1	3.55099e-07	-0.502074	0.094	0.441	0.00512302
Rpl30	2.00167e-06	-0.499324	1	1	0.0288781
Acsbg1	2.49506e-06	-0.492295	0.081	0.382	0.0359963
Acaa1b	2.47507e-09	-0.487849	0.007	0.265	3.57079e-05
Rhpn2	4.51758e-07	-0.475922	0.107	0.471	0.00651752
Smim8	9.907e-08	-0.473214	0.067	0.412	0.00142928
Ccdc92b	2.21308e-06	-0.471455	0.154	0.529	0.0319281
Tifa	1.1988e-09	-0.45928	0.027	0.353	1.72952e-05
Gkap1	2.21166e-07	-0.455403	0.087	0.441	0.00319077
Eml1	2.23981e-10	-0.44789	0.013	0.324	3.23137e-06
Thnsl2	1.71723e-07	-0.438367	0.02	0.265	0.00247745
Isoc2b	1.83391e-07	-0.438367	0.02	0.265	0.00264578
Mgmt	3.75824e-07	-0.426834	0.06	0.382	0.00542201
Bcl6	3.24158e-06	-0.412887	0.054	0.324	0.0467662
Apobec2	1.38643e-10	-0.40439	0	0.265	2.00021e-06
Slc28a3	8.86761e-07	-0.400892	0.047	0.324	0.0127933
Mrpl44	3.4434e-06	-0.385751	0.081	0.382	0.0496779
Scgb1b2	2.1432e-09	-0.369105	1	1	3.09199e-05
Gm20750	2.84627e-08	-0.352733	0.013	0.265	0.000410632
C130026I21Rik	7.07715e-07	-0.347434	0.034	0.294	0.0102102
Hist2h2aa1	2.21605e-06	-0.347434	0.04	0.294	0.031971
Timp3	2.21605e-06	-0.347434	0.04	0.294	0.031971
Odam	3.43978e-07	-0.34321	0.013	0.235	0.00496258
Dhtkd1	2.65767e-09	-0.329152	0.007	0.265	3.83423e-05
Scgb2b20	9.99642e-12	-0.322059	1	1	1.44218e-07
1700086O06Rik	2.97663e-08	-0.319566	0.013	0.265	0.000429439
Gm4890	2.21811e-07	-0.310043	0.02	0.265	0.00320006
Zdhhc9	2.33266e-06	-0.300583	0.02	0.235	0.0336533
Epb41l4a	3.34e-06	-0.295204	0.007	0.176	0.0481861
Pnck	3.34e-06	-0.295204	0.007	0.176	0.0481861
Slc5a1	2.08122e-06	-0.276096	0.02	0.235	0.0300257
Gm11795	1.83528e-08	-0.270089	0	0.206	0.000264776
Lzts1	1.83528e-08	-0.270089	0	0.206	0.000264776
Frmd8os	2.06395e-07	-0.270089	0	0.176	0.00297766
Plekha4	3.28665e-07	-0.260439	0.007	0.206	0.00474165
Dpyd	3.42373e-06	-0.260439	0.007	0.176	0.0493942
Sv2c	3.42373e-06	-0.260439	0.007	0.176	0.0493942
Psap	2.24365e-08	0.791991	1	0.941	0.000323692
Tap1	2.1557e-06	0.818712	0.537	0.088	0.0311003
Fxyd5	1.45078e-06	0.857952	0.49	0.029	0.0209305
Ctsh	2.99479e-06	0.868294	0.557	0.118	0.0432058
B2m	7.61647e-08	0.878697	1	0.971	0.00109883
Laptm5	1.14584e-07	0.928836	0.55	0.029	0.00165311
H2-D1	4.99796e-08	0.932637	0.993	0.941	0.000721056
C1qc	6.84975e-07	0.96783	0.752	0.324	0.00988213
Bst2	4.28842e-07	0.973514	0.591	0.118	0.0061869
C4b	5.17989e-07	0.981188	0.664	0.176	0.00747303
Tyrobp	3.56477e-07	0.983772	0.711	0.265	0.00514289
C1qb	1.50917e-06	1.05416	0.732	0.353	0.0217728
Shisa5	1.98199e-07	1.07057	0.765	0.353	0.00285942
Cd52	6.30619e-08	1.07432	0.852	0.441	0.000909795
Cd79a	1.45741e-06	1.07475	0.564	0.088	0.021026
C1qa	1.79724e-08	1.08242	0.799	0.382	0.000259288
Tmsb10	1.45461e-07	1.14727	0.913	0.588	0.00209856
Coro1a	5.10874e-09	1.17608	0.732	0.176	7.37038e-05
Arhgap45	1.93526e-09	1.20254	0.638	0.029	2.79199e-05
Ccl5	1.5907e-08	1.30516	0.691	0.118	0.000229491
Ctsb	1.30005e-10	1.30741	0.879	0.441	1.87559e-06
Gm49980	9.18751e-10	1.38816	0.631	0	1.32548e-05
Lcn11	9.91653e-18	1.39766	1	1	1.43066e-13
Esp24	9.96164e-16	1.44886	1	1	1.43717e-11
Iglv1	2.82197e-07	1.45533	0.792	0.324	0.00407125
H2-Q7	9.8842e-13	1.4872	0.772	0.029	1.42599e-08
Ccl8	1.66696e-11	1.52072	0.866	0.235	2.40492e-07
Iglc3	1.44646e-08	1.53311	0.705	0.176	0.00020868
H2-Aa	2.37522e-14	1.55411	0.98	0.5	3.42673e-10
Sval3	1.03594e-12	1.59023	0.859	0.147	1.49455e-08
H2-Ab1	2.14466e-13	1.60382	0.98	0.588	3.0941e-09
C3	9.87464e-13	1.62862	0.906	0.294	1.42461e-08
Fgg	2.9242e-17	1.63206	0.933	0.059	4.21874e-13
H2-Eb1	1.00901e-15	1.80787	0.993	0.5	1.45569e-11
Lyz2	7.17574e-14	1.82184	0.966	0.559	1.03524e-09
Ifi27l2a	1.19565e-15	1.8329	0.966	0.353	1.72496e-11
Gm8797	3.99956e-17	1.87067	0.94	0.118	5.77016e-13
Cd74	1.32175e-14	2.01001	1	0.971	1.90689e-10
Ly6a	2.12604e-14	2.01026	0.966	0.353	3.06723e-10
Mzb1	1.24904e-10	2.07569	0.893	0.382	1.80199e-06
Apoe	1.91169e-17	2.17014	1	0.824	2.758e-13
Iglc2	2.28592e-14	2.58463	0.98	0.324	3.29789e-10
H2-K1	5.24147e-19	2.59621	1	0.618	7.56188e-15
Igkc	2.73261e-13	2.77265	1	1	3.94234e-09
Ighg2b	6.24697e-16	3.06319	0.886	0.029	9.01251e-12
Dnase1	1.35086e-19	3.18747	1	0.794	1.94888e-15
Ighg2c	3.6489e-13	3.19422	0.805	0.059	5.26427e-09
Ighm	5.62645e-18	3.86676	0.973	0.206	8.11728e-14
Gm43974	7.53952e-20	4.70267	1	0	1.08773e-15
Slpi	2.24865e-19	5.54134	1	0.529	3.24413e-15
Ighg1	8.16384e-20	8.48477	1	0.059	1.1778e-15

## Sheet: #2
DEGs between NOD.H2b vs BALB/c in cluster #2
	p_val	avg_log2FC	pct.1	pct.2	p_val_adj
Gm12886	1.27178e-47	-3.65125	0.384	1	1.8348e-43
Car6	3.31719e-38	-3.449	0.451	0.992	4.7857e-34
Cyp2f2	5.69255e-32	-3.15613	0.518	0.992	8.21265e-28
Scgb2b12	3.15106e-46	-3.13128	1	1	4.54604e-42
Gm14743	2.20545e-31	-2.89503	0.89	1	3.1818e-27
Cyp2a5	1.88976e-36	-2.84493	0.299	0.907	2.72635e-32
Gm14135	4.20119e-46	-2.80087	1	1	6.06105e-42
A2ml1	2.5793e-37	-2.74356	0.043	0.771	3.72116e-33
Esp3	7.15176e-50	-2.3129	0.146	0.983	1.03178e-45
Esp31	7.88872e-44	-2.20922	0.97	1	1.13811e-39
Scgb2a2	1.40862e-45	-2.20227	1	1	2.03221e-41
Esp15	2.28196e-45	-2.03081	1	1	3.29219e-41
Mup5	1.1615e-32	-2.01333	0.116	0.797	1.6757e-28
Cbr2	2.17606e-17	-2.01149	0.36	0.788	3.1394e-13
Ly6f	7.843e-41	-1.9487	0.683	0.992	1.13151e-36
Scgb1b19	1.34e-41	-1.83591	0.543	0.983	1.93322e-37
Ubb	3.47917e-46	-1.77006	1	1	5.01939e-42
Gm12888	1.60163e-46	-1.70084	1	1	2.31067e-42
Scgb1b12	1.89144e-38	-1.6745	0.372	0.975	2.72878e-34
Baiap2l1	6.04006e-36	-1.52101	0.323	0.941	8.71399e-32
mt-Nd2	1.78005e-23	-1.46377	0.561	0.941	2.56808e-19
Slc27a2	4.0574e-42	-1.44542	1	1	5.85361e-38
Rimklb	1.32036e-29	-1.36007	0.457	0.949	1.90488e-25
Actg1	2.83391e-36	-1.33922	0.976	1	4.08848e-32
mt-Co3	1.76636e-35	-1.3257	1	1	2.54833e-31
mt-Nd4	1.81312e-22	-1.31926	0.713	0.983	2.61579e-18
mt-Cytb	4.28046e-33	-1.24052	1	1	6.17542e-29
mt-Atp6	1.23035e-27	-1.17128	0.988	1	1.77502e-23
Gstm1	4.19756e-15	-1.16625	0.39	0.763	6.05583e-11
mt-Co2	2.55723e-18	-1.12504	0.97	0.992	3.68931e-14
mt-Co1	9.62739e-23	-1.1197	1	1	1.38894e-18
Pla2g12a	5.75943e-24	-1.08655	0.36	0.881	8.30913e-20
St6galnac2	9.94116e-21	-1.07934	0.537	0.949	1.43421e-16
Esp1	9.34303e-14	-1.07577	0.884	0.983	1.34792e-09
Map1lc3a	1.10689e-21	-1.06993	0.5	0.89	1.5969e-17
mt-Nd1	2.01286e-11	-1.06388	0.61	0.856	2.90396e-07
Rps14	7.48562e-37	-1.05815	1	1	1.07995e-32
Fth1	4.08665e-25	-1.05152	1	1	5.89581e-21
Gm1330	9.24975e-29	-1.03025	0	0.585	1.33446e-24
Ftl1	6.86328e-24	-1.02563	0.976	1	9.90165e-20
Rplp0	6.03306e-35	-1.01601	0.994	1	8.7039e-31
Esp34	9.00628e-26	-1.01007	0.018	0.568	1.29934e-21
Esp23	2.28021e-22	-1.00906	0.11	0.636	3.28966e-18
Cyb5a	3.36027e-12	-0.998342	0.811	0.932	4.84786e-08
mt-Nd3	5.62887e-20	-0.993503	0.238	0.754	8.12077e-16
Lpo	6.59229e-35	-0.970389	1	1	9.5107e-31
Scgb1b24	5.63422e-39	-0.961368	1	1	8.12849e-35
Tmem14c	3.40772e-19	-0.959295	0.165	0.661	4.91632e-15
Esp18	2.96003e-45	-0.95214	1	1	4.27043e-41
Prol1	1.00623e-07	-0.94536	0.012	0.195	0.00145169
Rgcc	5.27465e-22	-0.944394	0.695	0.975	7.60973e-18
Aldh2	5.68898e-17	-0.911008	0.762	0.983	8.2075e-13
Wfdc12	1.10593e-28	-0.906475	1	1	1.59553e-24
Mup4	1.17064e-43	-0.904002	1	1	1.68888e-39
Pgf	5.44629e-19	-0.891302	0.409	0.873	7.85736e-15
Me1	6.77618e-19	-0.87476	0.146	0.636	9.776e-15
Ces1d	4.59186e-12	-0.871262	0.396	0.737	6.62468e-08
Rps24	2.43645e-32	-0.869304	1	1	3.51507e-28
Rpl21	1.06344e-24	-0.861884	1	1	1.53423e-20
Krt18	5.79926e-11	-0.861393	0.945	1	8.3666e-07
Sec11c	1.25049e-28	-0.846031	0.994	1	1.80409e-24
Esp16	4.32846e-38	-0.836981	1	1	6.24467e-34
Cystm1	2.39054e-15	-0.831053	0.207	0.61	3.44883e-11
Adh1	1.87116e-09	-0.828988	0.433	0.72	2.69952e-05
Mrap	6.09384e-18	-0.824091	0.756	0.949	8.79159e-14
Alas1	3.10137e-10	-0.822042	0.409	0.703	4.47435e-06
Gsta3	3.33803e-07	-0.821467	0.524	0.729	0.00481577
Fcgbp	9.83731e-07	-0.820969	0.39	0.686	0.0141923
Smim22	1.05305e-15	-0.818562	0.512	0.847	1.51924e-11
Bag1	8.92216e-16	-0.808978	0.488	0.839	1.2872e-11
Gpx4	1.49172e-19	-0.807644	0.957	1	2.1521e-15
Tspan13	6.2757e-13	-0.806618	0.494	0.805	9.05396e-09
Rpl10	5.37733e-20	-0.795605	0.945	0.992	7.75787e-16
Gm1553	1.38827e-39	-0.794654	1	1	2.00286e-35
Hspa1b	1.2345e-08	-0.79295	0.262	0.568	0.000178101
Tle5	1.38165e-15	-0.78157	0.817	0.983	1.99331e-11
H2afj	9.03601e-18	-0.78136	0.963	1	1.30362e-13
Gpx1	2.95963e-25	-0.779093	1	1	4.26986e-21
Prom2	8.24896e-16	-0.778571	0.878	0.958	1.19008e-11
Rplp1	1.05563e-24	-0.766798	1	1	1.52296e-20
Pabpc1	1.01287e-19	-0.764416	0.927	1	1.46127e-15
Rps27l	4.15012e-29	-0.763558	1	1	5.98738e-25
Por	4.11343e-07	-0.756396	0.36	0.61	0.00593445
Prdx1	3.27223e-16	-0.748754	0.988	0.992	4.72084e-12
Srp9	1.75714e-18	-0.741717	0.976	1	2.53503e-14
Slc12a2	9.71533e-08	-0.736902	0.274	0.559	0.00140163
Tpt1	1.71522e-29	-0.725308	1	1	2.47455e-25
Fbf1	6.43765e-11	-0.718286	0.341	0.661	9.28759e-07
H3f3a	5.81967e-14	-0.712601	0.896	0.992	8.39603e-10
Vcp	7.37307e-16	-0.708018	0.866	0.992	1.06371e-11
Scgb1b7	7.6644e-42	-0.702273	1	1	1.10574e-37
Gm16136	2.27941e-13	-0.701526	0.598	0.907	3.2885e-09
S100a11	4.50352e-09	-0.701501	0.47	0.763	6.49722e-05
Malat1	1.84084e-07	-0.700881	0.293	0.559	0.00265578
Klf15	9.07246e-12	-0.700543	0.396	0.754	1.30888e-07
Mxd4	7.69711e-15	-0.69899	0.384	0.771	1.11046e-10
Hist1h2bc	6.38722e-11	-0.694276	0.622	0.89	9.21485e-07
Mcfd2	4.74657e-15	-0.69231	0.829	0.966	6.84787e-11
Acsl1	4.05853e-08	-0.690988	0.287	0.576	0.000585524
Gng5	9.48096e-15	-0.690802	0.97	1	1.36782e-10
Rpl32	7.66928e-26	-0.68859	1	1	1.10645e-21
Scgb2b24	3.35358e-41	-0.687903	1	1	4.83822e-37
Prpmp5	3.67806e-18	-0.687213	0	0.39	5.30634e-14
Rpl41	3.50129e-28	-0.68285	1	1	5.0513e-24
Fkbp5	2.88358e-13	-0.678442	0.433	0.78	4.16014e-09
Slc48a1	6.48218e-14	-0.677624	0.348	0.737	9.35184e-10
Sec61b	4.96876e-26	-0.674029	1	1	7.16843e-22
Jund	6.49358e-07	-0.673135	0.659	0.847	0.00936829
Rps8	1.74205e-24	-0.671722	1	1	2.51326e-20
Map1lc3b	5.85465e-13	-0.669104	0.841	0.958	8.44651e-09
Dsp	6.00781e-11	-0.665073	0.5	0.788	8.66746e-07
Mrps21	3.51896e-14	-0.661677	0.829	0.975	5.0768e-10
Rabac1	2.86657e-12	-0.658355	0.817	0.958	4.13561e-08
Rpl5	1.08368e-19	-0.655143	0.994	1	1.56343e-15
Eif4g2	6.86593e-18	-0.650184	0.97	1	9.90548e-14
Scgb2b18	8.74472e-10	-0.649847	0.939	0.992	1.2616e-05
Rpl9	7.91567e-19	-0.647133	1	1	1.14199e-14
Scgb1b3	1.94009e-33	-0.645879	1	1	2.79897e-29
Esp6	2.39455e-25	-0.645055	1	1	3.45461e-21
Rpl22l1	2.97289e-12	-0.644834	0.945	0.966	4.28898e-08
Stard10	9.79784e-12	-0.643306	0.78	0.932	1.41353e-07
Rpl34	4.32327e-19	-0.643207	1	1	6.23718e-15
Rab3d	5.52214e-12	-0.638408	0.683	0.907	7.96679e-08
Naca	4.83561e-14	-0.638353	0.988	1	6.97633e-10
Scgb2b3	8.86039e-20	-0.636516	1	1	1.27829e-15
Gadd45g	6.40495e-12	-0.634817	0.476	0.78	9.24042e-08
Ndufb9	1.17795e-13	-0.633109	0.927	0.992	1.69943e-09
Gm10260	1.30324e-18	-0.633057	0	0.398	1.88019e-14
Tmem205	2.37621e-08	-0.631537	0.274	0.559	0.000342816
Gstm2	8.9867e-08	-0.630079	0.47	0.703	0.00129651
Scgb1b20	5.86664e-41	-0.629912	1	1	8.4638e-37
Pgrmc1	9.53883e-09	-0.627467	0.409	0.686	0.000137617
Hsbp1	1.06242e-11	-0.625917	0.799	0.949	1.53275e-07
Xlr4c	5.73501e-15	-0.624545	0.11	0.525	8.2739e-11
Ift20	2.11478e-12	-0.622049	0.927	0.992	3.05099e-08
Smim14	5.61617e-16	-0.621644	0.994	1	8.10245e-12
Atp11a	2.60465e-06	-0.619894	0.896	0.975	0.0375773
Sumo2	2.78787e-09	-0.618796	0.713	0.932	4.02207e-05
Gm5570	1.63931e-09	-0.616186	0.994	0.992	2.36503e-05
Hp	2.34908e-16	-0.615916	1	1	3.38902e-12
2022-03-02	9.46094e-11	-0.613055	0.762	0.924	1.36493e-06
Cldn10	5.18735e-12	-0.613011	0.951	1	7.48379e-08
Sgpp1	4.40521e-10	-0.611482	0.482	0.788	6.3554e-06
BC004004	6.83054e-13	-0.609888	0.915	0.992	9.85442e-09
Gm49835	2.96333e-17	-0.607664	0.006	0.39	4.2752e-13
Mea1	2.32263e-11	-0.607192	0.561	0.822	3.35086e-07
Rpl37a	1.01228e-11	-0.606739	0.988	0.992	1.46042e-07
Rpl36al	5.50604e-18	-0.605834	1	1	7.94357e-14
Spcs2	2.00503e-17	-0.603972	1	1	2.89266e-13
Gsn	3.41753e-06	-0.600255	0.841	0.932	0.0493048
Anxa7	1.50704e-08	-0.599922	0.335	0.627	0.00021742
Acadl	4.9038e-11	-0.595468	0.274	0.627	7.07471e-07
Nudt18	3.65136e-11	-0.595203	0.122	0.458	5.26782e-07
Eef2	2.05427e-17	-0.59277	1	1	2.9637e-13
Rcn1	1.06693e-10	-0.591948	0.238	0.602	1.53926e-06
Os9	2.57641e-08	-0.589526	0.713	0.847	0.000371699
Cracr2b	2.8038e-08	-0.588865	0.671	0.873	0.000404505
Agr2	3.86294e-20	-0.588724	1	1	5.57307e-16
Gnas	9.99112e-12	-0.588017	1	1	1.44142e-07
Oxct1	1.9734e-11	-0.581824	0.195	0.576	2.84702e-07
Gne	2.10739e-08	-0.580443	0.293	0.585	0.000304033
1110008P14Rik	3.99032e-12	-0.577406	0.884	0.992	5.75683e-08
Tst	6.00822e-07	-0.576447	0.152	0.398	0.00866806
Tomm5	2.97832e-08	-0.575654	0.585	0.797	0.000429683
Gm43674	8.84498e-08	-0.575214	0.36	0.653	0.00127606
Scgb2b7	1.84146e-40	-0.57364	1	1	2.65667e-36
Ppp1r1b	1.35287e-07	-0.573019	0.457	0.703	0.00195179
Mrpl14	4.70808e-09	-0.572425	0.494	0.78	6.79235e-05
Rpl24	7.18168e-14	-0.572416	1	1	1.0361e-09
Hopx	1.01995e-07	-0.571895	0.506	0.754	0.00147148
Rpl14	1.54044e-12	-0.571671	0.988	1	2.22239e-08
Il11ra1	1.27823e-12	-0.571372	0.11	0.492	1.8441e-08
Hint2	1.73327e-09	-0.570936	0.378	0.686	2.50059e-05
Aldoa	2.25165e-07	-0.570441	0.695	0.881	0.00324846
Gnmt	9.40934e-09	-0.570276	0.805	0.924	0.000135749
Rps26	6.85725e-13	-0.570201	0.988	1	9.89295e-09
Rhou	2.89781e-09	-0.570189	0.409	0.695	4.18067e-05
Ndufc1	7.296e-10	-0.570066	0.933	0.983	1.05259e-05
Rpl35a	1.03275e-13	-0.570001	1	1	1.48994e-09
Ndufv3	2.3784e-11	-0.569442	0.854	0.941	3.43132e-07
Mucl2	3.61756e-12	-0.567776	1	1	5.21905e-08
Eif4ebp1	3.99792e-09	-0.565421	0.793	0.881	5.76779e-05
Ucp2	1.9712e-09	-0.565107	0.512	0.822	2.84385e-05
Chchd10	1.0461e-07	-0.56354	0.677	0.839	0.00150921
Serp1	1.27303e-19	-0.562846	1	1	1.8366e-15
Neat1	6.94517e-08	-0.561932	0.927	0.992	0.00100198
Fau	1.84494e-18	-0.559963	1	1	2.6617e-14
Pnkd	8.09194e-08	-0.559521	0.524	0.78	0.00116742
Ube2d3	6.28888e-10	-0.559258	0.744	0.915	9.07296e-06
Bet1	5.02677e-09	-0.556945	0.677	0.873	7.25212e-05
Rps3a1	9.15835e-18	-0.556739	1	1	1.32127e-13
Rpl4	3.13163e-14	-0.555151	1	1	4.518e-10
Jup	9.74501e-07	-0.552911	0.573	0.771	0.0140591
Iscu	3.11855e-08	-0.551407	0.738	0.898	0.000449914
Nop10	1.15617e-09	-0.551167	0.89	0.941	1.66801e-05
Clstn1	1.97785e-08	-0.550858	0.701	0.856	0.000285345
Bglap3	5.25678e-18	-0.548571	1	1	7.58395e-14
Aox3	3.87287e-07	-0.544543	0.098	0.331	0.00558739
Aldh6a1	2.41304e-09	-0.543896	0.402	0.72	3.48129e-05
Trappc2l	9.6699e-07	-0.543622	0.512	0.72	0.0139508
Rasd2	2.17483e-14	-0.542416	0.018	0.356	3.13763e-10
Rps7	3.63304e-18	-0.539643	1	1	5.24139e-14
Ak3	1.54589e-08	-0.539562	0.354	0.653	0.000223026
Rpl13	1.14807e-15	-0.537903	1	1	1.65632e-11
Eef1a1	5.32827e-15	-0.537505	1	1	7.68709e-11
Pfdn5	5.41543e-10	-0.534829	0.963	0.992	7.81284e-06
Rpl37	4.67159e-19	-0.534707	1	1	6.73971e-15
Sel1l	1.74033e-07	-0.534206	0.47	0.754	0.00251077
Pip	8.01487e-32	-0.533356	1	1	1.15631e-27
Cops9	9.75179e-10	-0.532624	0.89	0.992	1.40689e-05
Pdhx	6.18574e-07	-0.531492	0.293	0.568	0.00892416
Alox12	6.7492e-07	-0.530865	0.067	0.28	0.00973706
Scgb2b19	1.74385e-08	-0.529042	0.628	0.847	0.000251585
B4galt1	9.28926e-13	-0.52849	0.116	0.5	1.34016e-08
Fmo3	2.83019e-13	-0.526748	0	0.288	4.08312e-09
Zfp706	4.13832e-09	-0.526096	0.799	0.949	5.97035e-05
Mthfd2	1.22995e-06	-0.525713	0.524	0.703	0.0177445
Bckdk	5.35036e-09	-0.525654	0.811	0.932	7.71896e-05
Rpl30	3.9113e-14	-0.525358	1	1	5.64283e-10
Lcmt1	3.43154e-12	-0.524004	0.994	0.992	4.95068e-08
Plet1	5.51253e-09	-0.523127	0.963	0.992	7.95293e-05
Hint1	2.86426e-10	-0.523035	0.976	0.983	4.13227e-06
Tma7	1.22804e-07	-0.522344	0.659	0.864	0.0017717
Asrgl1	1.61073e-11	-0.521958	0.091	0.432	2.3238e-07
Clic6	1.06301e-06	-0.521703	0.104	0.331	0.0153361
Gabarap	5.73569e-14	-0.52135	0.994	1	8.27488e-10
Ctnnb1	1.70081e-07	-0.520568	0.543	0.763	0.00245376
Slc25a39	1.32481e-06	-0.520424	0.561	0.771	0.019113
Swi5	1.26053e-07	-0.51995	0.854	0.958	0.00181856
Etv1	5.58152e-08	-0.519896	0.293	0.576	0.000805245
Smpdl3a	8.03771e-08	-0.51944	0.573	0.814	0.0011596
Sptssa	1.11829e-07	-0.519303	0.463	0.754	0.00161336
Cpd	1.65607e-07	-0.519002	0.5	0.754	0.00238921
Tmed3	1.14472e-11	-0.518927	0.933	0.983	1.65149e-07
Rps13	2.85233e-12	-0.516471	1	1	4.11506e-08
Atp5md	3.96251e-08	-0.516359	0.762	0.932	0.000571671
Morf4l1	3.46523e-07	-0.516329	0.555	0.771	0.00499928
Spint2	6.6129e-08	-0.515936	0.976	0.992	0.000954044
Fkbp4	3.9167e-07	-0.515781	0.634	0.805	0.00565062
Bhlha15	5.55756e-12	-0.51411	0.994	1	8.0179e-08
Mgll	9.08899e-09	-0.512777	0.128	0.424	0.000131127
Ninj1	1.71061e-07	-0.512384	0.311	0.585	0.0024679
Srrm2	1.92144e-07	-0.512222	0.293	0.585	0.00277206
Ndufb5	5.3667e-08	-0.51132	0.537	0.805	0.000774253
Cox7a2l	1.08816e-07	-0.510621	0.744	0.898	0.00156989
Mtch1	5.10823e-07	-0.509794	0.457	0.712	0.00736965
Wnk2	1.76693e-08	-0.508076	0.274	0.585	0.000254915
Creg1	4.66643e-08	-0.50733	0.683	0.89	0.000673226
Oxr1	1.66605e-06	-0.507209	0.433	0.661	0.0240361
D730050B12Rik	3.595e-11	-0.506445	0.098	0.432	5.18651e-07
Rps4x	1.47757e-13	-0.50604	1	1	2.13169e-09
Tbca	4.3308e-07	-0.505354	0.78	0.924	0.00624805
Polr1d	3.24457e-09	-0.502721	0.78	0.941	4.68094e-05
Vdac2	2.32897e-06	-0.502654	0.555	0.746	0.0336
Dnajc3	9.31569e-09	-0.50213	0.896	0.958	0.000134397
Snapc5	2.26568e-09	-0.501751	0.232	0.576	3.2687e-05
Rpl35	8.92285e-11	-0.49878	0.988	1	1.2873e-06
Smdt1	3.81959e-09	-0.498638	0.927	0.983	5.51053e-05
Itga2b	4.37916e-10	-0.498496	0.104	0.415	6.31782e-06
Kcns1	3.25538e-07	-0.49787	0.14	0.39	0.00469654
Uqcr10	1.40611e-08	-0.497048	0.902	0.958	0.00020286
Pgam1	1.70898e-06	-0.495373	0.482	0.703	0.0246555
Prelid1	1.5379e-09	-0.494349	0.884	0.992	2.21872e-05
Cnbp	2.35567e-07	-0.494237	0.86	0.949	0.00339852
Polr2k	4.77066e-08	-0.49421	0.506	0.797	0.000688262
Nudt19	7.79304e-07	-0.494018	0.299	0.559	0.011243
Meis1	1.3531e-07	-0.493851	0.323	0.602	0.00195211
Pcbp2	1.74553e-08	-0.493056	0.561	0.847	0.000251827
Pqlc1	3.69085e-07	-0.493056	0.335	0.602	0.00532478
Mrpl52	8.32081e-07	-0.491257	0.646	0.839	0.0120044
Ndufb1-ps	6.7597e-07	-0.488392	0.799	0.873	0.00975221
Ndufs6	9.94765e-08	-0.487482	0.823	0.924	0.00143515
Ddx5	3.30791e-09	-0.487468	0.963	1	4.77232e-05
Lage3	5.44571e-08	-0.486982	0.341	0.644	0.000785652
Mdh1	7.25823e-07	-0.484986	0.793	0.958	0.0104715
Vti1b	2.32908e-06	-0.484069	0.53	0.771	0.0336016
Ppia	1.4436e-07	-0.482785	0.988	1	0.00208268
Auts2	8.0024e-08	-0.482288	0.171	0.449	0.00115451
Pcx	5.44008e-08	-0.482104	0.201	0.483	0.000784841
Tef	1.2016e-06	-0.481512	0.293	0.542	0.0173355
Lrrc26	1.57953e-06	-0.481437	0.774	0.915	0.0227879
Prxl2c	1.43777e-07	-0.481364	0.293	0.585	0.00207426
Mcee	1.13946e-06	-0.480858	0.366	0.602	0.016439
Sap18	1.83937e-06	-0.480738	0.372	0.619	0.0265366
Sec61g	8.43414e-15	-0.476437	1	1	1.21679e-10
Rpl36	1.65923e-10	-0.476297	0.994	1	2.39377e-06
Serf2	6.39624e-18	-0.474909	1	1	9.22785e-14
Suclg2	5.47006e-09	-0.474909	0.104	0.39	7.89165e-05
Dnaja4	5.55843e-09	-0.474909	0.183	0.508	8.01915e-05
Tle1	5.29427e-08	-0.474909	0.11	0.373	0.000763804
Gm15417	1.33466e-06	-0.474909	0.384	0.644	0.0192552
Fam32a	2.28366e-06	-0.474909	0.262	0.508	0.0329464
Hsd17b4	5.36969e-07	-0.471699	0.823	0.924	0.00774685
Echs1	2.39855e-06	-0.469615	0.476	0.695	0.0346039
Sox13	7.9795e-08	-0.467453	0.152	0.432	0.0011512
Ndufa4	2.78195e-09	-0.466864	1	1	4.01352e-05
Hspa1a	6.493e-07	-0.466688	0.067	0.28	0.00936745
Tmem167	2.54908e-07	-0.466031	0.573	0.822	0.00367756
Mrps24	3.74829e-07	-0.463825	0.738	0.89	0.00540765
Idh2	3.6044e-07	-0.463623	0.72	0.881	0.00520006
Tubb4b	3.92673e-07	-0.46301	0.86	0.958	0.00566509
Crip2	3.60187e-07	-0.462709	0.799	0.949	0.00519642
Tcp1	2.15176e-06	-0.462418	0.323	0.593	0.0310435
Cab39l	1.56609e-07	-0.460482	0.195	0.475	0.00225939
Eif5	6.24354e-07	-0.457754	0.78	0.89	0.00900755
Cox20	4.3735e-07	-0.456685	0.36	0.627	0.00630964
Scand1	1.01214e-08	-0.456564	0.884	0.975	0.000146021
Rps5	1.38002e-06	-0.456353	0.939	0.975	0.0199095
Gdi2	1.18178e-06	-0.45305	0.726	0.907	0.0170496
Lipo4	9.3174e-07	-0.452966	0.457	0.678	0.0134422
Osbpl6	1.86632e-08	-0.45277	0.152	0.458	0.000269254
Msrb1	1.76638e-08	-0.452009	0.72	0.932	0.000254836
mt-Nd5	2.26255e-07	-0.45145	0.134	0.39	0.00326418
Snd1	1.71663e-06	-0.450497	0.512	0.763	0.0247658
Dynll1	8.20593e-08	-0.450367	0.994	1	0.00118387
Rtraf	1.56618e-06	-0.449146	0.591	0.839	0.0225952
Esp4	1.69071e-07	-0.448855	0.976	0.992	0.00243919
Mettl7a1	1.66349e-08	-0.445615	0.171	0.483	0.000239991
Cox8a	1.08861e-07	-0.443764	0.982	1	0.00157054
Gm13539	3.00399e-08	-0.443714	0.128	0.407	0.000433385
Atp5l	1.19767e-08	-0.443349	0.957	0.992	0.000172787
Bcl6	8.33603e-07	-0.443025	0.11	0.339	0.0120264
Adhfe1	1.83784e-09	-0.442848	0.098	0.398	2.65145e-05
Npdc1	5.76688e-07	-0.440962	0.652	0.839	0.00831988
Scp2	3.18102e-06	-0.440659	0.585	0.831	0.0458925
Crisp1	1.9104e-06	-0.440557	0.03	0.203	0.0275613
Taldo1	5.16728e-07	-0.440319	0.982	1	0.00745484
Hspe1	6.78676e-07	-0.439479	0.701	0.881	0.00979125
Slc9a3r2	1.11437e-07	-0.43946	0.213	0.508	0.0016077
Tmem234	1.35578e-07	-0.439108	0.921	0.966	0.00195599
Rtf2	1.03974e-06	-0.439108	0.207	0.466	0.0150004
Fasn	1.3642e-06	-0.438904	0.476	0.737	0.0196814
Rpl6	1.25048e-10	-0.437495	1	1	1.80407e-06
Uba52	4.24463e-08	-0.437066	0.915	0.975	0.000612372
Atp5j	1.92604e-07	-0.436361	0.866	0.932	0.0027787
Pcmtd1	2.89623e-06	-0.436263	0.329	0.559	0.0417839
Ndufb4	7.45843e-07	-0.434362	0.848	0.932	0.0107603
Setd3	2.94576e-07	-0.434267	0.256	0.542	0.00424984
Tbrg1	3.21782e-06	-0.432384	0.323	0.593	0.0464235
Rab3ip	9.12105e-07	-0.431188	0.165	0.424	0.0131589
Esp36	5.83143e-11	-0.431055	0.012	0.271	8.413e-07
Ndufb8	1.62822e-07	-0.430148	0.866	0.949	0.00234903
Immp1l	1.09106e-06	-0.429922	0.305	0.576	0.0157408
Tpd52	2.07896e-06	-0.427603	0.841	0.958	0.0299932
Atp5a1	1.84806e-07	-0.427274	0.915	0.966	0.0026662
Uap1l1	3.37511e-08	-0.425999	0.079	0.339	0.000486926
Lrrc8b	6.00377e-08	-0.425999	0.091	0.347	0.000866164
Otx1	2.4384e-06	-0.425761	0.238	0.483	0.0351788
Eml1	3.73332e-10	-0.423985	0.055	0.339	5.38606e-06
Mia3	2.83922e-06	-0.423008	0.47	0.737	0.0409614
Uqcrb	5.04272e-08	-0.422351	0.915	0.975	0.000727513
Mpc1	2.78432e-06	-0.421198	0.524	0.754	0.0401693
Chchd2	9.96579e-09	-0.420522	0.988	1	0.000143776
Cox6c	2.98148e-08	-0.418931	0.976	0.983	0.000430138
Hdlbp	1.36029e-08	-0.418706	0.976	0.992	0.000196249
Rpl10a	1.52649e-09	-0.418641	0.982	1	2.20226e-05
Cox7a2	3.54558e-07	-0.418571	0.97	1	0.00511521
Qsox1	1.69636e-06	-0.418325	0.811	0.915	0.0244734
Unc13b	1.20733e-06	-0.417193	0.189	0.449	0.0174181
Acyp1	5.21906e-08	-0.41661	0.195	0.5	0.000752954
Borcs8	1.6834e-06	-0.4151	0.177	0.424	0.0242864
C130026I21Rik	9.69023e-11	-0.41388	0.03	0.305	1.39801e-06
Nr1d1	1.58024e-06	-0.412512	0.128	0.364	0.0227981
Tmed10	2.50925e-06	-0.411761	0.854	0.924	0.036201
Rnf7	2.35895e-06	-0.40882	0.433	0.695	0.0340326
Ndufb11	4.3258e-07	-0.407311	0.927	0.983	0.00624083
Hist1h4h	3.48742e-11	-0.404088	0.018	0.288	5.03129e-07
Faim2	7.34475e-08	-0.401743	0.11	0.373	0.00105963
Fgfbp1	2.53652e-07	-0.40158	0.896	0.983	0.00365944
Rpl8	7.30521e-08	-0.400615	1	1	0.00105392
Acot13	1.39895e-06	-0.397741	0.146	0.39	0.0201826
Itm2b	3.08822e-06	-0.397519	0.951	0.983	0.0445537
Etfb	6.40564e-07	-0.397372	0.622	0.847	0.00924142
Fis1	2.46521e-06	-0.394086	0.909	0.966	0.0355656
Cox4i1	2.45193e-07	-0.392977	0.988	1	0.0035374
P4hb	1.50295e-10	-0.390321	1	1	2.16831e-06
Ube4a	1.27269e-06	-0.389792	0.159	0.407	0.0183612
Hist1h4i	2.10356e-08	-0.386961	0.116	0.407	0.00030348
Hsbp1l1	7.39448e-08	-0.385975	0.098	0.364	0.0010668
Tmem134	7.73999e-07	-0.38265	0.61	0.864	0.0111665
Rpl38	1.70371e-09	-0.380716	1	1	2.45794e-05
Rpl11	6.52415e-10	-0.380215	1	1	9.41239e-06
Cox7c	6.3168e-07	-0.378583	0.988	0.992	0.00911324
Acsbg1	5.02367e-07	-0.378156	0.11	0.356	0.00724765
Rit1	3.162e-06	-0.376824	0.238	0.5	0.0456182
Upb1	1.44696e-09	-0.375994	0.012	0.237	2.08753e-05
Rps12	6.6558e-11	-0.373351	1	1	9.60232e-07
Rpl23	2.6891e-09	-0.373293	0.994	1	3.87956e-05
Rps23	1.79933e-06	-0.370673	1	1	0.025959
Phkb	8.79255e-07	-0.369666	0.189	0.458	0.012685
Ccnd1	6.24573e-08	-0.365498	0.079	0.331	0.000901072
Rps25	8.28486e-07	-0.357552	0.988	1	0.0119526
Rpl23a	2.2081e-06	-0.357204	0.957	0.983	0.0318563
Zfp771	2.70778e-06	-0.355856	0.189	0.449	0.0390651
Atp5mpl	2.64555e-06	-0.355762	0.86	0.941	0.0381674
Rpl7a	1.30287e-07	-0.354188	0.982	1	0.00187965
Echdc3	7.60346e-07	-0.348645	0.085	0.314	0.0109695
Uqcr11	1.91087e-06	-0.348645	0.976	1	0.0275681
Mien1	1.1577e-06	-0.333273	0.988	0.992	0.0167021
Tifa	1.70751e-06	-0.332615	0.091	0.314	0.0246342
Dst	2.90384e-07	-0.332305	0.037	0.237	0.00418937
Rps15	3.49511e-07	-0.328965	1	1	0.0050424
Gmnn	9.3201e-09	-0.327755	0.006	0.203	0.000134461
Tubb6	1.72679e-07	-0.326586	0.061	0.288	0.00249124
Scgb2b20	1.44337e-26	-0.325495	1	1	2.08235e-22
Ggt1	3.02668e-06	-0.322906	0.037	0.212	0.0436659
Scgb1b2	3.56001e-18	-0.317968	1	1	5.13603e-14
Rras2	3.07445e-06	-0.313973	0.098	0.314	0.044355
Hsdl2	1.17763e-06	-0.310098	0.073	0.288	0.0169897
Plekhb1	9.54134e-07	-0.3091	0.067	0.28	0.0137653
Plekha4	3.9939e-09	-0.307182	0	0.195	5.76199e-05
Metap1d	1.71576e-06	-0.299822	0.049	0.246	0.0247533
Gm11361	1.70115e-09	-0.297266	0	0.203	2.45424e-05
Tesk2	3.29999e-06	-0.272416	0.024	0.186	0.047609
Rps20	2.51649e-07	-0.266447	1	1	0.00363054
Slc28a3	2.53094e-06	-0.262103	0.067	0.271	0.0365139
Ttc23	1.79822e-06	-0.256729	0.037	0.22	0.0259429
Gm35572	2.40773e-06	0.2645	0.171	0	0.0347363
Napsa	2.50711e-06	0.274129	0.189	0.008	0.03617
Cd19	2.42145e-06	0.307784	0.171	0	0.0349343
Il4i1	1.45578e-07	0.314873	0.207	0	0.00210026
Syk	1.77045e-06	0.320473	0.213	0.017	0.0255423
Cd22	1.53331e-06	0.321928	0.177	0	0.022121
Cd37	2.78636e-06	0.350761	0.25	0.042	0.0401988
Itgb2	1.21675e-06	0.352254	0.274	0.051	0.017554
Itgb7	7.30282e-07	0.354421	0.238	0.025	0.0105358
Trbc2	5.89039e-07	0.357364	0.244	0.025	0.00849806
Serpina1b	1.53306e-06	0.363547	0.177	0	0.0221174
Ccl19	5.3119e-07	0.366393	0.226	0.017	0.00766348
Ly86	6.99718e-07	0.374412	0.238	0.025	0.0100948
Ighd	4.93582e-09	0.403999	0.25	0	7.12091e-05
Apof	1.80705e-09	0.417235	0.262	0	2.60702e-05
BB123696	1.34135e-07	0.436282	0.39	0.11	0.00193517
Serpinb11	1.70338e-07	0.440035	0.372	0.102	0.00245746
Tbc1d10c	1.7125e-07	0.453538	0.287	0.042	0.00247062
H2-DMa	7.37333e-07	0.457977	0.372	0.119	0.0106375
Cyth4	1.3627e-08	0.464209	0.287	0.025	0.000196597
Cxcl16	5.09777e-07	0.477263	0.409	0.136	0.00735455
Il10ra	4.12837e-09	0.477394	0.329	0.042	5.95599e-05
Iglc1	8.70837e-07	0.484981	0.744	0.441	0.0125636
Rac2	8.99841e-07	0.489086	0.433	0.169	0.012982
H2-T22	6.63066e-09	0.508728	0.427	0.11	9.56605e-05
Lgmn	2.63536e-06	0.520242	0.457	0.195	0.0380204
Selenom	7.63219e-08	0.521387	0.738	0.492	0.0011011
Iglc3	2.75871e-09	0.530545	0.396	0.076	3.97999e-05
Jchain	1.79763e-12	0.540104	0.976	0.746	2.59345e-08
Phyh	6.66127e-08	0.544881	0.97	0.864	0.000961021
Ptprcap	2.54098e-08	0.558514	0.36	0.076	0.000366588
Pld4	1.61161e-08	0.563419	0.378	0.085	0.000232507
Klk1b11	2.01426e-13	0.56726	0.366	0	2.90598e-09
Laptm5	1.3865e-07	0.568886	0.494	0.212	0.00200031
Cd79a	1.65095e-09	0.570179	0.348	0.042	2.38183e-05
Aldh3a2	1.11529e-10	0.581757	0.957	0.831	1.60903e-06
H2-T23	4.60638e-08	0.58712	0.811	0.466	0.000664562
Pdxdc1	4.67865e-11	0.600192	0.47	0.11	6.74988e-07
Fxyd5	2.84236e-08	0.605657	0.518	0.22	0.000410067
Cd79b	1.02738e-11	0.613992	0.323	0	1.4822e-07
AW112010	4.52666e-09	0.614358	0.476	0.153	6.53061e-05
Cyba	4.15477e-08	0.622293	0.573	0.263	0.000599408
Rbp1	7.85221e-07	0.625255	0.457	0.178	0.0113284
Ctss	3.15709e-07	0.626629	0.463	0.195	0.00455473
Mpeg1	7.07677e-11	0.626845	0.439	0.085	1.02097e-06
Igha	1.98984e-15	0.631559	1	1	2.87075e-11
C1qb	4.87887e-07	0.639975	0.659	0.415	0.00703875
Msln	4.09481e-10	0.642448	0.28	0	5.90759e-06
C1qc	4.83212e-10	0.668682	0.646	0.305	6.9713e-06
B2m	3.75637e-08	0.713002	0.994	0.992	0.000541932
Tyrobp	1.02281e-08	0.724024	0.683	0.398	0.000147561
Tap1	3.55655e-13	0.72456	0.591	0.161	5.13103e-09
Psmb8	1.89508e-09	0.727987	0.543	0.212	2.73403e-05
Bst2	2.80096e-10	0.733063	0.591	0.229	4.04094e-06
Lgals3bp	1.59837e-13	0.749056	0.518	0.102	2.30596e-09
9530002B09Rik	2.466e-23	0.756638	1	0.992	3.5577e-19
C4b	1.16347e-09	0.762721	0.524	0.195	1.67854e-05
Scgb2b17	3.2621e-08	0.768255	0.994	0.932	0.000470623
Arhgap45	2.00413e-14	0.78065	0.518	0.085	2.89135e-10
1600014C10Rik	6.50887e-10	0.802979	0.573	0.246	9.39035e-06
Ccl8	6.69647e-10	0.806111	0.659	0.297	9.661e-06
H2-Q6	2.88384e-15	0.812957	0.439	0.017	4.16051e-11
Ly6e	2.79322e-12	0.881692	0.591	0.195	4.02978e-08
Gm49980	8.57934e-18	0.885622	0.47	0	1.23774e-13
Irf7	1.05422e-12	0.894665	0.537	0.136	1.52093e-08
C1qa	1.24128e-13	0.929127	0.738	0.356	1.79079e-09
Ccl5	2.44975e-13	0.987059	0.61	0.169	3.53426e-09
C3	1.97745e-14	1.02259	0.756	0.322	2.85287e-10
Coro1a	1.02838e-17	1.03495	0.634	0.136	1.48364e-13
Obp1b	7.34898e-14	1.03529	0.72	0.28	1.06024e-09
Mzb1	3.81837e-18	1.09495	0.585	0.085	5.50877e-14
Cd52	4.04507e-17	1.10682	0.683	0.22	5.83582e-13
Lyz2	1.22233e-16	1.12495	0.909	0.551	1.76345e-12
Tmsb10	1.13547e-14	1.14705	0.854	0.525	1.63814e-10
H2-Aa	1.10957e-15	1.21181	0.896	0.568	1.60078e-11
Clu	3.74602e-09	1.21541	0.634	0.339	5.40438e-05
Sval3	7.58568e-28	1.29898	0.841	0.136	1.09439e-23
H2-Eb1	7.60566e-18	1.32745	0.909	0.636	1.09727e-13
Iglc2	1.15873e-23	1.32823	0.768	0.178	1.67171e-19
H2-Ab1	1.78788e-16	1.32892	0.921	0.678	2.57937e-12
H2-Q7	2.17252e-23	1.38816	0.659	0.068	3.1343e-19
Cd74	6.18054e-13	1.45324	0.976	0.932	8.91666e-09
Apoe	8.7163e-26	1.52085	0.994	0.932	1.2575e-21
Ly6a	2.55075e-22	1.55318	0.841	0.322	3.67997e-18
Lcn11	3.85736e-46	1.5701	1	1	5.56502e-42
Fgg	3.15003e-38	1.62569	0.915	0.11	4.54454e-34
Ighg2b	7.89838e-32	1.68556	0.744	0.008	1.1395e-27
Ifi27l2a	4.99973e-27	1.79074	0.945	0.475	7.21311e-23
Gm8797	4.57529e-45	1.86748	0.963	0.059	6.60076e-41
Ighg2c	2.54044e-27	1.89038	0.659	0	3.66509e-23
Esp24	1.08622e-43	1.90425	1	0.992	1.56709e-39
Igkc	2.38199e-27	1.90868	1	0.958	3.43649e-23
Ighm	1.94748e-37	2.18106	0.933	0.119	2.80963e-33
H2-K1	1.91771e-35	2.29371	0.988	0.797	2.76667e-31
Dnase1	3.05613e-45	2.41076	1	0.653	4.40907e-41
Slpi	1.97762e-48	4.46884	1	0.127	2.85311e-44
Gm43974	4.46291e-50	4.79979	1	0	6.43864e-46
Ighg1	5.68642e-50	6.20711	1	0.008	8.20379e-46

## Sheet: #3
DEGs between NOD.H2b vs BALB/c in cluster #3
	p_val	avg_log2FC	pct.1	pct.2	p_val_adj
Gm12886	4.98415e-48	-4.27046	0.331	1	7.19063e-44
Gm14135	4.30718e-46	-2.87767	1	1	6.21398e-42
Scgb2b12	2.15018e-45	-2.66168	1	1	3.10207e-41
Ly6f	4.02519e-46	-2.53523	0.604	1	5.80714e-42
Car6	2.13873e-37	-2.47443	0.453	0.947	3.08554e-33
Esp15	4.31374e-46	-2.37729	1	1	6.22344e-42
Esp3	1.62421e-47	-2.24544	0.245	0.992	2.34325e-43
Scgb2a2	4.32492e-46	-2.02125	1	1	6.23956e-42
Gm12888	4.25662e-46	-1.88346	1	1	6.14102e-42
Esp31	4.88547e-43	-1.75691	0.993	1	7.04827e-39
Mup5	5.26224e-25	-1.75651	0.237	0.812	7.59184e-21
Scgb1b19	2.9593e-37	-1.70444	0.734	0.985	4.26938e-33
Scgb1b12	4.44198e-37	-1.67748	0.547	0.985	6.40844e-33
Ubb	6.06757e-46	-1.63401	1	1	8.75369e-42
Baiap2l1	7.33037e-38	-1.62554	0.331	0.947	1.05755e-33
Actg1	1.54042e-42	-1.59863	0.964	1	2.22237e-38
Gm14743	4.08766e-28	-1.53725	1	1	5.89727e-24
Slc27a2	4.38801e-45	-1.44487	1	1	6.33058e-41
Fth1	1.09118e-42	-1.38081	1	1	1.57425e-38
Wfdc12	5.10392e-41	-1.33404	1	1	7.36342e-37
Esp1	1.64347e-12	-1.3144	0.906	0.977	2.37103e-08
Gm1330	4.52607e-37	-1.28901	0	0.774	6.52976e-33
St6galnac2	1.14441e-29	-1.26319	0.41	0.932	1.65104e-25
Rimklb	7.8993e-28	-1.20637	0.727	0.977	1.13963e-23
Esp23	2.46267e-31	-1.20626	0.108	0.797	3.55289e-27
Esp34	5.57939e-28	-1.12868	0.014	0.647	8.04938e-24
Rplp0	4.63876e-39	-1.10918	1	1	6.69234e-35
Rps14	5.29224e-40	-1.06829	1	1	7.63511e-36
Rps24	8.79038e-41	-1.05944	1	1	1.26819e-36
Esp6	5.32169e-43	-1.03966	1	1	7.6776e-39
Mup4	9.45257e-46	-1.03603	1	1	1.36372e-41
mt-Cytb	1.79829e-30	-1.01781	0.986	1	2.59439e-26
mt-Nd2	6.37255e-20	-1.01494	0.547	0.91	9.19368e-16
Esp18	1.50311e-45	-0.960622	1	1	2.16854e-41
Bag1	2.40068e-20	-0.955134	0.41	0.842	3.46346e-16
Esp16	6.32609e-46	-0.949846	1	1	9.12666e-42
Scgb1b24	1.2653e-45	-0.943783	1	1	1.82545e-41
Lpo	1.18031e-39	-0.94176	1	1	1.70283e-35
Mxd4	2.03737e-22	-0.940276	0.288	0.805	2.93932e-18
Gpx4	9.35524e-26	-0.940129	0.906	1	1.34968e-21
mt-Nd4	6.59953e-22	-0.933916	0.763	0.97	9.52115e-18
Map1lc3a	7.18349e-19	-0.926749	0.568	0.88	1.03636e-14
mt-Co3	5.3102e-30	-0.926254	1	1	7.66103e-26
Rpl21	6.82297e-35	-0.919942	1	1	9.8435e-31
Naca	3.21982e-26	-0.913971	0.986	1	4.64523e-22
Gpx1	3.30629e-32	-0.891516	0.993	1	4.76999e-28
Prom2	5.80572e-21	-0.883349	0.842	0.955	8.37591e-17
Eef2	4.73909e-29	-0.882956	0.993	1	6.83709e-25
Pla2g12a	7.90748e-22	-0.877037	0.54	0.925	1.14081e-17
Pgf	8.97468e-16	-0.871014	0.424	0.797	1.29478e-11
Rgcc	5.76508e-22	-0.856217	0.806	0.947	8.31728e-18
Pip	1.14984e-45	-0.843447	1	1	1.65887e-41
Fau	2.38354e-32	-0.809928	1	1	3.43873e-28
Sec11c	3.69383e-28	-0.80451	0.986	1	5.32909e-24
Rps8	3.97019e-28	-0.798677	1	1	5.72779e-24
Tfg	3.58851e-17	-0.789036	0.468	0.857	5.17714e-13
H2afj	3.8311e-21	-0.785226	0.95	1	5.52713e-17
Ftl1	4.22296e-20	-0.776183	0.942	0.992	6.09246e-16
Rpl4	5.2594e-23	-0.77594	0.993	1	7.58773e-19
Gm5570	3.86885e-18	-0.766638	0.986	1	5.58158e-14
Rps27l	7.65285e-29	-0.764828	1	1	1.10408e-24
Ift20	1.21651e-20	-0.758064	0.942	0.992	1.75506e-16
Rpl10	4.33785e-20	-0.746909	0.964	1	6.25821e-16
Pabpc1	8.42464e-21	-0.742743	0.921	1	1.21542e-16
Ddx5	2.63398e-15	-0.737619	0.942	1	3.80004e-11
Gm1553	2.10483e-43	-0.735817	1	1	3.03664e-39
Gm10260	2.06099e-20	-0.73262	0	0.481	2.97339e-16
Mrap	6.23335e-14	-0.718478	0.885	0.977	8.99285e-10
Tle5	1.80483e-14	-0.718465	0.791	0.955	2.60382e-10
Hp	2.882e-22	-0.715735	1	1	4.15786e-18
Vcp	2.66014e-14	-0.715377	0.777	0.962	3.83778e-10
Prdx1	2.04072e-19	-0.712902	0.95	0.97	2.94415e-15
Sumo2	1.31256e-15	-0.712422	0.705	0.97	1.89363e-11
Rpl9	4.91046e-23	-0.711967	0.993	1	7.08432e-19
Eef1a1	2.4197e-29	-0.710523	1	1	3.4909e-25
Os9	1.2922e-13	-0.70814	0.619	0.917	1.86426e-09
Rpl10a	1.90544e-19	-0.707696	0.978	1	2.74897e-15
Gm16136	1.09125e-12	-0.706678	0.597	0.902	1.57434e-08
Fkbp4	1.62685e-12	-0.705062	0.54	0.865	2.34706e-08
Ces1d	1.42479e-14	-0.697336	0.165	0.609	2.05555e-10
Rps4x	3.42816e-23	-0.69705	1	1	4.9458e-19
Scgb2b24	4.93583e-46	-0.693584	1	1	7.12092e-42
Spcs2	4.72181e-26	-0.691146	1	1	6.81216e-22
Tmem14c	1.71585e-16	-0.6902	0.209	0.692	2.47546e-12
Fbf1	4.48429e-14	-0.689534	0.302	0.752	6.46949e-10
Pfdn5	2.52425e-19	-0.684626	0.899	1	3.64173e-15
Rps3a1	6.09585e-25	-0.680267	1	1	8.79448e-21
Smim22	4.95322e-13	-0.675791	0.576	0.902	7.14601e-09
Rps7	1.02185e-27	-0.670571	1	1	1.47423e-23
Arfgap3	5.18369e-12	-0.669744	0.763	0.925	7.47851e-08
Rpl36al	5.89875e-23	-0.66686	0.993	1	8.51013e-19
Rpl34	6.21471e-24	-0.663996	1	1	8.96596e-20
1110008P14Rik	9.35531e-13	-0.658605	0.885	0.97	1.34969e-08
Rpl37	1.14293e-26	-0.658497	1	1	1.6489e-22
Cyp2f2	2.93819e-11	-0.657445	0.151	0.519	4.23892e-07
mt-Co2	2.2509e-14	-0.653783	0.914	1	3.24737e-10
Gnas	6.92398e-16	-0.648621	0.986	0.992	9.98922e-12
Casp6	1.54076e-11	-0.648621	0.216	0.579	2.22286e-07
Rpl5	2.16168e-18	-0.648117	0.993	1	3.11865e-14
Tpt1	3.32746e-29	-0.645684	1	1	4.80053e-25
Acsbg1	2.45395e-13	-0.642443	0.108	0.511	3.54032e-09
Prpmp5	5.09625e-19	-0.638205	0	0.451	7.35236e-15
Mrps21	1.6379e-12	-0.637509	0.835	0.97	2.363e-08
Rpl18	4.36174e-17	-0.632984	0.978	1	6.29269e-13
Gm49835	3.42731e-16	-0.631466	0.014	0.421	4.94457e-12
Rabac1	1.16509e-12	-0.624009	0.777	0.955	1.68088e-08
Srp9	1.86327e-18	-0.623716	0.993	1	2.68814e-14
Sel1l	5.43512e-10	-0.622858	0.482	0.759	7.84124e-06
Hist1h2bc	1.7581e-10	-0.62239	0.712	0.865	2.53642e-06
Rpl24	7.40006e-19	-0.620433	0.971	1	1.06761e-14
Sptssa	2.17714e-10	-0.616953	0.612	0.85	3.14097e-06
mt-Atp6	5.23332e-14	-0.614951	0.993	1	7.55012e-10
Rpl32	1.32022e-22	-0.610719	1	1	1.90468e-18
Ndfip1	4.5597e-12	-0.6094	0.799	0.925	6.57828e-08
Atp5a1	1.42355e-12	-0.608083	0.899	0.97	2.05375e-08
Mrpl14	1.86822e-11	-0.599473	0.374	0.744	2.69528e-07
Rpl41	2.12234e-24	-0.598826	1	1	3.0619e-20
Me1	2.12439e-13	-0.598435	0.122	0.526	3.06486e-09
Srsf2	1.01477e-12	-0.598149	0.482	0.812	1.46401e-08
Krt18	2.76072e-11	-0.597843	0.906	0.955	3.98289e-07
Prelid1	1.30812e-10	-0.593278	0.806	0.947	1.88722e-06
Mucl2	3.7518e-24	-0.592842	1	1	5.41273e-20
Eif4ebp1	1.97223e-11	-0.591835	0.784	0.97	2.84534e-07
Eif5	2.50926e-09	-0.590825	0.734	0.955	3.62012e-05
Gadd45g	7.13862e-09	-0.58749	0.532	0.782	0.000102989
Ucp2	1.21332e-08	-0.58608	0.46	0.744	0.000175046
H3f3a	1.74663e-11	-0.584381	0.842	0.97	2.51986e-07
Itm2b	9.56609e-12	-0.584022	0.827	0.962	1.3801e-07
Tpd52	1.28456e-09	-0.581443	0.806	0.94	1.85324e-05
Hdlbp	6.2667e-12	-0.580687	0.942	0.985	9.04096e-08
Foxc1	2.97872e-08	-0.575558	0.468	0.699	0.00042974
Map1lc3b	8.54508e-11	-0.574348	0.835	0.97	1.2328e-06
Scgb1b7	4.72598e-46	-0.573452	1	1	6.81818e-42
Rps13	1.02257e-14	-0.572781	0.978	1	1.47526e-10
Ppia	4.96218e-14	-0.571262	0.986	1	7.15894e-10
Tmed3	2.97204e-10	-0.567979	0.878	0.977	4.28776e-06
Agr2	2.39575e-23	-0.567665	1	1	3.45635e-19
Dnajc3	5.96189e-11	-0.566358	0.82	0.97	8.60122e-07
Cldn10	3.06745e-14	-0.565318	0.95	1	4.42541e-10
Hint2	7.83514e-10	-0.561967	0.453	0.774	1.13038e-05
Bhlha15	9.16644e-16	-0.560823	0.986	1	1.32244e-11
Rpl8	1.84135e-12	-0.560002	0.986	1	2.65652e-08
Idh2	1.17022e-10	-0.5589	0.662	0.895	1.68827e-06
Mcfd2	6.67854e-10	-0.558064	0.784	0.962	9.63513e-06
Naxd	6.5965e-10	-0.557768	0.647	0.902	9.51677e-06
Bet1	2.18918e-09	-0.554213	0.748	0.947	3.15833e-05
Scgb2b7	4.93508e-46	-0.552868	1	1	7.11984e-42
Slc48a1	5.84903e-09	-0.550131	0.353	0.654	8.4384e-05
Adhfe1	1.48652e-11	-0.549085	0.115	0.496	2.1446e-07
Xlr4c	1.97218e-09	-0.54531	0.165	0.489	2.84526e-05
Hsd17b10	4.71011e-08	-0.544498	0.453	0.714	0.000679528
Clstn1	2.78772e-09	-0.543209	0.568	0.82	4.02185e-05
mt-Co1	1.61401e-11	-0.539988	1	1	2.32853e-07
Mthfd2	1.62427e-07	-0.539726	0.54	0.759	0.00234334
Tma7	2.57939e-06	-0.539337	0.683	0.85	0.0372128
Rps27a	2.46632e-20	-0.536934	1	1	3.55817e-16
Ube2d3	3.3817e-08	-0.53371	0.612	0.842	0.000487877
Aldh2	6.24043e-08	-0.533397	0.755	0.895	0.000900307
Serp1	7.50495e-16	-0.532839	0.993	1	1.08274e-11
Aldoa	7.74306e-08	-0.532503	0.525	0.797	0.00111709
Cystm1	1.53386e-10	-0.531807	0.259	0.632	2.2129e-06
2022-03-02	9.69357e-09	-0.531502	0.77	0.895	0.000139849
Ndufv3	9.69174e-09	-0.5307	0.77	0.94	0.000139823
Lrrc26	9.50809e-09	-0.530107	0.755	0.895	0.000137173
Sec61b	9.80129e-20	-0.529355	1	1	1.41403e-15
Cracr2b	1.33893e-08	-0.529145	0.655	0.85	0.000193168
Papola	2.63527e-08	-0.527315	0.504	0.812	0.00038019
Rpl35a	3.58921e-15	-0.526841	0.993	1	5.17815e-11
Scgb1b20	5.265e-46	-0.526547	1	1	7.59581e-42
Rasd2	3.91233e-13	-0.52402	0.014	0.353	5.64432e-09
Rpl15	2.79471e-11	-0.522431	0.964	1	4.03193e-07
Gng5	3.11742e-11	-0.522427	0.921	1	4.4975e-07
Zfp706	9.7854e-09	-0.522341	0.842	0.955	0.000141174
Aldh6a1	2.32864e-08	-0.521276	0.424	0.714	0.000335953
Smim14	2.65787e-13	-0.517744	1	1	3.83451e-09
Glrx3	6.95085e-09	-0.514845	0.77	0.91	0.00010028
Rpl30	7.14532e-15	-0.514643	0.993	1	1.03085e-10
Nedd4	1.70411e-09	-0.513361	0.597	0.842	2.45853e-05
Cyb561	1.06599e-07	-0.512016	0.468	0.699	0.0015379
Tm9sf3	7.85067e-08	-0.510797	0.676	0.88	0.00113262
Hspa8	2.0295e-07	-0.510664	0.791	0.947	0.00292796
B4galt1	1.44034e-10	-0.507842	0.05	0.361	2.07798e-06
Chchd2	6.89539e-13	-0.506412	0.993	1	9.94798e-09
BC004004	3.51381e-10	-0.505364	0.885	1	5.06937e-06
Hnrnpa2b1	1.15947e-07	-0.503597	0.763	0.932	0.00167276
Eif4ebp2	1.36723e-07	-0.502543	0.482	0.737	0.00197251
Selenof	1.26169e-07	-0.502347	0.784	0.902	0.00182024
Gnmt	1.57318e-07	-0.501966	0.82	0.917	0.00226963
Cnpy2	9.04714e-08	-0.501911	0.597	0.812	0.00130523
Rpl35	5.05094e-13	-0.501695	1	1	7.287e-09
Tulp4	9.69494e-08	-0.50158	0.223	0.504	0.00139869
Cox4i1	5.66867e-10	-0.501226	0.978	1	8.1782e-06
Crip2	6.37617e-07	-0.500722	0.698	0.895	0.0091989
Vti1b	2.94209e-07	-0.500007	0.554	0.782	0.00424456
Klf15	9.13468e-07	-0.498939	0.504	0.707	0.0131786
B4galnt1	6.50283e-09	-0.497555	0.482	0.782	9.38163e-05
Scgb1b3	2.53749e-38	-0.49557	1	1	3.66083e-34
Hexb	1.3116e-07	-0.493524	0.784	0.925	0.00189224
Trappc2l	3.27712e-06	-0.493524	0.561	0.737	0.047279
Trabd	2.85817e-08	-0.492371	0.683	0.895	0.000412348
Sypl	4.60143e-08	-0.49108	0.489	0.744	0.000663848
Rpl3	9.36583e-08	-0.490429	0.856	0.94	0.00135121
Fcgbp	2.3201e-10	-0.489923	0.137	0.489	3.34721e-06
Ica1	1.53111e-07	-0.489265	0.403	0.662	0.00220894
Sh3glb1	8.86032e-07	-0.48882	0.381	0.647	0.0127828
Itga2b	9.03693e-10	-0.488156	0.094	0.406	1.30376e-05
Gm15417	1.31507e-07	-0.483562	0.504	0.722	0.00189725
Tmem234	1.19869e-08	-0.481511	0.928	0.977	0.000172934
Rpl14	8.36571e-11	-0.480685	0.986	1	1.20692e-06
Eif4g2	2.92781e-08	-0.479327	0.964	0.992	0.000422395
Tbca	4.75206e-07	-0.47644	0.748	0.872	0.00685579
Pgrmc1	1.73022e-06	-0.475428	0.432	0.684	0.0249619
Rpl7	1.34856e-11	-0.473421	0.971	1	1.94556e-07
Rpl13	3.08728e-17	-0.472685	1	1	4.45403e-13
Rpl22l1	1.06857e-07	-0.471493	0.914	0.97	0.00154163
Rpl23	2.87805e-14	-0.470227	1	1	4.15217e-10
Cnbp	4.89531e-08	-0.468768	0.878	0.955	0.000706247
Rpl22	1.73523e-12	-0.467211	1	1	2.50341e-08
Sod2	9.37858e-07	-0.467139	0.647	0.857	0.0135305
Tmed2	1.5091e-07	-0.463899	0.885	0.962	0.00217718
Rpl11	3.1534e-12	-0.46351	1	1	4.54942e-08
Acadl	1.1244e-08	-0.462208	0.353	0.692	0.000162217
Msrb1	4.81186e-07	-0.461901	0.727	0.932	0.00694206
Mrps18a	2.82815e-07	-0.461501	0.432	0.692	0.00408017
Serbp1	4.2324e-07	-0.461112	0.475	0.722	0.00610608
2310057J18Rik	2.74056e-21	-0.460116	1	1	3.95381e-17
Fgfbp1	3.47846e-07	-0.46008	0.928	0.977	0.00501837
Suclg2	1.37557e-08	-0.45996	0.115	0.406	0.000198454
Fam32a	4.30713e-07	-0.459244	0.187	0.459	0.00621389
Esp36	1.87539e-09	-0.458376	0.029	0.293	2.70563e-05
Rpl29	1.55452e-07	-0.458115	0.784	0.947	0.0022427
Micos10	1.12653e-06	-0.458115	0.806	0.94	0.0162524
Eif1	7.32655e-11	-0.457983	0.971	1	1.057e-06
Ndufs6	1.9443e-07	-0.45714	0.755	0.932	0.00280505
Sec61g	1.25408e-15	-0.457134	1	1	1.80926e-11
Il11ra1	4.96615e-10	-0.455084	0.108	0.436	7.16466e-06
Edf1	8.36677e-08	-0.453605	0.863	0.94	0.00120707
Cox7a2l	1.54962e-06	-0.452224	0.712	0.91	0.0223563
Eif5a	7.01914e-09	-0.45114	0.928	0.992	0.000101265
Slc25a39	7.07772e-07	-0.450682	0.583	0.767	0.010211
Ptma	4.94582e-08	-0.450219	0.935	0.977	0.000713534
Rpl23a	2.16379e-07	-0.449937	0.899	0.97	0.0031217
Rnf103	1.90386e-06	-0.44948	0.446	0.662	0.027467
Tram1	3.08198e-06	-0.449177	0.871	0.962	0.0444637
Srrm2	1.61281e-06	-0.447999	0.331	0.579	0.0232681
Polr2k	1.21832e-07	-0.445661	0.597	0.82	0.00175767
Csde1	1.95607e-06	-0.443455	0.576	0.797	0.0282202
Scand1	4.14472e-08	-0.441891	0.871	0.97	0.000597959
Mrpl57	9.76496e-08	-0.441543	0.813	0.947	0.00140879
Bckdha	5.2395e-07	-0.439654	0.691	0.902	0.00755903
Acox1	1.71294e-06	-0.438586	0.683	0.895	0.0247126
Mrps26	1.55565e-06	-0.437117	0.439	0.699	0.0224433
Smpdl3a	2.99363e-07	-0.435627	0.59	0.805	0.00431892
Rpl37a	1.67557e-07	-0.435534	0.971	0.985	0.00241735
Dynll1	2.61382e-07	-0.435206	0.942	0.992	0.00377095
Rab5if	1.28855e-07	-0.433608	0.561	0.812	0.00185899
Atp5j	2.35831e-08	-0.431867	0.899	0.977	0.000340233
Slc39a7	1.18285e-08	-0.429709	0.727	0.947	0.00017065
Tmem258	1.99107e-06	-0.428943	0.921	0.962	0.0287251
Hsd17b4	1.7061e-07	-0.427427	0.849	0.985	0.00246139
Upb1	2.0141e-09	-0.427349	0.029	0.293	2.90574e-05
Oaz1	6.27483e-07	-0.422476	0.957	0.962	0.00905269
Rpl18a	1.14822e-09	-0.42247	0.986	0.992	1.65653e-05
Elf5	4.58661e-08	-0.422113	0.115	0.398	0.00066171
Rps26	1.88779e-08	-0.42092	0.964	0.992	0.000272352
Arf1	4.7702e-07	-0.420352	0.777	0.902	0.00688196
Ptov1	2.04584e-06	-0.417631	0.302	0.564	0.0295154
Rps15a	3.45073e-09	-0.417527	0.971	1	4.97837e-05
Irx2	1.08185e-06	-0.414635	0.561	0.782	0.0156079
Rps17	8.32912e-07	-0.410284	0.964	0.992	0.0120164
Jund	2.08484e-06	-0.408444	0.568	0.82	0.0300779
Spint2	1.48453e-06	-0.40784	0.978	0.992	0.0214172
Mrps24	1.23826e-06	-0.407489	0.82	0.91	0.0178644
Rplp1	3.49754e-15	-0.405553	1	1	5.04589e-11
Iscu	1.33175e-06	-0.40322	0.683	0.91	0.0192131
Laptm4a	2.72001e-06	-0.403145	0.878	0.947	0.0392415
Jtb	4.68661e-07	-0.402003	0.827	0.947	0.00676137
Obp1a	1.93249e-07	-0.400933	1	1	0.00278801
Uqcr10	3.76834e-07	-0.400821	0.914	0.977	0.00543658
H13	6.48271e-07	-0.400204	0.928	0.985	0.00935261
Cldn7	2.06197e-07	-0.399594	0.158	0.444	0.0029748
Fis1	3.48227e-07	-0.399324	0.906	0.955	0.00502387
Ndufb9	8.88581e-08	-0.398078	0.957	0.955	0.00128196
Rpn2	9.04115e-07	-0.397959	0.849	0.962	0.0130437
Rpl12	2.22189e-07	-0.39766	0.971	1	0.00320552
Plin3	5.04141e-07	-0.395803	0.309	0.617	0.00727324
H3f3b	4.52459e-08	-0.394048	0.964	1	0.000652763
Atp5j2	4.64156e-08	-0.39263	0.957	0.992	0.000669638
D730050B12Rik	1.9091e-07	-0.392607	0.165	0.451	0.00275426
Rps20	5.90094e-15	-0.390538	1	1	8.51329e-11
Xpot	3.42205e-06	-0.388498	0.345	0.609	0.04937
C130026I21Rik	1.1202e-09	-0.387603	0.029	0.301	1.61612e-05
Cox7a2	1.05629e-07	-0.387056	0.964	0.992	0.00152391
Rpl28	4.717e-08	-0.386458	0.993	1	0.000680522
Rpl6	2.94466e-08	-0.385587	1	1	0.000424826
Gabarap	5.97763e-10	-0.385011	1	0.992	8.62393e-06
Rab4a	2.92795e-06	-0.384369	0.54	0.774	0.0422415
Rpsa	1.09634e-08	-0.38302	0.993	1	0.000158169
P4hb	9.5405e-11	-0.376586	1	1	1.37641e-06
Hsbp1l1	2.02961e-07	-0.374588	0.137	0.414	0.00292812
Cpd	1.86546e-06	-0.374398	0.496	0.752	0.026913
Lrrc8b	1.75096e-06	-0.373999	0.079	0.301	0.0252611
Ttc23	2.09557e-07	-0.371781	0.058	0.293	0.00302327
Gm11795	8.48417e-10	-0.370982	0	0.241	1.22401e-05
Serf2	3.53387e-14	-0.370868	1	1	5.09832e-10
Rpl38	7.35152e-09	-0.367051	0.993	1	0.00010606
Gm11361	8.38618e-10	-0.36257	0	0.241	1.20987e-05
Asrgl1	9.23385e-08	-0.362	0.065	0.316	0.00133217
Tubb6	2.89597e-10	-0.358736	0.014	0.286	4.17802e-06
Eml1	5.62981e-08	-0.358402	0.079	0.346	0.000812213
Plekhb1	1.45354e-07	-0.35765	0.05	0.286	0.00209702
Rps3	3.24906e-08	-0.356375	1	0.992	0.000468742
Bglap3	1.12808e-09	-0.355958	1	1	1.62748e-05
Mien1	4.92519e-07	-0.349848	1	1	0.00710556
Hist1h4h	1.77131e-08	-0.346731	0.029	0.271	0.000255547
Arhgef19	1.65513e-09	-0.345597	0	0.233	2.38785e-05
Cbr2	1.96511e-06	-0.34484	0.122	0.368	0.0283506
Cox7c	1.85037e-07	-0.344219	0.993	0.992	0.00266953
Tnfsf13os	1.75594e-08	-0.34196	0.014	0.241	0.000253329
Plekha4	3.47357e-08	-0.340176	0.022	0.248	0.000501132
Tmsb4x	1.58716e-07	-0.339194	0.993	1	0.00228979
Ndufa4	1.34969e-06	-0.331326	0.993	1	0.0194719
Nme2	5.09425e-07	-0.326693	0.986	1	0.00734948
Sval2	1.33518e-16	-0.325369	1	1	1.92627e-12
Rps12	2.6005e-08	-0.319696	1	1	0.000375174
Lcmt1	2.48527e-07	-0.316841	0.993	1	0.0035855
A2ml1	2.78816e-06	-0.311586	0.036	0.226	0.0402248
Scgb2b20	6.59615e-37	-0.305022	1	1	9.51627e-33
Gm20478	6.24685e-09	-0.30227	0	0.218	9.01233e-05
Tifa	1.57688e-06	-0.277438	0.036	0.233	0.0227496
Dhtkd1	1.7363e-06	-0.27011	0.029	0.218	0.0250496
H2-Ob	5.5526e-07	0.256098	0.173	0	0.00801074
Ltb	5.57286e-07	0.256098	0.173	0	0.00803996
Cyth4	1.10115e-06	0.258269	0.216	0.023	0.0158862
Il10ra	1.7299e-06	0.260405	0.194	0.015	0.0249573
H2-Q6	3.08713e-06	0.260405	0.187	0.015	0.044538
Gm35572	1.6798e-07	0.264763	0.187	0	0.00242344
Cd22	1.68727e-07	0.273376	0.187	0	0.00243422
S100a4	2.34221e-07	0.279643	0.201	0.008	0.00337911
Syk	7.74049e-07	0.279643	0.187	0.008	0.0111672
Tagln2	1.3787e-06	0.294389	0.273	0.053	0.0198905
Cbs	9.62823e-08	0.30009	0.245	0.023	0.00138906
Gm14002	3.06698e-07	0.317976	0.302	0.06	0.00442474
Apof	6.87009e-08	0.321463	0.216	0.008	0.000991147
Ighd	1.48878e-08	0.324002	0.216	0	0.000214786
Cxcl16	9.55599e-08	0.327663	0.273	0.038	0.00137864
Cd3g	2.30234e-07	0.329684	0.201	0.008	0.00332158
Dnase1l2	4.26692e-09	0.340491	0.23	0	6.15588e-05
Ptprcap	2.72679e-07	0.343342	0.216	0.015	0.00393394
Lsp1	2.94716e-07	0.346326	0.324	0.075	0.00425187
Tbc1d10c	1.49625e-08	0.348664	0.216	0	0.000215864
Slco1a6	1.48462e-06	0.349164	0.46	0.18	0.0214186
Serpinb11	2.7655e-06	0.353704	0.396	0.143	0.0398979
Mpeg1	8.41387e-08	0.356559	0.288	0.045	0.00121387
Laptm5	5.99869e-08	0.381126	0.353	0.083	0.000865432
AW112010	1.24456e-06	0.381316	0.41	0.15	0.0179553
Irf7	1.78091e-06	0.385789	0.309	0.083	0.0256932
Cd79b	1.59918e-09	0.385952	0.259	0.008	2.30713e-05
Psmb8	1.59418e-06	0.391424	0.374	0.128	0.0229992
Gm44410	6.37605e-07	0.393057	0.324	0.083	0.00919872
Pld4	3.88392e-09	0.395773	0.281	0.023	5.60333e-05
Lgals3bp	2.93901e-08	0.40412	0.324	0.06	0.00042401
Iglv1	6.25761e-09	0.409857	0.317	0.045	9.02785e-05
Fabp5	9.88452e-07	0.411679	0.468	0.195	0.0142604
1600014C10Rik	2.42747e-07	0.416508	0.439	0.15	0.00350211
C1qa	1.07194e-06	0.429381	0.46	0.195	0.0154648
Tap1	3.06871e-07	0.435443	0.381	0.12	0.00442723
Pmm1	8.08291e-10	0.445093	0.446	0.113	1.16612e-05
S100a10	4.80424e-10	0.449919	0.41	0.083	6.93108e-06
Thyn1	3.46696e-11	0.457174	0.36	0.038	5.00178e-07
Cd79a	3.41428e-12	0.458488	0.309	0	4.92578e-08
Cdo1	6.86779e-12	0.47691	0.532	0.135	9.90817e-08
Pglyrp1	3.10729e-09	0.480662	0.381	0.083	4.48288e-05
Mt1	5.75845e-08	0.482736	0.842	0.647	0.000830772
BB123696	1.13511e-08	0.489314	0.446	0.143	0.000163762
Soat1	1.49788e-11	0.491557	0.468	0.098	2.16099e-07
C1qb	1.50951e-09	0.492735	0.468	0.135	2.17777e-05
Arhgap45	2.19472e-11	0.500545	0.381	0.045	3.16632e-07
C1qc	9.99175e-10	0.514878	0.453	0.128	1.44151e-05
Ctss	3.22283e-11	0.521304	0.432	0.083	4.64957e-07
Cyba	1.21302e-10	0.524528	0.453	0.105	1.75003e-06
Coro1a	7.24046e-10	0.537352	0.432	0.105	1.04458e-05
Gm49980	1.11726e-13	0.546395	0.345	0	1.61187e-09
Fcer1g	5.86095e-10	0.555918	0.468	0.135	8.45559e-06
C4b	4.8284e-10	0.566696	0.417	0.098	6.96593e-06
Ccl5	2.33583e-08	0.56861	0.446	0.143	0.000336989
Shisa5	1.32324e-08	0.580543	0.511	0.195	0.000190905
Bst2	1.54439e-10	0.58058	0.46	0.113	2.2281e-06
Isg20	1.37353e-11	0.598019	0.676	0.301	1.98159e-07
C3	3.60541e-11	0.605696	0.576	0.18	5.20152e-07
Pdxdc1	1.32979e-14	0.616882	0.525	0.098	1.91848e-10
Wfdc18	1.95034e-06	0.632504	1	0.992	0.0281375
H2-Q7	7.97056e-15	0.654365	0.432	0.03	1.14991e-10
Tmsb10	6.59281e-08	0.667345	0.619	0.338	0.000951145
Cd52	5.34051e-10	0.69364	0.475	0.15	7.70476e-06
Ccl8	3.98378e-10	0.720613	0.525	0.188	5.7474e-06
Mzb1	7.02985e-13	0.721603	0.432	0.06	1.0142e-08
Aldh3a2	1.20826e-16	0.732928	0.986	0.85	1.74315e-12
Klk1b11	1.33024e-20	0.745245	0.496	0	1.91913e-16
Nupr1	3.18671e-25	0.751053	1	1	4.59746e-21
H2-Eb1	2.54344e-11	0.814449	0.748	0.466	3.66942e-07
H2-Aa	3.21236e-12	0.838366	0.705	0.346	4.63447e-08
Ly6a	2.91214e-13	0.844266	0.705	0.308	4.20134e-09
Selenom	3.38143e-19	0.875679	0.741	0.248	4.87838e-15
9530002B09Rik	4.26387e-32	0.914949	1	1	6.15148e-28
Iglc1	1.04675e-07	0.952956	0.691	0.414	0.00151014
Iglc2	1.50051e-22	1.0279	0.647	0.075	2.16479e-18
H2-Ab1	8.21103e-18	1.04813	0.813	0.398	1.18461e-13
Lyz2	7.14658e-17	1.05067	0.784	0.316	1.03104e-12
Cd74	4.91115e-14	1.06046	0.914	0.805	7.08531e-10
Ighg2c	8.76848e-20	1.0777	0.518	0.023	1.26503e-15
Scgb2b17	1.46902e-23	1.12863	1	0.91	2.11936e-19
Ifi27l2a	1.31905e-23	1.19741	0.849	0.308	1.903e-19
Obp1b	1.607e-12	1.20262	0.835	0.436	2.31842e-08
Apoe	1.24176e-30	1.38916	0.986	0.789	1.79148e-26
Ighg2b	2.77897e-28	1.43077	0.683	0.03	4.00922e-24
Lcn11	8.63526e-46	1.58291	1	1	1.24581e-41
Jchain	4.61278e-26	1.71164	0.942	0.647	6.65485e-22
H2-K1	3.65988e-33	1.76514	0.957	0.579	5.28011e-29
Gm8797	4.62533e-44	1.83858	0.942	0.075	6.67297e-40
Ighm	2.2794e-33	1.85731	0.755	0.023	3.28849e-29
Igha	2.24589e-36	1.86315	1	0.985	3.24014e-32
Fgg	8.5246e-46	1.89023	0.978	0.128	1.22984e-41
Sval3	7.76215e-39	2.03669	0.942	0.18	1.11985e-34
Esp24	4.14063e-44	2.17023	1	0.992	5.97368e-40
Igkc	1.41583e-45	3.0784	1	0.94	2.04262e-41
Slpi	4.03553e-49	3.18739	0.986	0.09	5.82206e-45
Dnase1	1.56801e-46	3.73158	1	0.617	2.26216e-42
Ighg1	5.6353e-52	4.52942	1	0	8.13005e-48
Gm43974	5.5519e-52	4.93498	1	0	8.00973e-48

## Sheet: #4
DEGs between NOD.H2b vs BALB/c in cluster #4
	p_val	avg_log2FC	pct.1	pct.2	p_val_adj
Gm12886	5.78298e-34	-4.23931	0.112	1	8.34311e-30
Scgb2b12	1.7449e-21	-3.25818	1	1	2.51737e-17
Gm14743	5.77594e-15	-2.92628	0.929	0.973	8.33295e-11
Gm14135	2.26611e-21	-2.90727	1	1	3.26932e-17
Ly6f	7.19184e-23	-2.5459	0.562	1	1.03757e-18
Esp3	4.69664e-38	-2.37106	0.059	1	6.77585e-34
Car6	1.2083e-24	-2.36976	0.213	0.973	1.74321e-20
Scgb2a2	1.78585e-21	-2.36738	1	1	2.57645e-17
Esp15	1.7548e-21	-2.34318	1	1	2.53166e-17
Esp1	6.87844e-17	-2.24755	0.917	0.973	9.92353e-13
Esp31	1.44333e-21	-2.23073	0.964	1	2.08229e-17
Scgb1b19	3.58654e-23	-2.09034	0.438	1	5.1743e-19
Gm12888	1.77807e-21	-2.08588	1	1	2.56522e-17
Scgb1b12	1.06732e-25	-1.95414	0.178	0.973	1.53983e-21
Cyp2f2	5.29433e-18	-1.89299	0.107	0.73	7.63813e-14
Slc27a2	1.88876e-21	-1.8179	1	1	2.72492e-17
Wfdc12	3.70996e-19	-1.79876	1	1	5.35236e-15
Baiap2l1	1.04768e-28	-1.74126	0.112	0.946	1.51148e-24
mt-Nd2	1.72573e-18	-1.5491	0.456	0.973	2.48971e-14
mt-Cytb	1.05259e-19	-1.54873	1	1	1.51858e-15
Ubb	6.12728e-21	-1.53963	1	1	8.83983e-17
mt-Atp6	2.86766e-19	-1.52237	1	1	4.13717e-15
Rimklb	5.60871e-21	-1.4334	0.219	0.973	8.09168e-17
Mup5	2.38657e-23	-1.4251	0.053	0.73	3.4431e-19
Scgb2b18	2.37978e-10	-1.39373	0.982	1	3.43331e-06
Scgb1b24	1.25814e-20	-1.38488	1	1	1.81512e-16
mt-Co3	3.26568e-18	-1.31289	1	1	4.7114e-14
Lpo	8.91058e-20	-1.29851	1	1	1.28553e-15
mt-Co1	7.74086e-17	-1.24621	1	1	1.11677e-12
Mucl2	5.27183e-19	-1.22554	1	1	7.60567e-15
Map1lc3a	2.23284e-17	-1.21944	0.29	0.973	3.22132e-13
Gm1330	1.08614e-33	-1.21681	0	0.757	1.56697e-29
St6galnac2	2.05413e-12	-1.2102	0.225	0.73	2.96349e-08
1110008P14Rik	7.20546e-17	-1.19806	0.888	1	1.03953e-12
Rps27l	1.13001e-16	-1.19561	1	1	1.63027e-12
Bglap3	9.78125e-18	-1.19503	1	1	1.41114e-13
Mrap	4.95857e-15	-1.18311	0.787	1	7.15373e-11
mt-Co2	8.98853e-14	-1.17201	0.959	1	1.29677e-09
S100a11	6.61839e-10	-1.17036	0.331	0.838	9.54835e-06
Tmem14c	2.97913e-16	-1.16228	0.13	0.73	4.29799e-12
Pla2g12a	1.33542e-21	-1.15356	0.118	0.838	1.9266e-17
Esp16	2.87357e-20	-1.14973	1	1	4.1457e-16
mt-Nd4	5.67933e-13	-1.14104	0.858	1	8.19357e-09
Cldn3	4.01998e-12	-1.13896	0.231	0.784	5.79962e-08
Bag1	2.71139e-13	-1.09502	0.325	0.892	3.91173e-09
mt-Nd3	7.16817e-16	-1.06725	0.101	0.676	1.03415e-11
Prom2	4.98331e-12	-1.05038	0.864	0.946	7.18942e-08
Gbp2b	1.92613e-12	-1.04746	0.059	0.486	2.77883e-08
Hist1h2bc	1.47433e-11	-1.04006	0.349	0.865	2.12702e-07
Mup4	1.75655e-20	-1.03537	1	1	2.53417e-16
Pip	1.45734e-19	-1.01339	1	1	2.10251e-15
Agr2	8.27577e-15	-1.00363	1	1	1.19395e-10
Fkbp5	8.75884e-14	-1.00239	0.243	0.838	1.26364e-09
Rgcc	4.69451e-14	-1.00065	0.675	1	6.77277e-10
Smpdl3a	1.02808e-11	-0.990893	0.32	0.892	1.48321e-07
Esp18	1.0122e-18	-0.98534	1	1	1.4603e-14
Fbf1	4.27121e-14	-0.983984	0.183	0.811	6.16207e-10
Ppp1r1b	4.04363e-13	-0.982839	0.178	0.73	5.83375e-09
Scgb2b3	1.14253e-15	-0.979314	1	1	1.64833e-11
Smim22	1.1555e-11	-0.970827	0.32	0.892	1.66704e-07
Rplp1	3.97283e-17	-0.96413	1	1	5.7316e-13
Hopx	1.33363e-09	-0.958112	0.201	0.676	1.92403e-05
Gm16136	3.50636e-11	-0.955228	0.266	0.811	5.05863e-07
Gpx4	1.47611e-11	-0.953266	0.97	1	2.12959e-07
Gadd45g	2.7935e-10	-0.950962	0.26	0.757	4.03018e-06
Scgb1b7	5.39565e-20	-0.944358	1	1	7.7843e-16
Sec61b	8.70628e-17	-0.935771	1	1	1.25606e-12
Cystm1	1.2483e-14	-0.928392	0.107	0.649	1.80093e-10
Tpm1	3.1931e-07	-0.920572	0.195	0.595	0.00460668
Scgb1b2	5.7116e-18	-0.910546	1	1	8.24012e-14
Rpl41	2.53806e-15	-0.90357	1	1	3.66166e-11
Hint2	7.08918e-12	-0.903301	0.237	0.811	1.02276e-07
Mxd4	5.7539e-13	-0.89966	0.183	0.757	8.30115e-09
Rnf103	1.89852e-14	-0.898644	0.118	0.676	2.73899e-10
Hp	2.69513e-12	-0.898037	1	1	3.88826e-08
Svip	5.65558e-14	-0.897926	0.118	0.676	8.15931e-10
Rhou	3.41801e-13	-0.890257	0.154	0.73	4.93116e-09
Sec11c	7.27864e-12	-0.889136	0.994	1	1.05009e-07
Nudt22	1.71443e-11	-0.8858	0.195	0.73	2.47341e-07
Serp1	1.90218e-13	-0.87917	1	1	2.74428e-09
Obp1a	1.22019e-10	-0.879065	1	1	1.76037e-06
Pigr	3.30016e-10	-0.877461	0.314	0.838	4.76114e-06
Idnk	9.75481e-07	-0.874851	0.349	0.757	0.0140733
Srp9	4.54149e-13	-0.871349	0.994	1	6.55201e-09
Scgb2b24	6.67016e-19	-0.870757	1	1	9.62304e-15
Aldh6a1	1.89529e-13	-0.86585	0.13	0.676	2.73434e-09
Gm43674	1.21769e-11	-0.861925	0.089	0.541	1.75676e-07
Rpl37a	1.13076e-10	-0.861235	1	1	1.63135e-06
Msrb1	6.9551e-09	-0.859302	0.692	0.919	0.000100341
Actg1	3.03887e-10	-0.856552	1	1	4.38417e-06
Pyroxd2	1.68152e-11	-0.855823	0.201	0.73	2.42593e-07
Sel1l	1.62526e-08	-0.855559	0.314	0.784	0.000234477
Aldh9a1	1.00069e-10	-0.855491	0.154	0.649	1.4437e-06
H2afj	4.77035e-12	-0.853654	0.988	1	6.88219e-08
Slc48a1	1.46892e-11	-0.848538	0.16	0.676	2.1192e-07
Scgb1b20	1.63187e-19	-0.848378	1	1	2.3543e-15
Ccl28	2.70467e-16	-0.845651	0.059	0.595	3.90203e-12
Gm5570	9.23797e-07	-0.842229	0.994	1	0.0133276
Rpl35	1.82643e-09	-0.840108	1	1	2.63498e-05
Plet1	6.57371e-09	-0.83467	0.976	1	9.48389e-05
Rpl32	2.10119e-13	-0.834513	1	1	3.03139e-09
Cpd	7.58486e-13	-0.830679	0.183	0.784	1.09427e-08
C130026I21Rik	4.48437e-15	-0.827678	0.036	0.486	6.4696e-11
Gstm2	1.06962e-09	-0.827015	0.213	0.703	1.54314e-05
Sec63	1.86187e-09	-0.826245	0.225	0.73	2.68612e-05
Rhoc	6.55271e-08	-0.814863	0.432	0.838	0.00094536
Esrp1	2.32471e-08	-0.814191	0.231	0.676	0.000335385
Nedd4	1.07378e-07	-0.809717	0.331	0.757	0.00154914
Foxc1	1.77612e-09	-0.805772	0.26	0.757	2.56241e-05
Spcs2	9.78788e-13	-0.804967	1	1	1.4121e-08
Esp23	4.49109e-15	-0.803155	0.053	0.541	6.4793e-11
mt-Nd1	2.36344e-07	-0.802014	0.692	0.946	0.00340974
Scgb2b2	6.45343e-15	-0.801332	1	1	9.31036e-11
Rps14	1.68816e-11	-0.800308	1	1	2.43552e-07
Lcmt1	1.74497e-10	-0.799979	0.994	1	2.51746e-06
Tor2a	7.01165e-08	-0.796566	0.189	0.595	0.00101157
Mrps21	2.98378e-09	-0.796249	0.941	1	4.30469e-05
Cited4	2.27406e-11	-0.794767	0.166	0.703	3.28079e-07
Gal3st2b	5.50176e-11	-0.794767	0.16	0.649	7.93739e-07
Cox7a2	5.69252e-09	-0.794147	0.988	1	8.21259e-05
Slc23a1	1.17424e-10	-0.794091	0.183	0.703	1.69407e-06
Jup	8.06147e-09	-0.790176	0.231	0.73	0.000116303
Gm5938	5.07551e-09	-0.789764	1	1	7.32245e-05
Ica1	1.79306e-11	-0.786584	0.107	0.568	2.58684e-07
Gstm1	2.16828e-10	-0.786584	0.077	0.486	3.12818e-06
Gpt2	6.72633e-09	-0.783341	0.172	0.595	9.70408e-05
Trappc6a	1.21794e-08	-0.781864	0.29	0.811	0.000175712
Etv1	1.18399e-08	-0.778828	0.118	0.514	0.000170815
Gm15417	1.15419e-08	-0.778733	0.136	0.541	0.000166515
Esp4	8.62656e-08	-0.776389	0.988	1	0.00124455
Nbas	9.01952e-09	-0.774269	0.243	0.703	0.000130125
Sptssa	2.74963e-08	-0.772713	0.325	0.784	0.000396689
Cyp2j13	1.69665e-08	-0.772101	0.68	0.946	0.000244776
Ndufb3	1.69028e-07	-0.770439	0.58	0.892	0.00243856
Slc2a5	4.8177e-10	-0.767927	0.219	0.73	6.95049e-06
Qsox1	4.96031e-07	-0.766335	0.787	0.892	0.00715625
Copz2	2.42778e-09	-0.765566	0.213	0.703	3.50255e-05
Ech1	2.11775e-08	-0.763565	0.243	0.676	0.000305528
Pgf	2.01578e-07	-0.75971	0.207	0.622	0.00290817
Gm1553	1.12241e-16	-0.756701	1	1	1.6193e-12
Gnmt	2.42174e-08	-0.755327	0.805	0.946	0.000349384
Rpl10	1.3413e-09	-0.75417	0.994	1	1.9351e-05
Uqcrb	1.17477e-10	-0.752047	0.947	1	1.69485e-06
Gm10076	1.13708e-07	-0.751928	0.941	1	0.00164046
Prdx6	4.68825e-07	-0.749422	0.396	0.811	0.00676373
Rpl36al	1.14207e-11	-0.749204	0.994	1	1.64767e-07
Hacd2	5.40544e-11	-0.739299	0.142	0.622	7.79843e-07
Scgb2b7	3.25739e-18	-0.739126	1	1	4.69944e-14
Naa38	6.36627e-07	-0.73725	0.355	0.757	0.00918462
Tmed3	2.37672e-08	-0.736631	0.953	0.946	0.000342889
Mlph	7.62167e-10	-0.735048	0.225	0.757	1.09958e-05
Tspan13	7.26774e-07	-0.733268	0.367	0.811	0.0104852
Gng5	1.34023e-08	-0.731009	0.953	1	0.000193355
Nars	1.01739e-06	-0.730522	0.272	0.676	0.0146779
Papss2	5.93503e-09	-0.730199	0.142	0.568	8.56247e-05
Immp1l	7.76147e-10	-0.728454	0.154	0.622	1.11975e-05
Cbr2	5.8801e-07	-0.728454	0.118	0.459	0.00848322
Sgpp1	5.42245e-09	-0.72654	0.32	0.838	7.82297e-05
Ndufs6	2.0162e-07	-0.725284	0.846	0.973	0.00290877
Mthfd2	1.29554e-07	-0.723277	0.278	0.73	0.00186908
Hsbp1	4.7636e-07	-0.722191	0.876	0.919	0.00687245
Gm10260	4.90482e-20	-0.721284	0	0.459	7.07619e-16
Map1lc3b	1.67071e-08	-0.718174	0.87	1	0.000241033
Rpl22l1	5.71036e-09	-0.70699	0.947	1	8.23834e-05
Ndufv3	1.37081e-08	-0.70543	0.947	0.973	0.000197766
Uqcr10	2.70839e-07	-0.70382	0.947	1	0.00390739
Fgfbp1	4.92545e-07	-0.701553	0.923	0.946	0.00710595
Chchd10	2.75856e-06	-0.701526	0.503	0.838	0.0397977
Ergic2	2.69039e-07	-0.701375	0.296	0.757	0.00388142
Bet1	4.79681e-08	-0.695899	0.71	0.946	0.000692035
Rplp0	1.18917e-10	-0.695038	1	1	1.71562e-06
Eif4g2	1.25742e-06	-0.694924	0.976	1	0.0181409
Mrps18a	4.33961e-10	-0.692324	0.172	0.676	6.26075e-06
Klf15	2.36774e-07	-0.686634	0.16	0.541	0.00341594
Dnaja4	9.31586e-10	-0.686432	0.095	0.514	1.344e-05
Tfg	1.28948e-08	-0.684792	0.225	0.703	0.000186033
Bola2	7.66175e-08	-0.683486	0.45	0.865	0.00110536
Clstn1	6.65573e-07	-0.68167	0.361	0.838	0.00960222
Ttc39c	6.53694e-08	-0.681426	0.207	0.649	0.000943084
Esp6	2.16565e-13	-0.678325	1	1	3.12439e-09
Osbpl6	1.40024e-11	-0.678017	0.047	0.432	2.02012e-07
Ndufb9	4.46025e-07	-0.677223	0.976	0.946	0.0064348
Gmppa	2.96693e-07	-0.676853	0.325	0.757	0.00428039
Chpt1	1.49686e-09	-0.676408	0.953	0.973	2.15952e-05
Ift20	3.38201e-07	-0.673458	0.97	0.973	0.00487923
Scgb2b19	2.14885e-06	-0.672959	0.651	0.838	0.0310015
Rps12	2.44691e-08	-0.672335	1	1	0.000353016
Asrgl1	4.64096e-10	-0.670594	0.13	0.595	6.69551e-06
Cnpy2	9.3862e-08	-0.670594	0.302	0.784	0.00135415
Ap3s1	8.20146e-08	-0.67008	0.272	0.73	0.00118322
Elof1	1.45423e-06	-0.669324	0.254	0.676	0.0209801
Otx1	4.9421e-12	-0.66886	0.071	0.514	7.12997e-08
Ftl1	1.38802e-06	-0.667987	1	1	0.0200249
Sod2	1.94256e-06	-0.666681	0.473	0.838	0.0280254
Aldh1l1	3.53582e-12	-0.665058	0.112	0.622	5.10113e-08
AI463170	8.23716e-09	-0.665058	0.112	0.514	0.000118837
Fdx1	1.80675e-08	-0.662317	0.237	0.703	0.00026066
Ndufb2	3.87818e-07	-0.655373	0.787	0.973	0.00559505
Pdha1	2.96042e-07	-0.653006	0.296	0.73	0.004271
Sval2	3.58985e-14	-0.652524	1	1	5.17908e-10
Sdcbp	8.66287e-08	-0.650407	0.373	0.865	0.00124979
A2ml1	4.98978e-12	-0.648528	0	0.27	7.19876e-08
Cyp27a1	5.845e-09	-0.648284	0.148	0.595	8.43258e-05
Oxct1	1.01523e-06	-0.647686	0.154	0.514	0.0146467
Eif4ebp1	2.43553e-06	-0.64742	0.805	0.892	0.0351373
Tpt1	1.92916e-09	-0.643648	1	1	2.7832e-05
Ces1d	1.13606e-08	-0.643363	0.101	0.486	0.0001639
Tmem181a	4.50413e-09	-0.642805	0.112	0.541	6.49811e-05
Cldn10	2.96728e-08	-0.640897	0.97	1	0.000428089
mt-Nd5	2.64535e-11	-0.637325	0.065	0.486	3.81645e-07
Bhlha15	2.53087e-07	-0.637079	0.994	0.946	0.00365128
Ocel1	5.88595e-11	-0.636837	0.095	0.541	8.49166e-07
Crb3	7.8727e-09	-0.636837	0.237	0.757	0.000113579
Gbf1	2.35958e-07	-0.635728	0.26	0.73	0.00340417
Phlda1	3.04468e-07	-0.635033	0.136	0.514	0.00439257
Ell2	1.18581e-06	-0.631021	0.249	0.649	0.0171077
Sec61g	3.31316e-09	-0.630295	1	1	4.7799e-05
Gpx1	8.85673e-07	-0.629547	1	1	0.0127776
Pfdn5	7.13399e-08	-0.629235	0.988	1	0.00102922
Gsta3	2.11265e-06	-0.627222	0.166	0.514	0.0304792
Trappc2l	8.40544e-07	-0.626855	0.355	0.784	0.0121265
Dgat2	3.44477e-07	-0.625079	0.213	0.649	0.00496977
Aldh7a1	6.58551e-07	-0.624385	0.26	0.703	0.00950092
Irx2	1.72765e-06	-0.618847	0.225	0.622	0.0249248
Arhgap8	5.49758e-12	-0.614638	0.041	0.432	7.93136e-08
Lipo4	1.11309e-07	-0.612805	0.231	0.676	0.00160586
Ss18l2	8.61905e-07	-0.612564	0.237	0.649	0.0124347
Me1	3.23627e-14	-0.606464	0.024	0.432	4.66897e-10
Tmem258	2.22657e-06	-0.600883	0.935	1	0.0321228
Rab4a	3.40977e-07	-0.599891	0.201	0.622	0.00491927
Dnajc3	1.2549e-06	-0.594185	0.888	1	0.0181044
4931406C07Rik	3.4714e-07	-0.593348	0.195	0.622	0.00500819
Smim14	2.66579e-07	-0.592337	0.994	1	0.00384593
Gabarap	3.43503e-07	-0.591704	1	1	0.00495571
Smim10l1	1.70219e-07	-0.590782	0.083	0.405	0.00245575
D730050B12Rik	4.96405e-09	-0.589975	0.041	0.351	7.16164e-05
Srm	1.55002e-07	-0.587355	0.201	0.649	0.00223621
Tusc2	8.70438e-07	-0.58509	0.148	0.514	0.0125578
Atp5j	2.39691e-06	-0.584984	0.959	1	0.0345802
Nudt19	3.48714e-07	-0.584437	0.13	0.486	0.00503089
Scgb1b3	4.57319e-14	-0.582091	1	1	6.59774e-10
Dnajb9	1.97479e-07	-0.581373	0.219	0.676	0.00284903
Cox6b1	1.1317e-06	-0.579808	0.87	0.919	0.0163271
Serf2	6.88172e-09	-0.577087	1	1	9.92826e-05
Nr4a1	7.03721e-07	-0.576716	0.101	0.432	0.0101526
Il11ra1	1.36459e-08	-0.576249	0.083	0.459	0.00019687
Arhgap21	1.16792e-08	-0.575767	0.101	0.486	0.000168496
Crat	2.8479e-07	-0.574755	0.231	0.676	0.00410867
Rell1	4.3073e-07	-0.572516	0.166	0.568	0.00621415
Rab1a	2.83774e-06	-0.567802	0.852	0.919	0.0409401
Scp2	3.12968e-06	-0.567731	0.414	0.838	0.0451519
Pex11g	3.11808e-07	-0.567575	0.083	0.405	0.00449845
Gm4013	1.16401e-09	-0.565591	0.053	0.405	1.67932e-05
Osbpl2	6.01967e-07	-0.561072	0.225	0.649	0.00868457
Lima1	6.12085e-07	-0.559921	0.101	0.432	0.00883055
Mcfd2	2.11596e-06	-0.559488	0.905	0.973	0.030527
Urah	1.62437e-07	-0.55779	0.189	0.622	0.00234347
Tnks1bp1	2.32277e-06	-0.554801	0.124	0.459	0.0335106
Aass	4.26142e-07	-0.554702	0.225	0.676	0.00614795
B230118H07Rik	3.64227e-07	-0.551758	0.183	0.595	0.0052547
Ubtd1	1.40776e-08	-0.551422	0.089	0.459	0.000203097
Tmed2	1.69343e-06	-0.551136	0.941	1	0.0244312
Desi1	4.09886e-08	-0.550507	0.071	0.405	0.000591343
Selenof	5.77232e-07	-0.548406	0.864	0.973	0.00832772
Fam32a	7.20202e-07	-0.54757	0.225	0.649	0.0103904
Nckap1	2.88032e-06	-0.545922	0.207	0.595	0.0415543
P4hb	1.00985e-09	-0.542591	1	1	1.45691e-05
Fbp2	1.15421e-09	-0.5405	0.041	0.378	1.66518e-05
Suclg2	3.99218e-08	-0.533707	0.071	0.405	0.000575951
Larp4	4.47823e-07	-0.529706	0.112	0.459	0.00646074
Stk16	1.97482e-06	-0.529595	0.183	0.568	0.0284907
Stard10	2.09118e-06	-0.529121	0.763	0.973	0.0301694
Arhgef16	2.51614e-07	-0.528461	0.095	0.432	0.00363003
Kyat3	3.05799e-06	-0.528461	0.16	0.514	0.0441176
Cox7c	1.49535e-06	-0.527724	1	1	0.0215735
Mocs2	9.82185e-07	-0.52609	0.148	0.514	0.01417
Tmem52	1.29338e-08	-0.525845	0.077	0.432	0.000186596
Sntb1	1.70295e-06	-0.522251	0.107	0.432	0.0245685
Dmrt3	3.40005e-08	-0.520888	0.107	0.486	0.000490525
Esp34	2.8793e-14	-0.518467	0	0.324	4.15397e-10
Ccl17	9.84924e-09	-0.518467	0	0.189	0.000142095
Egf	3.4507e-06	-0.516521	0.065	0.324	0.0497833
Mmut	1.52394e-09	-0.513354	0.036	0.351	2.19859e-05
Akr1b3	1.61766e-06	-0.513354	0.302	0.757	0.023338
Errfi1	5.51925e-08	-0.510248	0.083	0.432	0.000796263
Atg3	1.39386e-06	-0.509322	0.178	0.568	0.0201093
Mien1	2.33566e-06	-0.508616	0.988	0.973	0.0336965
Tpd52l1	3.29219e-06	-0.5079	0.189	0.568	0.0474964
Hsd17b11	9.86845e-07	-0.507355	0.237	0.703	0.0142372
Fmc1	3.74516e-07	-0.505535	0.195	0.649	0.00540314
Tom1	1.04538e-06	-0.504926	0.16	0.541	0.0150818
Pdhx	2.47868e-07	-0.50337	0.148	0.541	0.003576
Patj	3.75128e-08	-0.498935	0.071	0.405	0.000541198
Tuba4a	2.52214e-06	-0.498608	0.243	0.676	0.036387
Hook1	3.3025e-07	-0.49664	0.095	0.432	0.00476452
Rprml	7.9462e-12	-0.495102	0.024	0.378	1.1464e-07
Armcx3	3.35795e-08	-0.490986	0.118	0.514	0.000484451
Ptprf	5.40041e-07	-0.490986	0.166	0.568	0.00779117
Vps13d	1.26504e-07	-0.487411	0.136	0.541	0.00182507
Spr	1.38566e-06	-0.479084	0.172	0.568	0.019991
Cyb561	1.19429e-06	-0.476156	0.178	0.595	0.01723
Mlycd	4.4108e-07	-0.474156	0.107	0.459	0.00636347
Irx1	3.81185e-09	-0.47058	0.047	0.378	5.49936e-05
Acot13	6.09279e-07	-0.47058	0.041	0.297	0.00879007
Ly6g6e	3.08039e-07	-0.469727	0.095	0.432	0.00444407
Cog6	1.71609e-06	-0.46896	0.118	0.459	0.024758
Rhpn2	4.80839e-07	-0.464445	0.095	0.432	0.00693707
Qdpr	8.35027e-07	-0.464445	0.101	0.432	0.0120469
Scgb2b20	4.20545e-12	-0.464175	1	1	6.06721e-08
Rasd2	4.97298e-12	-0.462972	0	0.27	7.17452e-08
Tle1	1.59911e-06	-0.459622	0.083	0.378	0.0230704
Sfrp5	5.36709e-09	-0.457238	0.024	0.297	7.7431e-05
Cenpv	2.50473e-07	-0.45446	0.107	0.459	0.00361357
Etfrf1	1.04689e-06	-0.451887	0.077	0.378	0.0151035
Mark1	2.47849e-09	-0.446468	0.065	0.432	3.57572e-05
Pllp	1.07692e-08	-0.443613	0.053	0.378	0.000155367
Tfe3	1.30389e-06	-0.442077	0.136	0.486	0.0188113
Hsbp1l1	1.1041e-07	-0.437587	0.018	0.243	0.00159289
Prpmp5	6.37601e-11	-0.434403	0	0.243	9.19867e-07
Vamp7	1.93188e-08	-0.432434	0.036	0.324	0.000278712
Gpd1l	6.84957e-08	-0.431859	0.107	0.486	0.000988188
Caskin2	1.02978e-06	-0.430614	0.065	0.351	0.0148567
Adhfe1	1.88768e-06	-0.427493	0.059	0.324	0.0272335
Elf3	1.88768e-06	-0.427493	0.059	0.324	0.0272335
Fut4	2.82665e-06	-0.422752	0.089	0.378	0.04078
Six1	1.37447e-06	-0.42005	0.13	0.486	0.0198295
F8a	2.03693e-06	-0.42005	0.136	0.486	0.0293867
Plekhf1	2.89681e-07	-0.419501	0.059	0.351	0.00417922
Auts2	1.5209e-06	-0.419501	0.071	0.351	0.021942
Stx18	5.57081e-07	-0.413818	0.107	0.459	0.00803701
Pick1	3.83482e-07	-0.412782	0.112	0.486	0.00553249
Rragd	1.09246e-06	-0.41264	0.036	0.27	0.0157609
Arhgap5	2.34527e-06	-0.411552	0.047	0.297	0.0338352
Dop1b	1.22496e-06	-0.409606	0.112	0.459	0.0176725
Eml1	1.35338e-10	-0.409018	0.012	0.297	1.95252e-06
1190007I07Rik	1.21365e-06	-0.407155	0.077	0.378	0.0175093
Foxa1	2.26101e-06	-0.407155	0.083	0.378	0.0326196
Gm49835	2.81233e-14	-0.405256	0	0.324	4.05735e-10
Smim8	6.26028e-09	-0.400654	0.024	0.297	9.03171e-05
Marveld3	1.47423e-08	-0.400013	0.041	0.351	0.000212687
Ces1e	3.19372e-07	-0.400013	0.059	0.351	0.00460757
Tlnrd1	3.71024e-07	-0.400013	0.047	0.324	0.00535276
Exoc7	1.38615e-06	-0.396246	0.036	0.27	0.019998
Dnajc10	4.91471e-07	-0.395785	0.071	0.378	0.00709046
Tbx15	1.12589e-06	-0.395785	0.077	0.378	0.0162432
Tifa	2.59439e-06	-0.395785	0.071	0.351	0.0374293
Plekhb1	1.53035e-08	-0.392339	0.018	0.27	0.000220784
Mettl7a1	8.31207e-07	-0.391725	0.101	0.432	0.0119918
Abcc2	1.25386e-06	-0.391725	0.089	0.405	0.0180894
Hist1h4h	1.44926e-08	-0.388283	0.012	0.243	0.000209085
Klf9	4.43921e-07	-0.387965	0.083	0.405	0.00640445
Rab3a	1.98343e-06	-0.384071	0.118	0.459	0.028615
Pbx1	1.23897e-07	-0.380036	0.053	0.351	0.00178746
Sh3bgrl2	1.23897e-07	-0.380036	0.053	0.351	0.00178746
Ltbp3	2.72623e-06	-0.376458	0.095	0.405	0.0393313
Tfap2b	3.76322e-13	-0.375509	0	0.297	5.4292e-09
Tnfsf13os	3.76322e-13	-0.375509	0	0.297	5.4292e-09
AC168977.1	4.95205e-12	-0.375509	0	0.27	7.14433e-08
Eci1	2.35468e-06	-0.372873	0.118	0.459	0.033971
Ttc23	2.0926e-08	-0.371508	0.012	0.243	0.000301899
2010300C02Rik	3.05863e-07	-0.363192	0.03	0.27	0.00441268
Upb1	7.13747e-07	-0.363192	0.024	0.243	0.0102972
Ctdspl	2.17113e-07	-0.359549	0.036	0.297	0.00313228
Prkra	2.47441e-06	-0.356057	0.071	0.351	0.0356983
Arhgap44	1.20254e-06	-0.354925	0.036	0.27	0.017349
Foxk2	1.21445e-06	-0.348152	0.065	0.351	0.0175208
Tcfl5	6.13169e-07	-0.34176	0.024	0.243	0.00884618
Irx3	6.95983e-07	-0.33853	0.041	0.297	0.0100409
Slc28a3	8.36211e-08	-0.333445	0.024	0.27	0.0012064
Prss36	3.33133e-07	-0.333445	0.03	0.27	0.00480611
Sec14l4	1.51176e-08	-0.328162	0.012	0.243	0.000218102
Rxylt1	4.08116e-07	-0.32232	0.047	0.324	0.00588788
Acss2	9.95536e-07	-0.32232	0.041	0.297	0.0143626
Echdc3	1.72042e-09	-0.31975	0.012	0.27	2.48206e-05
Scgb2b11	1.56545e-06	-0.316957	0.036	0.27	0.0225847
Dhtkd1	7.95985e-10	-0.314109	0	0.216	1.14837e-05
Gm20478	7.95985e-10	-0.314109	0	0.216	1.14837e-05
Rcn2	1.45212e-08	-0.311387	0.018	0.27	0.000209497
Ing2	7.37794e-08	-0.311387	0.024	0.27	0.00106441
Lrrc8b	2.55485e-07	-0.308783	0.036	0.297	0.00368589
Fosl2	2.08732e-06	-0.308783	0.047	0.297	0.0301138
Qpctl	8.99622e-08	-0.303071	0.024	0.27	0.00129789
Hnmt	2.88301e-06	-0.303071	0.03	0.243	0.0415931
Fbxl6	1.57571e-08	-0.297136	0.012	0.243	0.000227328
Sgms2	1.69233e-07	-0.297136	0.012	0.216	0.00244152
Ehhadh	3.36941e-06	-0.294804	0.03	0.243	0.0486105
Gab1	2.92682e-06	-0.292573	0.047	0.297	0.0422252
1700086O06Rik	1.23984e-07	-0.288723	0.018	0.243	0.00178872
4933401L05Rik	1.18052e-06	-0.288723	0.018	0.216	0.0170313
Gm44501	2.09557e-06	-0.273888	0.006	0.162	0.0302328
Slc18b1	8.38409e-07	-0.272045	0.024	0.243	0.0120957
Fcrls	1.81828e-06	-0.265427	0.012	0.189	0.0262323
Obp1b	4.97769e-10	0.277127	0.805	0.189	7.18131e-06
Igha	8.92173e-14	0.40602	1	0.946	1.28714e-09
Selenom	1.97225e-07	0.734573	0.734	0.243	0.00284536
H2-Aa	3.84674e-08	0.776865	1	0.919	0.00055497
H2-Eb1	1.60392e-07	0.848838	1	1	0.00231398
Ptpn6	1.86702e-06	0.975471	0.657	0.324	0.0269355
Jchain	4.39964e-13	0.977701	0.994	0.676	6.34736e-09
H2-DMb2	3.25712e-06	0.990181	0.509	0.108	0.0469905
Arhgef1	3.21652e-07	1.03016	0.757	0.432	0.00464047
Cd52	1.88363e-08	1.03295	0.982	0.757	0.000271751
Cd19	7.14088e-07	1.05033	0.45	0	0.0103022
H2-Q6	1.79642e-06	1.07392	0.663	0.297	0.0259169
Lcn11	4.1505e-18	1.0911	1	1	5.98793e-14
Rac2	2.95056e-07	1.10913	0.781	0.432	0.00425677
Ikbkb	1.68718e-06	1.11843	0.716	0.432	0.024341
Cd37	3.9397e-08	1.14888	0.562	0.054	0.000568381
Sval3	2.58047e-14	1.16986	0.917	0.162	3.72284e-10
Cd22	3.33409e-08	1.19903	0.521	0	0.000481009
Fgg	2.78183e-16	1.20242	0.941	0.189	4.01335e-12
Cd74	1.5297e-10	1.20657	1	1	2.2069e-06
Lyz2	5.98995e-10	1.2465	0.994	0.946	8.6417e-06
H2-K1	8.21898e-14	1.3374	1	0.973	1.18575e-09
Coro1a	2.54652e-11	1.37995	0.923	0.622	3.67386e-07
Shisa5	1.5377e-11	1.44033	0.953	0.703	2.21844e-07
H2-Ob	2.35919e-09	1.47054	0.598	0.027	3.4036e-05
Iglc3	1.40994e-09	1.48414	0.692	0.135	2.03412e-05
Ifi27l2a	3.61629e-11	1.48552	1	0.676	5.21723e-07
Iglc1	3.02497e-06	1.49563	0.935	0.486	0.0436412
Apoe	3.64454e-15	1.55342	1	0.919	5.25798e-11
Arhgap45	1.01604e-11	1.5852	0.846	0.514	1.46584e-07
H2-Q7	9.09131e-14	1.61875	0.964	0.514	1.3116e-09
Gm49980	2.49917e-12	1.62426	0.704	0	3.60555e-08
Ighd	7.77284e-11	1.63804	0.645	0	1.12139e-06
Mzb1	4.66582e-15	1.73179	0.852	0.108	6.73138e-11
Ly6a	3.78916e-13	1.73267	0.994	0.568	5.46663e-09
Cd79b	7.76663e-11	1.78895	0.645	0	1.12049e-06
Gm8797	1.82618e-20	1.88292	0.976	0.054	2.63463e-16
Ighg2c	1.34913e-15	1.9182	0.817	0.027	1.94639e-11
Ighg2b	1.92581e-17	1.9785	0.893	0.027	2.77837e-13
Cd79a	7.51516e-13	2.1359	0.757	0.081	1.08421e-08
Esp24	7.64716e-21	2.24792	1	0.919	1.10326e-16
Iglc2	6.64197e-19	2.47695	0.959	0.135	9.58237e-15
Ighm	5.89176e-20	3.05578	0.982	0.27	8.50005e-16
Igkc	3.28795e-18	3.2591	1	0.892	4.74353e-14
Dnase1	1.59819e-21	3.35594	1	0.622	2.30571e-17
Gm43974	1.27603e-21	4.3138	1	0	1.84093e-17
Slpi	3.32826e-21	4.65294	1	0.27	4.80168e-17
Ighg1	1.34058e-21	6.66344	1	0	1.93406e-17

## Sheet: #5
DEGs between NOD.H2b vs BALB/c in cluster #5
	p_val	avg_log2FC	pct.1	pct.2	p_val_adj
Gm12886	2.40666e-25	-4.22097	0.038	1	3.47209e-21
Gm14135	1.08317e-19	-3.00544	1	1	1.5627e-15
Scgb2b12	1.20662e-19	-2.9667	1	1	1.74079e-15
Ly6f	3.86521e-20	-2.68958	0.41	1	5.57633e-16
Esp3	2.80552e-25	-2.51364	0.038	1	4.04753e-21
Esp15	1.0907e-19	-2.45767	1	1	1.57355e-15
Esp31	8.73452e-20	-2.43798	1	1	1.26013e-15
Scgb1b19	1.4133e-19	-2.33875	0.462	1	2.03897e-15
Scgb1b12	2.51299e-19	-2.15287	0.295	1	3.62549e-15
Ubb	8.46043e-20	-2.14462	0.987	1	1.22059e-15
Car6	9.83333e-18	-2.0936	0.295	0.977	1.41865e-13
Scgb2a2	1.09518e-19	-2.07164	1	1	1.58001e-15
Slc27a2	8.49073e-20	-1.91484	1	1	1.22496e-15
Gm12888	1.11203e-19	-1.79925	1	1	1.60432e-15
Mup5	6.29365e-20	-1.78607	0.038	0.86	9.07985e-16
Gm14743	1.13367e-11	-1.69997	0.962	0.977	1.63554e-07
Wfdc12	1.61113e-19	-1.64671	1	1	2.32437e-15
Fth1	3.53962e-16	-1.62467	1	1	5.10662e-12
Map1lc3a	5.31008e-18	-1.57903	0.192	0.977	7.66085e-14
Rimklb	2.44854e-16	-1.56888	0.218	0.93	3.53251e-12
Actg1	2.03447e-18	-1.56553	1	1	2.93513e-14
Baiap2l1	2.41763e-18	-1.54503	0.128	0.907	3.48791e-14
Rpl21	9.33587e-17	-1.43945	0.987	1	1.34689e-12
mt-Cytb	1.37075e-16	-1.42416	0.974	1	1.97759e-12
Rps24	1.24332e-17	-1.38939	1	1	1.79374e-13
mt-Co3	3.5942e-17	-1.35218	1	1	5.18535e-13
mt-Atp6	8.11398e-17	-1.35041	1	1	1.1706e-12
Scgb1b24	1.61046e-18	-1.32271	1	1	2.32342e-14
St6galnac2	9.8424e-15	-1.32124	0.179	0.884	1.41996e-10
Rplp0	4.17421e-18	-1.31826	1	1	6.02213e-14
mt-Co1	2.03758e-15	-1.30483	1	1	2.93962e-11
mt-Nd2	7.66379e-13	-1.27706	0.346	0.93	1.10565e-08
Bag1	2.43294e-14	-1.20397	0.167	0.884	3.51e-10
Pla2g12a	3.22613e-13	-1.18671	0.205	0.86	4.65434e-09
Naca	4.60716e-14	-1.18638	0.936	1	6.64675e-10
Agr2	2.2364e-17	-1.18191	1	1	3.22646e-13
Rps27l	2.32998e-15	-1.17914	1	1	3.36146e-11
Esp16	1.21623e-17	-1.16223	1	1	1.75466e-13
Lpo	1.77162e-18	-1.1556	1	1	2.55592e-14
Fbf1	4.91506e-14	-1.14454	0.154	0.86	7.09096e-10
Smim22	2.01893e-10	-1.10968	0.295	0.837	2.9127e-06
Esp1	6.96242e-10	-1.09558	0.91	1	1.00447e-05
Srp9	3.91004e-14	-1.09386	0.974	1	5.64101e-10
Rps7	2.82442e-16	-1.08793	1	1	4.07479e-12
Gpx1	1.412e-15	-1.08398	0.987	1	2.03709e-11
Gm1330	5.40754e-17	-1.08153	0	0.698	7.80145e-13
Fkbp4	4.32826e-12	-1.07649	0.346	0.93	6.24438e-08
Ift20	9.6937e-13	-1.07395	0.897	0.977	1.39851e-08
Serp1	1.22113e-16	-1.05178	1	1	1.76173e-12
Sec11c	2.81261e-13	-1.05178	0.987	1	4.05776e-09
Rps8	1.07098e-15	-1.03996	1	1	1.5451e-11
Gm1553	3.09684e-19	-1.03374	1	1	4.46781e-15
Rps14	7.83352e-16	-1.03054	1	1	1.13014e-11
Gadd45g	1.89461e-09	-1.02906	0.192	0.744	2.73335e-05
Hint2	5.5639e-14	-1.0255	0.103	0.791	8.02704e-10
Tspan13	1.59591e-08	-1.01879	0.141	0.605	0.000230243
Bglap3	1.71658e-16	-1.01711	1	1	2.4765e-12
Rpl41	1.81233e-14	-1.00946	1	1	2.61465e-10
Fasn	1.4725e-10	-1.00648	0.154	0.721	2.12438e-06
Tpt1	4.32224e-15	-1.00449	1	1	6.23569e-11
Ucp2	1.476e-10	-1.00353	0.141	0.721	2.12942e-06
Cracr2b	6.89625e-08	-0.997743	0.372	0.767	0.000994922
Rpl10	5.20336e-11	-0.996641	0.962	1	7.50688e-07
Esp23	5.65868e-10	-0.993439	0.051	0.535	8.16378e-06
1110008P14Rik	3.25955e-11	-0.991477	0.923	1	4.70255e-07
Rps3a1	8.79837e-14	-0.990804	1	1	1.26934e-09
Rpl37	1.44291e-16	-0.984227	1	1	2.08168e-12
H1f0	2.07496e-09	-0.981473	0.359	0.814	2.99354e-05
Rpl32	4.62052e-15	-0.980385	1	1	6.66603e-11
Spcs2	1.04386e-12	-0.976321	0.987	1	1.50598e-08
Tmem14c	2.04369e-12	-0.975951	0.064	0.651	2.94844e-08
Fkbp5	5.80539e-11	-0.974615	0.167	0.767	8.37543e-07
Scgb2b3	1.67542e-16	-0.965053	1	1	2.41712e-12
Gabarapl2	3.49123e-08	-0.958673	0.295	0.767	0.00050368
Rps4x	4.12192e-12	-0.958506	1	1	5.94669e-08
Gm16136	1.77531e-09	-0.956748	0.218	0.744	2.56124e-05
Sel1l	3.34958e-10	-0.950285	0.115	0.674	4.83244e-06
Esp18	7.92626e-19	-0.943479	1	1	1.14352e-14
Paxx	1.85616e-09	-0.9416	0.372	0.884	2.67788e-05
Rpl13	1.94607e-12	-0.937032	1	1	2.8076e-08
Lcmt1	3.23238e-12	-0.936512	1	1	4.66336e-08
Slc48a1	5.72199e-09	-0.934688	0.128	0.628	8.25512e-05
Ftl1	8.42263e-11	-0.933742	0.962	1	1.21513e-06
Gnas	1.29905e-10	-0.929792	0.949	0.977	1.87415e-06
Rpl36al	2.62859e-11	-0.923268	1	1	3.79227e-07
Prom2	1.72592e-10	-0.911334	0.795	0.977	2.48998e-06
Cyp2f2	5.1387e-10	-0.9075	0.09	0.628	7.41361e-06
Mup4	1.09456e-19	-0.906238	1	1	1.57912e-15
Krt18	2.67562e-10	-0.90536	0.949	1	3.86012e-06
Tle5	1.38163e-09	-0.903081	0.795	0.977	1.99327e-05
Mrpl14	2.13088e-09	-0.903081	0.179	0.721	3.07422e-05
Esp6	1.05495e-15	-0.90265	1	1	1.52198e-11
Mrps21	1.21966e-08	-0.902206	0.782	0.907	0.000175961
Gm5570	8.2443e-08	-0.893592	1	1	0.0011894
Tor2a	1.40687e-07	-0.891199	0.115	0.535	0.0020297
Rpl30	6.7617e-12	-0.87846	0.987	1	9.7551e-08
Fau	6.55581e-14	-0.875274	1	1	9.45806e-10
Nars	3.46513e-08	-0.874404	0.167	0.628	0.000499915
Pgf	2.56318e-08	-0.873493	0.179	0.698	0.000369789
Mtch1	1.75278e-07	-0.873493	0.205	0.651	0.00252874
Ndufc1	3.36448e-10	-0.872748	0.923	0.953	4.85393e-06
mt-Nd4	4.00643e-09	-0.867501	0.756	0.93	5.78007e-05
Rps12	9.53585e-13	-0.863732	1	1	1.37574e-08
Eef2	1.89757e-11	-0.862458	1	1	2.73763e-07
Aldh6a1	7.22227e-09	-0.859137	0.103	0.581	0.000104196
Gabarap	1.4107e-10	-0.859137	1	1	2.03522e-06
2300009A05Rik	6.38112e-10	-0.859137	0.154	0.698	9.20604e-06
Rabac1	1.60654e-08	-0.859137	0.808	0.953	0.000231775
mt-Co2	1.31007e-08	-0.8544	0.923	1	0.000189004
Eif4g2	9.71196e-10	-0.85392	0.962	1	1.40114e-05
Ndufb9	5.08476e-09	-0.845527	0.897	0.953	7.33579e-05
Ccpg1	1.23249e-07	-0.845062	0.218	0.698	0.00177811
Clstn1	1.22108e-08	-0.844924	0.192	0.721	0.000176166
Gm43674	3.48384e-09	-0.843871	0.167	0.698	5.02614e-05
Rgcc	5.02275e-08	-0.840759	0.628	0.907	0.000724632
Pcbp2	3.2071e-08	-0.831657	0.205	0.721	0.000462688
Trir	1.15944e-06	-0.82908	0.218	0.605	0.0167272
Rpl35	7.3772e-10	-0.820535	1	1	1.06431e-05
Chchd10	2.39525e-07	-0.819967	0.321	0.744	0.00345563
Fgfbp1	1.40662e-07	-0.81811	0.885	0.93	0.00202933
Elof1	6.21877e-08	-0.814743	0.192	0.674	0.000897182
Sgpp1	2.60722e-07	-0.813334	0.167	0.628	0.00376144
Papola	2.27756e-08	-0.811309	0.128	0.605	0.000328584
Rtraf	1.05574e-07	-0.808952	0.321	0.814	0.00152312
Rpl9	4.00259e-11	-0.806156	1	1	5.77454e-07
Cystm1	7.85333e-09	-0.805366	0.051	0.488	0.0001133
Hdlbp	1.51689e-10	-0.804483	0.962	1	2.18842e-06
Cox7b	3.21576e-08	-0.802554	0.795	0.953	0.000463938
Smpdl3a	2.31493e-06	-0.800721	0.321	0.721	0.0333974
Hopx	1.59001e-07	-0.800244	0.205	0.674	0.0022939
Eef1d	9.12877e-07	-0.799266	0.385	0.791	0.0131701
Mrap	4.06154e-09	-0.798702	0.833	1	5.85958e-05
Mien1	9.99876e-11	-0.797737	0.987	1	1.44252e-06
Rpl22	1.65603e-09	-0.79625	1	1	2.38915e-05
Lage3	3.30228e-08	-0.795712	0.103	0.581	0.00047642
Sec61g	2.20724e-11	-0.78501	1	1	3.18438e-07
Arl1	1.52725e-07	-0.78437	0.192	0.674	0.00220337
Stard10	1.76687e-07	-0.781135	0.718	0.93	0.00254906
Rpl36	8.37434e-09	-0.780912	0.974	1	0.000120817
Atp5j	2.64119e-08	-0.777524	0.821	0.977	0.000381044
Rheb	7.21894e-07	-0.775721	0.115	0.512	0.0104148
Srsf2	4.85825e-08	-0.775073	0.179	0.698	0.000700899
Mxd4	1.12489e-07	-0.771675	0.179	0.698	0.00162287
Serf2	6.17636e-14	-0.768835	1	1	8.91064e-10
Hp	5.87687e-09	-0.767345	1	1	8.47856e-05
Dnajc3	2.08459e-09	-0.766944	0.885	0.977	3.00744e-05
Rpl5	4.6031e-10	-0.76538	1	1	6.64089e-06
Slc23a1	9.58062e-07	-0.765015	0.141	0.558	0.013822
Trappc6a	3.64265e-07	-0.764278	0.256	0.744	0.00525525
Cox4i1	1.40641e-09	-0.763242	0.987	1	2.02903e-05
Bhlha15	1.75573e-09	-0.762113	1	1	2.53299e-05
Sdhb	1.04378e-08	-0.760574	0.218	0.791	0.000150586
Mrpl30	5.7992e-08	-0.756568	0.192	0.698	0.000836651
Mpc1	1.72196e-06	-0.75444	0.218	0.628	0.0248427
Esp4	1.85274e-09	-0.749374	0.974	0.977	2.67295e-05
Rpl28	7.1771e-10	-0.749234	1	1	1.03544e-05
Ell2	6.19585e-07	-0.748106	0.231	0.698	0.00893875
Map1lc3b	1.08743e-07	-0.744966	0.795	0.953	0.00156884
Vti1b	1.16615e-07	-0.74366	0.128	0.581	0.0016824
Rpl4	5.10955e-12	-0.739071	1	1	7.37155e-08
S100a11	5.25653e-07	-0.736281	0.141	0.581	0.00758359
H2afv	2.6908e-06	-0.734958	0.128	0.535	0.0388201
Hsd17b4	1.98517e-06	-0.734331	0.782	0.93	0.02864
Zfp706	3.86953e-08	-0.733607	0.769	0.953	0.000558257
Gpx4	2.56515e-07	-0.733607	0.974	1	0.00370074
Pfdn5	1.0473e-06	-0.733607	0.936	1	0.0151095
Gng5	2.72303e-09	-0.733058	0.949	1	3.92851e-05
Rpl38	8.09728e-09	-0.732098	1	1	0.000116819
Sumo2	2.40434e-06	-0.731033	0.628	0.93	0.0346874
Noct	9.15141e-08	-0.726382	0.128	0.581	0.00132027
Hint1	3.14387e-08	-0.725159	0.987	1	0.000453566
Lipo4	1.90896e-06	-0.723076	0.179	0.628	0.0275406
Cyhr1	1.91505e-07	-0.721634	0.179	0.651	0.00276284
Srm	1.47809e-07	-0.717118	0.179	0.651	0.00213244
Fmo5	3.83241e-07	-0.717118	0.359	0.86	0.00552902
Gm10076	1.39579e-07	-0.71588	0.859	0.953	0.00201371
Ndufv3	6.55457e-08	-0.715646	0.808	0.953	0.000945628
Pdap1	4.95923e-08	-0.712917	0.038	0.442	0.000715468
H3f3a	4.50022e-07	-0.709501	0.808	0.977	0.00649247
Rps13	6.97185e-09	-0.70867	0.974	1	0.000100583
Svip	2.85799e-06	-0.707134	0.115	0.488	0.0412323
Echs1	1.3151e-06	-0.705514	0.205	0.628	0.018973
Cldn10	2.49691e-08	-0.705186	0.923	0.977	0.00036023
Esp34	5.18296e-08	-0.705104	0.013	0.372	0.000747745
Arfgap3	1.1673e-07	-0.703683	0.795	0.953	0.00168406
Qsox1	4.38137e-07	-0.70044	0.808	0.977	0.00632101
Ubl5	6.71e-07	-0.699097	0.833	0.977	0.00968052
Nbr1	1.32995e-06	-0.698673	0.167	0.581	0.0191871
Cldn3	1.38952e-06	-0.697857	0.231	0.674	0.0200466
D8Ertd738e	2.29537e-07	-0.696517	0.872	0.977	0.00331153
Sumo1	8.53918e-07	-0.695018	0.141	0.558	0.0123195
Sypl	3.07085e-06	-0.694078	0.244	0.698	0.0443031
H2afj	1.11413e-08	-0.689712	0.974	1	0.000160736
Tma7	1.01233e-07	-0.689212	0.359	0.837	0.00146048
Tmed3	1.42336e-07	-0.689212	0.936	0.977	0.00205348
Rpl23	6.47193e-10	-0.688883	0.987	1	9.33705e-06
Cyp27a1	6.67608e-09	-0.685108	0.09	0.581	9.63158e-05
Prdx1	1.91955e-08	-0.683107	1	1	0.000276933
Trappc2l	4.07871e-07	-0.680432	0.231	0.698	0.00588435
Rplp1	1.40313e-10	-0.679304	1	1	2.02429e-06
Polr2k	3.08162e-06	-0.678565	0.205	0.628	0.0444586
Ergic2	1.60403e-07	-0.676659	0.179	0.674	0.00231413
Smim14	2.01857e-08	-0.676384	0.987	1	0.000291219
Gstm2	3.10216e-07	-0.673271	0.103	0.535	0.00447548
Uqcr10	3.48619e-08	-0.67151	0.91	0.977	0.000502952
Scgb1b7	2.30454e-19	-0.671318	1	1	3.32476e-15
Tfg	1.56777e-06	-0.670692	0.167	0.605	0.0226182
Rpl10a	5.18075e-09	-0.670281	0.987	1	7.47426e-05
Eif3h	4.46292e-07	-0.668454	0.218	0.698	0.00643865
Sec61b	6.81323e-11	-0.668176	1	1	9.82944e-07
Acsbg1	8.1091e-08	-0.666492	0.026	0.395	0.0011699
Ces1d	1.59137e-08	-0.6592	0.077	0.535	0.000229586
St13	7.41174e-08	-0.6592	0.064	0.488	0.00106929
Pabpc1	1.79298e-08	-0.657962	0.962	1	0.000258673
Rps11	1.90806e-08	-0.647408	0.974	1	0.000275276
Vdac2	5.27241e-08	-0.644399	0.154	0.651	0.000760651
Aff1	1.46856e-06	-0.642326	0.077	0.442	0.0211869
Naa38	1.47047e-07	-0.641546	0.205	0.698	0.00212145
Denr	7.55325e-07	-0.641546	0.154	0.605	0.0108971
Ly6g6e	5.48953e-08	-0.636745	0.064	0.488	0.000791975
Uqcrfs1	3.02628e-07	-0.636745	0.167	0.651	0.00436601
Pgrmc1	6.00573e-07	-0.636745	0.167	0.628	0.00866446
Rpn2	2.82601e-06	-0.634351	0.872	0.953	0.0407709
Rpl34	7.13795e-09	-0.629736	1	1	0.000102979
Tpd52l1	4.80368e-07	-0.626477	0.103	0.535	0.00693028
Rpl14	1.54364e-07	-0.625419	0.987	1	0.00222701
Rps26	7.76642e-07	-0.624932	0.987	1	0.0112046
Ndufa5	1.97291e-06	-0.624672	0.179	0.628	0.0284631
Scgb2b24	5.84549e-19	-0.624522	1	1	8.43329e-15
Rnf103	8.22942e-07	-0.622697	0.051	0.419	0.0118726
Abo	4.94595e-08	-0.62134	0.897	1	0.000713552
Tmem258	8.20874e-07	-0.62079	0.872	0.953	0.0118428
Uqcr11	5.6357e-07	-0.619615	1	1	0.00813062
Slc25a39	2.01763e-06	-0.61558	0.205	0.651	0.0291083
Tmem234	3.5189e-07	-0.61121	0.936	1	0.00507672
Mucl2	1.15507e-12	-0.610507	1	1	1.66642e-08
Rpl6	3.06807e-08	-0.604208	0.987	1	0.000442631
Pyroxd2	1.71838e-06	-0.60198	0.141	0.581	0.0247911
Foxc1	3.0014e-06	-0.599075	0.167	0.581	0.0433013
Rpl37a	5.95851e-07	-0.598848	0.974	1	0.00859635
Eef1a1	1.00095e-09	-0.598761	1	1	1.44408e-05
Scgb1b20	2.94708e-19	-0.596815	1	1	4.25175e-15
Cldn7	1.31837e-06	-0.596103	0.077	0.442	0.0190201
Manf	1.42176e-06	-0.59503	1	0.977	0.0205117
Pdcd6ip	9.84625e-08	-0.586119	0.09	0.535	0.00142052
Ap1m2	1.74749e-06	-0.586119	0.09	0.465	0.025211
Ddt	1.24056e-06	-0.583503	0.141	0.558	0.0178976
Vamp2	1.72814e-07	-0.580162	0.115	0.581	0.00249318
C130026I21Rik	9.34209e-09	-0.573735	0	0.372	0.000134778
A2ml1	3.13611e-08	-0.573735	0	0.349	0.000452446
Pip	4.9616e-14	-0.567284	1	1	7.1581e-10
Ivd	8.86752e-07	-0.565941	0.115	0.512	0.0127932
Rpl27a	7.90008e-07	-0.563503	0.987	1	0.0113974
Dynll1	5.81563e-07	-0.553923	0.962	1	0.00839021
Rasd2	3.28358e-07	-0.551015	0	0.302	0.00473722
Rpl11	5.71302e-07	-0.533737	1	1	0.00824217
Herc2	6.19383e-07	-0.532637	0.013	0.326	0.00893584
Gm10260	1.01813e-07	-0.527932	0	0.326	0.00146886
P4hb	1.25371e-08	-0.524199	1	1	0.000180873
Wwc1	6.01287e-07	-0.523953	0.038	0.395	0.00867477
Bckdhb	2.45604e-06	-0.517031	0.115	0.512	0.0354333
Sval2	4.50146e-11	-0.513881	1	1	6.49425e-07
Rpl35a	2.6165e-07	-0.51373	1	1	0.00377482
Tmem205	3.56177e-07	-0.509803	0.141	0.605	0.00513856
mt-Nd5	2.00905e-06	-0.509553	0.013	0.302	0.0289846
Pnpla8	1.99551e-06	-0.506466	0.051	0.395	0.0287892
Cbr2	1.47133e-06	-0.496567	0.09	0.488	0.0212269
D730050B12Rik	8.95817e-08	-0.491406	0.013	0.372	0.0012924
Cdc42ep5	2.47728e-06	-0.489188	0.064	0.419	0.0357398
Me1	1.99545e-07	-0.486094	0.013	0.349	0.00287883
Scgb1b2	4.23773e-12	-0.480714	1	1	6.11377e-08
Rps10	1.82944e-06	-0.4739	1	1	0.0263933
Rps20	1.69881e-06	-0.460537	1	1	0.0245088
Sfrp5	3.23187e-07	-0.431716	0	0.302	0.00466262
Ocel1	3.1872e-06	-0.431716	0	0.256	0.0459818
Krcc1	6.94186e-07	-0.414835	0.038	0.395	0.010015
Necap1	9.72171e-08	-0.406625	0	0.326	0.00140255
Prpmp5	1.02704e-06	-0.406625	0	0.279	0.014817
Naprt	3.1872e-06	-0.355095	0	0.256	0.0459818
2310057J18Rik	3.60837e-07	0.524351	1	1	0.0052058
9530002B09Rik	3.97199e-09	0.629288	1	1	5.73039e-05
Ly6a	5.18665e-07	0.777586	0.923	0.558	0.00748279
Aldh3a2	9.91206e-07	0.78046	0.974	0.698	0.0143001
Cd52	1.82447e-07	0.800787	0.641	0.14	0.00263217
Ctsb	2.67068e-06	0.811217	0.872	0.419	0.0385299
Obp1b	4.52777e-09	0.859092	0.808	0.233	6.53221e-05
Mzb1	3.03887e-08	0.887414	0.564	0.047	0.000438418
H2-Q7	2.19079e-08	0.913452	0.615	0.07	0.000316066
Ifi27l2a	1.17601e-06	0.943056	0.885	0.512	0.0169663
H2-Aa	1.99807e-07	0.953116	0.936	0.442	0.00288261
Coro1a	2.293e-07	0.965291	0.577	0.093	0.0033081
Iglc2	7.94475e-12	1.19858	0.795	0.093	1.14619e-07
H2-Eb1	1.45738e-08	1.20315	0.962	0.465	0.000210256
Lyz2	1.04017e-07	1.21327	0.974	0.535	0.00150065
H2-Ab1	7.89963e-11	1.24964	0.987	0.465	1.13968e-06
Ighg2b	1.90002e-13	1.25634	0.782	0.047	2.74116e-09
Lcn11	8.07899e-18	1.31861	1	1	1.16556e-13
Fgg	8.98297e-16	1.33993	0.923	0.093	1.29597e-11
Ighg2c	1.42261e-12	1.38702	0.705	0	2.0524e-08
Apoe	1.20991e-11	1.51087	1	0.884	1.74554e-07
Sval3	3.46504e-17	1.67138	0.91	0.047	4.99901e-13
H2-K1	1.48548e-17	1.75506	1	0.721	2.1431e-13
Gm8797	3.51151e-19	1.82609	0.962	0.023	5.06606e-15
Jchain	2.30309e-16	1.89511	0.987	0.535	3.32266e-12
Esp24	2.22157e-19	2.08888	1	1	3.20506e-15
Ighm	1.91587e-20	2.28876	1	0.023	2.76403e-16
Igha	2.24591e-18	2.43628	1	0.977	3.24017e-14
Slpi	1.64581e-20	3.64433	1	0.023	2.37441e-16
Dnase1	8.77061e-20	3.82659	1	0.605	1.26534e-15
Igkc	1.04761e-19	3.94693	1	0.953	1.51139e-15
Gm43974	1.48863e-20	4.43655	1	0	2.14764e-16
Ighg1	2.0179e-20	5.54003	1	0.047	2.91122e-16

## Sheet: #6
DEGs between NOD.H2b vs BALB/c in cluster #6
	p_val	avg_log2FC	pct.1	pct.2	p_val_adj
Gm12886	1.81598e-23	-4.21387	0.288	1	2.61991e-19
Gm14135	4.7665e-23	-2.9628	1	1	6.87663e-19
Scgb2b12	7.63577e-23	-2.84344	1	1	1.10161e-18
Esp15	4.77658e-23	-2.33838	1	1	6.89118e-19
Ly6f	1.23198e-22	-2.20362	0.558	1	1.77737e-18
Esp3	9.72698e-23	-2.18981	0.25	1	1.40331e-18
Car6	7.86049e-19	-2.06364	1	1	1.13403e-14
Esp31	1.30695e-22	-2.0326	0.981	1	1.88553e-18
Scgb2a2	5.20852e-23	-1.99229	1	1	7.51434e-19
Actg1	4.60908e-23	-1.95093	0.923	1	6.64952e-19
Ubb	6.13038e-23	-1.9364	1	1	8.8443e-19
Gm12888	4.76751e-23	-1.83863	1	1	6.87808e-19
Baiap2l1	1.11121e-20	-1.68414	0.231	0.978	1.60315e-16
Gm14743	1.56842e-09	-1.68075	0.981	0.978	2.26275e-05
Scgb1b19	3.17059e-18	-1.61057	0.692	1	4.57421e-14
Slc27a2	2.08591e-22	-1.6064	1	1	3.00934e-18
Fth1	6.32104e-21	-1.59457	1	1	9.11937e-17
Scgb1b12	1.67882e-16	-1.50863	0.635	0.955	2.42203e-12
St6galnac2	1.02518e-17	-1.48859	0.327	0.933	1.47903e-13
Wfdc12	5.36218e-21	-1.45164	1	1	7.73601e-17
Mup5	2.02243e-09	-1.33966	0.519	0.978	2.91776e-05
Map1lc3a	1.67809e-15	-1.26078	0.404	0.944	2.42098e-11
Esp23	1.54773e-13	-1.2439	0.058	0.73	2.23291e-09
Rps24	1.9028e-21	-1.23993	1	1	2.74517e-17
Rps14	2.15781e-21	-1.22471	1	1	3.11307e-17
Pla2g12a	1.21693e-11	-1.21077	0.404	0.831	1.75567e-07
Rimklb	2.48592e-13	-1.19871	0.596	0.966	3.58643e-09
Gm1330	2.17643e-15	-1.19669	0	0.73	3.13993e-11
Rpl21	1.12884e-19	-1.19323	1	1	1.62858e-15
Rgcc	1.36594e-14	-1.1789	0.635	0.978	1.97064e-10
Esp6	7.83849e-22	-1.12245	1	1	1.13086e-17
Mup4	5.67191e-23	-1.11246	1	1	8.18287e-19
Rplp0	1.04161e-19	-1.09077	1	1	1.50273e-15
Rpl9	1.77036e-15	-1.07909	0.962	1	2.5541e-11
Scgb1b24	1.18989e-22	-1.07722	1	1	1.71665e-18
Rpl4	7.7336e-17	-1.07012	1	1	1.11573e-12
Prom2	3.67379e-13	-1.0562	0.75	0.966	5.30018e-09
Naca	5.4688e-16	-1.05164	0.923	1	7.88984e-12
Eef2	7.80272e-17	-1.04648	1	1	1.1257e-12
Esp34	1.93753e-11	-1.03997	0	0.584	2.79528e-07
Gpx4	4.74169e-13	-1.03781	0.942	0.989	6.84084e-09
Lpo	7.12595e-23	-1.03254	1	1	1.02806e-18
Rps4x	9.84424e-18	-1.03028	1	1	1.42023e-13
mt-Nd4	5.22381e-11	-1.0166	0.769	0.966	7.53638e-07
Rpl5	1.82315e-15	-1.01601	0.981	1	2.63026e-11
Gpx1	2.77132e-16	-1.01422	1	1	3.99818e-12
Sec11c	8.72933e-18	-1.00536	1	1	1.25938e-13
Ift20	4.39841e-14	-1.00448	0.885	1	6.34559e-10
Fau	2.9201e-20	-0.991091	1	1	4.21283e-16
Rpl37	8.69691e-20	-0.985688	1	1	1.2547e-15
mt-Co3	1.36205e-14	-0.977757	1	1	1.96503e-10
Esp18	3.66546e-22	-0.972338	1	1	5.28816e-18
Pgf	6.67932e-10	-0.971132	0.327	0.82	9.63625e-06
Ftl1	1.39512e-12	-0.969069	1	1	2.01274e-08
Tpt1	6.32208e-20	-0.960442	1	1	9.12087e-16
Esp16	4.74794e-22	-0.955417	1	1	6.84985e-18
Rps3a1	2.1288e-17	-0.952766	1	1	3.07123e-13
mt-Nd2	8.65743e-11	-0.942119	0.615	0.955	1.24901e-06
Sptssa	3.92635e-10	-0.940139	0.462	0.865	5.66455e-06
Srp9	9.92697e-13	-0.935354	1	1	1.43216e-08
mt-Cytb	2.22769e-14	-0.931497	1	1	3.21389e-10
Fkbp4	5.21488e-11	-0.930421	0.462	0.888	7.52351e-07
Gng5	4.4833e-13	-0.93007	0.962	1	6.46806e-09
Mxd4	1.74381e-10	-0.929963	0.231	0.787	2.5158e-06
Qsox1	5.84655e-10	-0.916902	0.615	0.921	8.43482e-06
Rps8	1.63788e-17	-0.91495	1	1	2.36297e-13
Gm5570	2.41382e-11	-0.902778	1	1	3.48241e-07
Gnmt	2.92584e-10	-0.890159	0.712	0.966	4.22111e-06
Eef1a1	1.08545e-18	-0.880729	1	1	1.56598e-14
Rpl29	5.3993e-09	-0.87871	0.558	0.888	7.78957e-05
Rpl35	5.7571e-13	-0.875699	1	1	8.30577e-09
Krt18	2.55867e-10	-0.867772	0.923	0.978	3.6914e-06
Prdx1	2.90394e-13	-0.867384	0.923	1	4.18952e-09
Prelid1	2.39035e-08	-0.865164	0.692	0.933	0.000344856
Rpl10a	2.43139e-11	-0.863307	0.942	1	3.50776e-07
Pfdn5	1.90617e-10	-0.860109	0.885	1	2.75003e-06
Rps7	2.61849e-17	-0.847143	1	1	3.7777e-13
Tmem14c	2.10314e-08	-0.845648	0.212	0.697	0.00030342
Smim22	4.83091e-09	-0.825099	0.596	0.91	6.96956e-05
Cldn10	6.887e-11	-0.819865	0.923	0.989	9.93588e-07
Rpl10	1.05699e-10	-0.819351	0.923	0.978	1.52492e-06
Rpl24	1.65531e-12	-0.819142	0.981	1	2.38811e-08
Pip	8.29679e-23	-0.811615	1	1	1.19698e-18
Rpl32	2.20896e-16	-0.811072	1	1	3.18687e-12
B4galnt1	3.06348e-07	-0.809669	0.327	0.73	0.00441968
H2afj	1.64969e-13	-0.807491	0.981	1	2.38001e-09
Aldh2	3.02614e-09	-0.805444	0.673	0.966	4.36582e-05
Pabpc1	1.37055e-09	-0.79977	0.923	1	1.97729e-05
Tma7	1.39659e-09	-0.7994	0.558	0.91	2.01485e-05
mt-Atp6	1.12058e-09	-0.796927	0.981	1	1.61666e-05
BC004004	5.98039e-09	-0.796613	0.827	0.955	8.6279e-05
Gm16136	8.6136e-07	-0.792795	0.481	0.787	0.0124268
Rps27l	7.28588e-15	-0.790825	0.981	1	1.05113e-10
Zfp706	9.49734e-09	-0.786805	0.635	0.944	0.000137018
Ppia	7.36371e-10	-0.785663	0.942	0.989	1.06236e-05
Itm2b	1.03519e-08	-0.784702	0.827	0.966	0.000149346
Hp	2.3293e-12	-0.777658	1	1	3.36048e-08
Cyp2f2	3.41916e-08	-0.774263	0.058	0.517	0.000493282
Rpl13	6.62369e-16	-0.767849	1	1	9.55599e-12
Hist1h2bc	9.07613e-09	-0.767024	0.712	0.91	0.000130941
Rpl34	9.62628e-13	-0.765032	0.981	1	1.38878e-08
Tmed3	1.0079e-10	-0.760167	0.962	1	1.45409e-06
Ndufb9	7.6359e-09	-0.759865	0.942	0.966	0.000110163
Rpl35a	1.21377e-12	-0.756258	1	1	1.75111e-08
Mrpl52	4.81474e-09	-0.755776	0.615	0.933	6.94623e-05
Tle5	2.88665e-08	-0.755221	0.788	0.966	0.000416457
Pcbp2	1.17405e-07	-0.753085	0.404	0.787	0.0016938
Rpl41	1.51184e-15	-0.751754	1	1	2.18113e-11
Crip2	4.6423e-08	-0.751143	0.673	0.955	0.000669745
Slc48a1	5.8044e-07	-0.751074	0.288	0.663	0.00837401
Ddx5	9.22193e-09	-0.750775	0.923	1	0.000133045
Rabac1	8.75649e-09	-0.745716	0.731	0.966	0.00012633
Arfgap3	1.44927e-06	-0.743516	0.712	0.933	0.0209086
Naxd	3.94354e-08	-0.742314	0.558	0.888	0.000568934
Spcs2	1.25434e-12	-0.740111	0.981	1	1.80964e-08
Smim14	4.15043e-10	-0.738992	0.923	1	5.98782e-06
Serp1	1.09369e-14	-0.737632	1	1	1.57786e-10
Rpl30	1.02064e-10	-0.737374	1	1	1.47247e-06
Mcfd2	6.69458e-08	-0.727845	0.827	0.955	0.000965826
Gm1553	7.37961e-22	-0.725991	1	1	1.06466e-17
Eif4ebp1	6.1836e-07	-0.725135	0.654	0.899	0.00892108
Rpl11	4.96692e-12	-0.723454	1	1	7.16578e-08
Tm9sf3	7.09208e-07	-0.722484	0.673	0.921	0.0102317
Uqcr10	8.70584e-09	-0.722001	0.865	0.966	0.000125599
Hopx	1.5067e-06	-0.717305	0.462	0.775	0.0217372
Vcp	1.99309e-07	-0.715588	0.75	0.955	0.00287543
Cops9	7.98035e-08	-0.712644	0.769	0.966	0.00115132
Mrps21	5.00912e-08	-0.712372	0.885	0.978	0.000722666
mt-Co1	1.655e-09	-0.711392	1	1	2.38767e-05
Mfge8	2.92864e-06	-0.708131	0.596	0.831	0.0422514
Agr2	2.33287e-14	-0.706211	1	1	3.36562e-10
Bag1	3.8553e-07	-0.703874	0.558	0.865	0.00556203
Sumo2	5.89869e-07	-0.702754	0.673	0.899	0.00851004
Rpl36al	5.78711e-11	-0.70184	0.981	1	8.34906e-07
Rps13	1.1598e-10	-0.699579	1	1	1.67324e-06
Cox8a	1.28735e-08	-0.695087	0.942	1	0.000185726
Edf1	3.16391e-07	-0.693093	0.827	0.955	0.00456457
Bhlha15	6.9397e-10	-0.690656	0.981	1	1.00119e-05
Rpl22	3.04359e-09	-0.6906	1	1	4.39099e-05
Rpl18a	5.05574e-10	-0.688362	0.942	1	7.29392e-06
Rab3d	2.07429e-07	-0.68781	0.673	0.91	0.00299258
1110008P14Rik	2.22274e-08	-0.683371	0.962	0.989	0.000320674
Atp5a1	1.48941e-07	-0.683166	0.808	0.921	0.00214877
Rpl18	1.02556e-10	-0.682289	1	1	1.47958e-06
Scgb2b24	1.16729e-22	-0.68016	1	1	1.68405e-18
Ero1lb	2.02119e-07	-0.679901	0.596	0.843	0.00291597
Bet1	7.23657e-08	-0.677454	0.769	0.944	0.00104402
Casp6	1.38555e-06	-0.675917	0.192	0.607	0.0199893
Rpl8	1.18614e-10	-0.673746	1	1	1.71124e-06
Rab4a	2.81696e-06	-0.673296	0.5	0.787	0.0406403
Sec61b	2.90594e-14	-0.665137	1	1	4.1924e-10
Prpmp5	1.62475e-07	-0.663818	0	0.404	0.00234403
Gadd45g	6.36776e-07	-0.663448	0.385	0.82	0.00918677
Eif5	1.94068e-06	-0.662681	0.654	0.921	0.0279982
Hsd17b4	2.24721e-06	-0.658527	0.731	0.933	0.0324205
Fbf1	2.22227e-06	-0.658359	0.308	0.719	0.0320606
Rpl37a	6.03342e-08	-0.657193	0.923	1	0.000870441
Snrpb	1.24878e-06	-0.656046	0.231	0.629	0.0180162
Mucl2	1.77016e-10	-0.65552	1	1	2.55381e-06
Ndufa6	2.75975e-07	-0.654694	0.846	0.978	0.00398149
Rpl36	6.02739e-10	-0.652879	1	1	8.69572e-06
Iscu	6.63915e-07	-0.6528	0.692	0.921	0.00957831
Asrgl1	7.68312e-08	-0.646533	0.019	0.449	0.00110844
Rpl28	1.11325e-08	-0.642138	1	1	0.000160608
Gabarap	1.33159e-09	-0.640337	1	1	1.92109e-05
Fgfbp1	3.04126e-08	-0.635418	0.904	1	0.000438763
Chpt1	1.02514e-06	-0.633049	0.865	0.989	0.0147896
Rpl6	1.58478e-08	-0.629314	1	1	0.000228636
Klf15	3.61674e-07	-0.619566	0.385	0.82	0.00521787
Rpl23a	2.91257e-07	-0.619079	0.885	0.978	0.00420196
Atp5mpl	1.24521e-06	-0.617024	0.712	0.91	0.0179646
Me1	1.75827e-06	-0.615897	0.173	0.573	0.0253666
Acsbg1	3.04965e-06	-0.614653	0.115	0.494	0.0439974
Cracr2b	1.63423e-06	-0.613749	0.635	0.865	0.023577
Jtb	1.54569e-06	-0.612836	0.654	0.933	0.0222996
Cox7a2	4.387e-08	-0.612574	0.942	0.989	0.000632912
Hint1	2.5298e-07	-0.612132	0.962	1	0.00364974
Ndufc1	2.2106e-06	-0.607176	0.885	0.989	0.0318924
H3f3b	7.33903e-08	-0.604222	0.942	1	0.0010588
Scgb1b7	6.73094e-23	-0.602181	1	1	9.71072e-19
Mrps24	2.2755e-06	-0.601352	0.692	0.944	0.0328287
Eml1	1.8879e-06	-0.601082	0	0.348	0.0272367
Tubb4b	6.68517e-07	-0.600345	0.712	0.91	0.0096447
Acaa2	3.30255e-06	-0.598165	0.231	0.618	0.047646
Dnajc3	1.61522e-06	-0.596675	0.846	0.966	0.0233028
Chchd2	2.36282e-08	-0.595237	0.981	0.989	0.000340883
Ubl5	1.49673e-06	-0.593605	0.846	0.944	0.0215933
Gm10260	1.5108e-08	-0.590356	0	0.449	0.000217963
Scd1	6.64479e-07	-0.576179	0.692	0.933	0.00958644
B4galt1	2.87963e-06	-0.573601	0.019	0.371	0.0415444
Mrap	1.81585e-06	-0.57327	0.904	0.966	0.0261973
Rpl7	2.39868e-07	-0.566518	0.981	1	0.00346057
Rps20	1.16501e-11	-0.564162	1	1	1.68076e-07
Sec61g	5.70566e-09	-0.559714	1	1	8.23156e-05
Nudt18	5.21891e-07	-0.557282	0.038	0.438	0.00752931
Rpl23	3.3508e-09	-0.550511	1	1	4.8342e-05
Rpl12	4.16641e-07	-0.549037	1	1	0.00601088
Rps27a	6.0224e-11	-0.545216	1	1	8.68851e-07
Esp4	8.9733e-07	-0.543339	0.962	1	0.0129458
Rps12	5.42347e-09	-0.538095	1	1	7.82444e-05
Tmsb4x	7.09082e-07	-0.531796	0.981	1	0.0102299
Atp5j2	2.14267e-06	-0.531068	0.942	1	0.0309123
Gm49835	1.05392e-06	-0.530209	0.019	0.393	0.0152049
Uba52	1.62904e-06	-0.528712	0.923	0.978	0.0235022
Rps23	3.91315e-07	-0.525637	0.981	1	0.0056455
Rexo2	3.41475e-06	-0.524267	0.846	0.955	0.0492646
Rps15a	5.06495e-07	-0.514446	1	1	0.00730721
Scgb1b20	1.32316e-22	-0.502283	1	1	1.90893e-18
Rplp1	3.04858e-09	-0.498514	1	1	4.39819e-05
Rps11	1.08515e-06	-0.49453	0.962	1	0.0156554
P4hb	8.80945e-08	-0.459257	1	1	0.00127094
Ndufa4	1.80456e-06	-0.459048	1	1	0.0260343
Eif5a	2.93818e-06	-0.457905	0.962	0.978	0.0423891
Serf2	4.19526e-11	-0.456765	1	1	6.05251e-07
Ssr4	8.36317e-07	-0.455661	1	1	0.0120655
Rps10	7.06608e-07	-0.455452	1	1	0.0101942
Bglap3	7.61157e-08	-0.446888	1	1	0.00109812
Scgb2b7	4.86677e-16	-0.435458	1	1	7.02129e-12
Sval2	6.8677e-14	-0.424359	1	1	9.90803e-10
Scgb1b3	2.26996e-11	-0.3636	1	1	3.27488e-07
Lgals3	1.08507e-06	0.354962	0.308	0.022	0.0156544
Cd79a	2.42693e-06	0.365649	0.231	0	0.0350133
Gm35572	9.65935e-08	0.428843	0.288	0	0.00139355
Gm49980	9.80922e-08	0.469485	0.288	0	0.00141518
Coro1a	4.57966e-08	0.552901	0.5	0.09	0.000660708
Bst2	2.39725e-07	0.560555	0.385	0.045	0.00345852
Ccl8	6.13283e-07	0.565076	0.654	0.225	0.00884784
Ly6a	1.89852e-06	0.603813	0.635	0.247	0.02739
Klk1b11	7.80847e-13	0.657112	0.481	0	1.12653e-08
9530002B09Rik	1.14959e-11	0.699588	1	1	1.65852e-07
Mzb1	1.32937e-10	0.71454	0.577	0.09	1.91788e-06
H2-Q7	9.40544e-12	0.775294	0.519	0.034	1.35692e-07
C3	1.42502e-07	0.78835	0.615	0.213	0.00205588
Iglc2	2.44796e-11	0.919684	0.558	0.067	3.53168e-07
Aldh3a2	3.13985e-12	0.934772	0.981	0.775	4.52986e-08
Scgb2b17	3.59323e-09	0.938568	1	0.944	5.18396e-05
Ighg2c	4.04651e-13	0.955866	0.519	0.011	5.8379e-09
Ighg2b	4.01669e-13	1.02491	0.519	0.011	5.79488e-09
Apoe	1.88941e-09	1.05714	0.981	0.854	2.72586e-05
Ifi27l2a	1.72106e-08	1.12062	0.846	0.494	0.000248298
Obp1b	9.51816e-08	1.42884	0.692	0.303	0.00137319
Lcn11	1.20268e-22	1.48597	1	1	1.7351e-18
Jchain	9.28982e-15	1.51226	0.962	0.573	1.34024e-10
Gm8797	7.40173e-24	1.69451	0.962	0.124	1.06785e-19
Fgg	3.76012e-23	1.69612	0.942	0.135	5.42473e-19
Ighm	8.64622e-22	1.77529	0.846	0.045	1.24739e-17
Sval3	6.61925e-22	1.85254	0.904	0.101	9.54959e-18
Dnase1	8.51109e-20	2.0004	1	0.966	1.2279e-15
Igha	6.44079e-20	2.01021	1	0.989	9.29213e-16
H2-K1	2.09666e-20	2.04064	0.981	0.461	3.02485e-16
Esp24	6.1315e-23	2.31421	1	0.989	8.84591e-19
Slpi	6.52465e-28	2.97893	0.981	0.056	9.41312e-24
Igkc	5.98781e-22	3.00982	1	0.933	8.63861e-18
Ighg1	3.04048e-30	4.53797	1	0	4.3865e-26
Gm43974	3.05022e-30	4.83775	1	0	4.40055e-26

## Sheet: #7
DEGs between NOD.H2b vs BALB/c in cluster #7
	p_val	avg_log2FC	pct.1	pct.2	p_val_adj
Gm12886	1.03479e-19	-4.15333	0.259	1	1.49289e-15
Scgb2b12	1.08851e-18	-3.16498	1	1	1.57039e-14
Car6	6.79129e-16	-2.91229	0.389	0.961	9.79779e-12
Gm14135	1.08362e-18	-2.67024	1	1	1.56334e-14
Gm14743	4.39851e-10	-2.61452	0.87	1	6.34573e-06
Hba-a2	1.37433e-08	-2.39949	0.093	0.588	0.000198274
Mup5	3.01821e-10	-2.27815	0.278	0.824	4.35438e-06
Esp31	1.90192e-18	-2.25014	0.981	1	2.74389e-14
Esp15	1.08717e-18	-2.11707	1	1	1.56846e-14
Scgb2a2	1.09007e-18	-2.11048	1	1	1.57264e-14
Scgb1b12	5.75691e-17	-2.06044	0.537	1	8.30549e-13
Ly6f	7.06563e-15	-1.95799	0.648	0.98	1.01936e-10
Esp3	1.41442e-16	-1.88424	0.315	0.961	2.04058e-12
Scgb1b19	5.98436e-17	-1.86906	0.667	1	8.63363e-13
Gm12888	1.08207e-18	-1.70823	1	1	1.56111e-14
Ubb	8.20274e-17	-1.63387	0.981	1	1.18341e-12
Baiap2l1	3.37222e-13	-1.45443	0.241	0.863	4.8651e-09
Wfdc12	5.54107e-17	-1.34541	1	1	7.9941e-13
Slc27a2	1.74668e-17	-1.33789	1	1	2.51994e-13
mt-Nd2	5.35289e-10	-1.28735	0.685	0.961	7.72262e-06
Actg1	9.06642e-14	-1.28642	1	1	1.30801e-09
Gm1330	4.6786e-16	-1.24644	0	0.804	6.74982e-12
mt-Nd4	6.32861e-09	-1.19311	0.944	0.98	9.13029e-05
St6galnac2	2.3614e-09	-1.16046	0.296	0.784	3.40678e-05
Rps14	1.61651e-16	-1.11176	1	1	2.33213e-12
Mup4	1.08962e-18	-1.04252	1	1	1.57199e-14
Esp23	2.95472e-09	-1.03437	0.13	0.667	4.26277e-05
Rps24	5.36012e-15	-1.03266	1	1	7.73304e-11
Fth1	1.42248e-09	-1.02535	1	1	2.05221e-05
Rplp0	4.72678e-13	-0.970481	1	1	6.81932e-09
mt-Co3	2.82087e-12	-0.95969	1	1	4.06967e-08
Rimklb	2.1247e-07	-0.949196	0.537	0.882	0.0030653
Sec11c	2.64212e-11	-0.94792	1	1	3.81179e-07
Esp6	1.07134e-16	-0.936045	1	1	1.54562e-12
Esp34	4.24916e-10	-0.927488	0	0.549	6.13026e-06
mt-Co2	5.40338e-08	-0.923764	0.981	1	0.000779545
Scgb2b19	1.72785e-07	-0.917039	0.704	0.941	0.00249276
Hint2	8.20011e-10	-0.916452	0.222	0.804	1.18303e-05
Scgb1b24	1.07041e-17	-0.911527	1	1	1.54428e-13
Esp16	1.04103e-17	-0.872241	1	1	1.50189e-13
Pip	3.02937e-18	-0.87057	1	1	4.37047e-14
mt-Nd3	8.41244e-07	-0.865231	0.481	0.843	0.0121366
Tmem14c	3.09574e-08	-0.861863	0.204	0.725	0.000446622
mt-Cytb	1.57851e-11	-0.859024	1	1	2.27731e-07
Esp18	5.88543e-18	-0.856677	1	1	8.49091e-14
Pla2g12a	2.14187e-08	-0.852457	0.481	0.922	0.000309008
Prpmp5	1.55271e-10	-0.851137	0	0.569	2.24009e-06
Gpx1	3.21685e-10	-0.845557	0.981	1	4.64095e-06
Lpo	5.23327e-12	-0.833449	1	1	7.55004e-08
Rps27l	5.47469e-12	-0.833135	1	1	7.89834e-08
Map1lc3a	2.56655e-07	-0.832055	0.481	0.882	0.00370276
Rpl10	2.60417e-09	-0.800569	0.963	1	3.75704e-05
Bag1	2.95758e-06	-0.789909	0.333	0.745	0.042669
S100a11	2.55456e-06	-0.784238	0.389	0.784	0.0368547
Hspe1	7.1868e-07	-0.778069	0.463	0.843	0.0103684
H2afj	1.47279e-07	-0.77464	0.963	1	0.00212479
Acadl	4.35201e-07	-0.765988	0.204	0.647	0.00627864
Rpl30	1.63668e-11	-0.759529	1	1	2.36124e-07
mt-Atp6	2.07768e-10	-0.756663	1	1	2.99747e-06
Naca	1.50187e-06	-0.746413	0.963	0.961	0.0216674
Gm10260	2.45781e-09	-0.736966	0	0.51	3.54588e-05
Gnas	8.01437e-07	-0.72491	0.889	1	0.0115623
Tpt1	1.19055e-11	-0.714665	1	1	1.71761e-07
Cldn10	1.56341e-06	-0.703951	0.889	0.961	0.0225553
Scgb1b7	1.09073e-18	-0.701963	1	1	1.5736e-14
Rpl32	1.03908e-11	-0.700317	1	1	1.49908e-07
Gm1553	7.54373e-17	-0.700253	1	1	1.08833e-12
Srrm2	2.53898e-06	-0.69628	0.204	0.627	0.0366299
Rps4x	6.44261e-07	-0.68005	1	1	0.00929476
Rps8	3.59234e-09	-0.679331	1	1	5.18267e-05
Rpl9	4.96194e-09	-0.679299	1	1	7.15859e-05
Rpl37	1.80165e-11	-0.677409	1	1	2.59924e-07
Serinc3	8.46938e-07	-0.675553	0.685	0.941	0.0122188
Rpl41	4.55324e-11	-0.675189	1	1	6.56896e-07
Rps7	9.94742e-09	-0.657523	1	1	0.000143511
Scgb2b24	1.0894e-18	-0.651815	1	1	1.57167e-14
Rpl35a	2.57799e-10	-0.650746	1	1	3.71926e-06
Ndufb9	3.35573e-06	-0.64828	0.907	0.961	0.0484131
Sdhb	1.55965e-06	-0.643177	0.333	0.843	0.022501
Smim14	5.99927e-08	-0.639301	0.963	1	0.000865514
Rplp1	5.24531e-12	-0.634378	1	1	7.56741e-08
Rps5	6.15106e-07	-0.634316	0.889	1	0.00887414
Gm49835	1.92145e-06	-0.623031	0.019	0.392	0.0277207
Rps26	4.52855e-07	-0.613672	0.981	1	0.00653334
Txndc17	9.84806e-07	-0.590609	0.463	0.922	0.0142078
Bglap3	9.63356e-09	-0.590006	1	1	0.000138983
Hist1h4h	1.62407e-07	-0.586505	0.019	0.451	0.00234304
Rpl34	5.43584e-08	-0.586094	1	1	0.000784228
Mucl2	1.0971e-11	-0.575301	1	1	1.58278e-07
Rpl24	7.23009e-07	-0.573016	1	1	0.0104308
Agr2	6.8581e-10	-0.568876	1	1	9.89419e-06
Scgb1b20	2.56119e-18	-0.566941	1	1	3.69503e-14
Sec61b	2.73908e-08	-0.56608	1	1	0.000395168
Eef2	2.9225e-06	-0.560375	0.981	0.98	0.0421628
mt-Co1	1.19988e-06	-0.558303	1	1	0.0173106
Rps3a1	3.51225e-07	-0.556393	1	1	0.00506713
Pabpc1	3.10282e-06	-0.544366	0.944	1	0.0447644
Scgb2b7	3.80861e-18	-0.529177	1	1	5.49469e-14
Scgb1b3	4.4793e-12	-0.517346	1	1	6.46228e-08
Rps16	1.7326e-06	-0.511927	1	1	0.0249962
Scgb2b3	1.80233e-10	-0.499094	1	1	2.60023e-06
Esp36	1.96941e-06	-0.4975	0	0.353	0.0284127
Ssr4	3.50151e-07	-0.49657	1	1	0.00505163
Eef1a1	1.50624e-06	-0.474011	1	1	0.0217306
Fau	1.09349e-06	-0.452452	1	1	0.0157758
Serf2	1.36262e-06	-0.392333	1	1	0.0196586
Sval2	5.37748e-08	-0.348451	1	1	0.000775809
Scgb2b20	8.74131e-13	-0.310965	1	1	1.26111e-08
Gm49980	4.14091e-07	0.688056	0.407	0	0.00597408
Lgals3bp	2.58822e-08	0.78953	0.537	0.039	0.000373403
Ctsb	9.23754e-07	0.880063	0.796	0.392	0.013327
9530002B09Rik	4.84309e-13	0.913013	1	1	6.98713e-09
C3	4.35219e-07	1.03458	0.759	0.294	0.0062789
H2-Ab1	1.8965e-06	1.06297	0.87	0.608	0.0273609
H2-Q7	3.54973e-08	1.06954	0.556	0.059	0.00051212
Mzb1	1.3969e-07	1.13993	0.593	0.118	0.00201531
H2-Eb1	1.21242e-06	1.20776	0.852	0.529	0.0174916
Ifi27l2a	2.94607e-10	1.27721	0.926	0.412	4.25029e-06
Sval3	1.36237e-13	1.37474	0.852	0.137	1.96549e-09
Cd74	2.23985e-06	1.38663	0.963	0.784	0.0323143
Lcn11	1.52611e-18	1.40464	1	1	2.20172e-14
Fgg	1.12186e-15	1.46044	0.907	0.137	1.6185e-11
Gm8797	7.96763e-15	1.46952	0.889	0.157	1.14949e-10
Iglc2	4.28395e-10	1.49404	0.704	0.118	6.18045e-06
Apoe	3.92821e-09	1.50737	0.981	0.843	5.66722e-05
Ighg2c	1.59657e-09	1.5119	0.537	0	2.30337e-05
Ighg2b	4.52465e-14	1.68806	0.741	0	6.52772e-10
H2-K1	1.96401e-12	1.75315	1	0.667	2.83347e-08
Ighm	8.93496e-14	1.96729	0.833	0.098	1.28905e-09
Esp24	5.8235e-18	1.98519	1	0.98	8.40157e-14
Jchain	4.26622e-10	1.99727	0.981	0.647	6.15488e-06
Igha	1.96158e-15	2.08344	1	0.902	2.82998e-11
Dnase1	8.59716e-19	3.37231	1	0.686	1.24031e-14
Igkc	3.3721e-16	4.09192	1	0.902	4.86493e-12
Slpi	7.59189e-20	4.76135	1	0.137	1.09528e-15
Gm43974	6.54014e-21	4.76867	1	0	9.43546e-17
Ighg1	6.55379e-21	6.20511	1	0	9.45515e-17

## Sheet: DEGs up
List of DEGs significantly upregulated in NOD.H2b compared to BALB/c LGs
#0	#1_0	#1_1	#2	#3	#4	#5	#6	#7			Common
Cxcl16	Cbs	Psap	Gm35572	H2-Ob	Obp1b	2310057J18Rik	Lgals3	Gm49980			Igkc
Slfn2	Cpxm1	Tap1	Napsa	Ltb	Igha	9530002B09Rik	Cd79a	Lgals3bp			Sval3
H2-Ob	Cd72	Fxyd5	Cd19	Cyth4	Selenom	Ly6a	Gm35572	Ctsb			Ighm
Vim	Hapln4	Ctsh	Il4i1	Il10ra	H2-Aa	Aldh3a2	Gm49980	9530002B09Rik			Dnase1
Lgmn	Obp1b	B2m	Syk	H2-Q6	H2-Eb1	Cd52	Coro1a	C3			Fgg
1600014C10Rik	Slfn2	Laptm5	Cd22	Gm35572	Ptpn6	Ctsb	Bst2	H2-Ab1			Iglc2
Lsp1	Ptprc	H2-D1	Cd37	Cd22	Jchain	Obp1b	Ccl8	H2-Q7			Lcn11
Ctsz	Mmp2	C1qc	Itgb2	S100a4	H2-DMb2	Mzb1	Ly6a	Mzb1			Gm43974
Soat1	Pld4	Bst2	Itgb7	Syk	Arhgef1	H2-Q7	Klk1b11	H2-Eb1			H2-K1
Tmem176a	Cd79b	C4b	Trbc2	Tagln2	Cd52	Ifi27l2a	9530002B09Rik	Ifi27l2a			Ifi27l2a
Cbs	Fxyd5	Tyrobp	Serpina1b	Cbs	Cd19	H2-Aa	Mzb1	Sval3			Slpi
Tubb5	Lgmn	C1qb	Ccl19	Gm14002	H2-Q6	Coro1a	H2-Q7	Cd74			Esp24
Slco1a6	Rac2	Shisa5	Ly86	Apof	Lcn11	Iglc2	C3	Lcn11			Ighg2b
Psap	Tent5a	Cd52	Ighd	Ighd	Rac2	H2-Eb1	Iglc2	Fgg			Apoe
Scgb1b10	Isg20	Cd79a	Apof	Cxcl16	Ikbkb	Lyz2	Aldh3a2	Gm8797			Ighg2c
Mpeg1	Iglc3	C1qa	BB123696	Cd3g	Cd37	H2-Ab1	Scgb2b17	Iglc2			Ighg1
AW112010	Vim	Tmsb10	Serpinb11	Dnase1l2	Sval3	Ighg2b	Ighg2c	Apoe			H2-Q7
Clu	Soat1	Coro1a	Tbc1d10c	Ptprcap	Cd22	Lcn11	Ighg2b	Ighg2c			Mzb1
Gm35572	Tmem176a	Arhgap45	H2-DMa	Lsp1	Fgg	Fgg	Apoe	Ighg2b			Gm8797
Ptprc	Irf7	Ccl5	Cyth4	Tbc1d10c	Cd74	Ighg2c	Ifi27l2a	H2-K1
Ighd	H2-T23	Ctsb	Cxcl16	Slco1a6	Lyz2	Apoe	Obp1b	Ighm
Unc93b1	Mpeg1	Gm49980	Il10ra	Serpinb11	H2-K1	Sval3	Lcn11	Esp24
Arhgdib	Psap	Lcn11	Iglc1	Mpeg1	Coro1a	H2-K1	Jchain	Jchain
Clec2d	Psmb8	Esp24	Rac2	Laptm5	Shisa5	Gm8797	Gm8797	Igha
S100a10	B2m	Iglv1	H2-T22	AW112010	H2-Ob	Jchain	Fgg	Dnase1
Apof	Tmem176b	H2-Q7	Lgmn	Irf7	Iglc3	Esp24	Ighm	Igkc
Pmvk	Laptm5	Ccl8	Selenom	Cd79b	Ifi27l2a	Ighm	Sval3	Slpi
BB123696	H2-D1	Iglc3	Iglc3	Psmb8	Iglc1	Igha	Dnase1	Gm43974
Pld4	Ctss	H2-Aa	Jchain	Gm44410	Apoe	Slpi	Igha	Ighg1
Tent5a	Fcer1g	Sval3	Phyh	Pld4	Arhgap45	Dnase1	H2-K1
Ltf	Tap1	H2-Ab1	Ptprcap	Lgals3bp	H2-Q7	Igkc	Esp24
Pglyrp1	C1qc	C3	Pld4	Iglv1	Gm49980	Gm43974	Slpi
Tmem176b	Pdxdc1	Fgg	Klk1b11	Fabp5	Ighd	Ighg1	Igkc
Cd79b	Bst2	H2-Eb1	Laptm5	1600014C10Rik	Mzb1		Ighg1
Iglv1	Ccl5	Lyz2	Cd79a	C1qa	Ly6a		Gm43974
Phyh	Gm21718	Ifi27l2a	Aldh3a2	Tap1	Cd79b
Stat1	Furin	Gm8797	H2-T23	Pmm1	Gm8797
Lgals3bp	Ctsh	Cd74	Pdxdc1	S100a10	Ighg2c
Fcer1g	Ly6e	Ly6a	Fxyd5	Thyn1	Ighg2b
Cyba	Klk1b11	Mzb1	Cd79b	Cd79a	Cd79a
Ptprcap	Fabp5	Apoe	AW112010	Cdo1	Esp24
Tap1	Coro1a	Iglc2	Cyba	Pglyrp1	Iglc2
Irf7	Tyrobp	H2-K1	Rbp1	Mt1	Ighm
Serpinb11	Tmsb10	Igkc	Ctss	BB123696	Igkc
Iglc3	Arhgap45	Ighg2b	Mpeg1	Soat1	Dnase1
H2-T22	9530002B09Rik	Dnase1	Igha	C1qb	Gm43974
Cdo1	Aldh3a2	Ighg2c	C1qb	Arhgap45	Slpi
Psmb8	Selenom	Ighm	Msln	C1qc	Ighg1
Isg20	C1qa	Gm43974	C1qc	Ctss
Fabp5	C1qb	Slpi	B2m	Cyba
Fxyd5	C4b	Ighg1	Tyrobp	Coro1a
Ly6e	H2-Q7		Tap1	Gm49980
Cd79a	Ctsb		Psmb8	Fcer1g
Nupr1	Iglv1		Bst2	C4b
Furin	Ccl8		Lgals3bp	Ccl5
Rac2	C3		9530002B09Rik	Shisa5
Ctss	H2-Aa		C4b	Bst2
Mt1	Gm49980		Scgb2b17	Isg20
Laptm5	Iglc1		Arhgap45	C3
Ctsh	Jchain		1600014C10Rik	Pdxdc1
H2-T23	Ifi27l2a		Ccl8	Wfdc18
C1qc	H2-Ab1		H2-Q6	H2-Q7
Gm21718	Mzb1		Ly6e	Tmsb10
Shisa5	Lcn11		Gm49980	Cd52
Wfdc18	Cd74		Irf7	Ccl8
Pdxdc1	H2-Eb1		C1qa	Mzb1
Bst2	Igha		Ccl5	Aldh3a2
Ctsb	Lyz2		C3	Klk1b11
Tyrobp	Sval3		Coro1a	Nupr1
Arhgap45	Ly6a		Obp1b	H2-Eb1
Gm49980	Fgg		Mzb1	H2-Aa
C1qb	Esp24		Cd52	Ly6a
C1qa	Gm8797		Lyz2	Selenom
C4b	Iglc2		Tmsb10	9530002B09Rik
Klk1b11	H2-K1		H2-Aa	Iglc1
Ccl5	Apoe		Clu	Iglc2
Aldh3a2	Igkc		Sval3	H2-Ab1
Coro1a	Ighg2b		H2-Eb1	Lyz2
C3	Ighg2c		Iglc2	Cd74
Iglc1	Ighm		H2-Ab1	Ighg2c
Cd52	Dnase1		H2-Q7	Scgb2b17
Selenom	Slpi		Cd74	Ifi27l2a
Ccl8	Gm43974		Apoe	Obp1b
Mzb1	Ighg1		Ly6a	Apoe
Tmsb10			Lcn11	Ighg2b
H2-Q7			Fgg	Lcn11
9530002B09Rik			Ighg2b	Jchain
Scgb2b17			Ifi27l2a	H2-K1
H2-Aa			Gm8797	Gm8797
Ly6a			Ighg2c	Ighm
Lyz2			Esp24	Igha
Iglc2			Igkc	Fgg
H2-Eb1			Ighm	Sval3
H2-Ab1			H2-K1	Esp24
Ifi27l2a			Dnase1	Igkc
Cd74			Slpi	Slpi
Ighg2c			Gm43974	Dnase1
Ighg2b			Ighg1	Ighg1
Lcn11				Gm43974
Apoe
Obp1b
Sval3
Fgg
Gm8797
Jchain
Ighm
H2-K1
Esp24
Igha
Slpi
Igkc
Dnase1
Gm43974
Ighg1

[truncated: 2 more sheets: DEGs down, DEGs #1_1 vs #1_0]
